# Supplementary material for: Muller’s Ratchet and Ribosome Degeneration in the Obligate Intracellular Parasites Microsporidia
Source: Int J Mol Sci. 2018 Dec 19;19(12):4125. doi: 10.3390/ijms19124125 (PMC6321566; doi:10.3390/ijms19124125)
Supplement: Supplementary file 1 [file ijms-19-04125-s001.zip]

Archive with 2 entries (1 files):
- New folder/
- New folder/Supplementary_Data_S1_E_cuniculi_proteome_analysis_by_MS.xlsx
