# Supplementary material for: Muller’s Ratchet and Ribosome Degeneration in the Obligate Intracellular Parasites Microsporidia
Source: Int J Mol Sci. 2018 Dec 19;19(12):4125. doi: 10.3390/ijms19124125 (PMC6321566; doi:10.3390/ijms19124125)
Supplement: Supplementary file 1 [file ijms-19-04125-s001.zip › New folder/Supplementary_Data_S1_E_cuniculi_proteome_analysis_by_MS.xlsx]

## Sheet: F012636
Header	--------------------------------------------------------
Search title	Sergey Val Final New DB
Timestamp	2018-04-02T01:24:09Z
User
Email
Report URI	http://derrial.cshl.edu/mascot/cgi/master_results.pl?file=../data/20180401/F012636.dat
Peak list data path	E:\Shared Storage\MGF\3217 Sergey\mascot_daemon_merge.mgf
Peak list format	Mascot generic
Search type	MIS
Mascot version	2.6.1
Database	UniProt_cuniculi
Fasta file	UniProt_cuniculi_20180327.fasta
Total sequences	2041
Total residues	694360
Sequences after taxonomy filter	2041
Number of queries	143442
Target false discovery rate	5
Decoy	--------------------------------------------------------
Number of matches above identity threshold in search of real database	43724
Number of matches above identity threshold in search of decoy database	2185
Number of matches above homology threshold in search of real database	43845
Number of matches above homology threshold in search of decoy database	2192
Fixed modifications	--------------------------------------------------------
Identifier	Name	Delta	Neutral loss
1	Methylthio (C)	45.9877
Variable modifications	--------------------------------------------------------
Identifier	Name	Delta	Neutral loss(es)
1	Oxidation (M)	15.9949	0	63.9983
2	Val->Ala (V)	-28.0313
3	Val->Asn (V)	14.9745
4	Val->Met (V)	31.9721
5	Val->Asp (V)	15.9585
6	Val->Xle (V)	14.0157
Search Parameters	--------------------------------------------------------
Taxonomy filter	All entries
Enzyme	Trypsin
Maximum Missed Cleavages	2
Fixed modifications	Methylthio (C)
Quantitation method	None
Variable modifications	Oxidation (M),Val->Ala (V),Val->Asn (V),Val->Met (V),Val->Asp (V),Val->Xle (V)
Peptide Mass Tolerance	5
Peptide Mass Tolerance Units	ppm
Fragment Mass Tolerance	0.07
Fragment Mass Tolerance Units	Da
Mass values	Monoisotopic
Instrument type	ESI-TRAP
Isotope error mode	0
Decoy database also searched	1
_DAEMON_datafilename	mascot_daemon_merge.mgf
_DAEMON_datafilepath	E:\Shared Storage\MGF\3217 Sergey\mascot_daemon_merge.mgf
_DAEMON_localhost	MAL
_DAEMON_samplenumber	1
_DAEMON_taskname	Sergey
_DAEMON_tasknumber	3217
Format parameters	--------------------------------------------------------
Significance threshold	0.006481
Max. number of hits	0
Use MudPIT protein scoring	1
Ions score cut-off	-1
Include same-set proteins	0
Include sub-set proteins	1
Include unassigned	0
Require bold red	0
Use homology threshold	1
Group protein families	1
Re-score using Percolator	0
Show duplicate peptides	1
Protein hits	--------------------------------------------------------
prot_hit_num	prot_family_member	prot_acc	prot_desc	prot_score	prot_mass	prot_matches	prot_matches_sig	prot_sequences	prot_sequences_sig	pep_query	pep_rank	pep_isbold	pep_isunique	pep_exp_mz	pep_exp_mr	pep_exp_z	pep_calc_mr	pep_delta	pep_miss	pep_score	pep_expect	pep_res_before	pep_seq	pep_res_after	pep_summed_mod_pos	pep_local_mod_pos	pep_scan_title
1	1	Q8MTP3	Polar tube protein 3 OS=Encephalitozoon cuniculi (strain GB-M1) OX=284813 GN=PTP3 PE=1 SV=1	40576	136187	963	963	83	83	1227	1	1	1	356.261	710.508	2	710.505	0.0027	1	25.62	0.0027	K	IKLPLK	G			24240: Scan 33004 (rt=41.3856) [\\qehf\Data\2017\August\Sergey strap rerun\Sergey_strap_081817_0_170818145620.raw]
1	1	Q8MTP3	Polar tube protein 3 OS=Encephalitozoon cuniculi (strain GB-M1) OX=284813 GN=PTP3 PE=1 SV=1	40576	136187	963	963	83	83	1228	4	1	1	356.261	710.508	2	710.505	0.0027	1	25.12	0.0031	K	IKLPLK	G			24569: Scan 33340 (rt=41.7409) [\\qehf\Data\2017\August\Sergey strap rerun\Sergey_strap_081817_0.raw]
1	1	Q8MTP3	Polar tube protein 3 OS=Encephalitozoon cuniculi (strain GB-M1) OX=284813 GN=PTP3 PE=1 SV=1	40576	136187	963	963	83	83	1229	4	1	1	356.261	710.508	2	710.505	0.0028	1	26.45	0.0023	K	IKLPLK	G			24636: Scan 33427 (rt=41.8438) [\\qehf\Data\2017\August\Sergey strap rerun\Sergey_strap_081817_0.raw]
1	1	Q8MTP3	Polar tube protein 3 OS=Encephalitozoon cuniculi (strain GB-M1) OX=284813 GN=PTP3 PE=1 SV=1	40576	136187	963	963	83	83	1232	1	1	1	356.261	710.508	2	710.505	0.0029	1	24.79	0.0033	K	IKLPLK	G			24461: Scan 33283 (rt=41.7001) [\\qehf\Data\2017\August\Sergey strap rerun\Sergey_strap_081817_0_170818145620.raw]
1	1	Q8MTP3	Polar tube protein 3 OS=Encephalitozoon cuniculi (strain GB-M1) OX=284813 GN=PTP3 PE=1 SV=1	40576	136187	963	963	83	83	1233	1	1	1	356.261	710.508	2	710.505	0.0029	1	27.22	0.0019	K	IKLPLK	G			24384: Scan 33187 (rt=41.5963) [\\qehf\Data\2017\August\Sergey strap rerun\Sergey_strap_081817_0_170818145620.raw]
1	1	Q8MTP3	Polar tube protein 3 OS=Encephalitozoon cuniculi (strain GB-M1) OX=284813 GN=PTP3 PE=1 SV=1	40576	136187	963	963	83	83	1234	1	1	1	356.262	710.508	2	710.505	0.0029	1	23.31	0.0047	K	IKLPLK	G			24310: Scan 33094 (rt=41.4896) [\\qehf\Data\2017\August\Sergey strap rerun\Sergey_strap_081817_0_170818145620.raw]
1	1	Q8MTP3	Polar tube protein 3 OS=Encephalitozoon cuniculi (strain GB-M1) OX=284813 GN=PTP3 PE=1 SV=1	40576	136187	963	963	83	83	2323	1	1	1	362.176	722.337	2	722.335	0.0026	0	30.7	0.0016	K	FNTGER	A			7002: Scan 11295 (rt=16.2039) [\\qehf\Data\2017\August\Sergey strap rerun\Sergey_strap_081817_0.raw]
1	1	Q8MTP3	Polar tube protein 3 OS=Encephalitozoon cuniculi (strain GB-M1) OX=284813 GN=PTP3 PE=1 SV=1	40576	136187	963	963	83	83	2324	1	1	1	362.176	722.337	2	722.335	0.0027	0	44.23	7e-05	K	FNTGER	A			6939: Scan 11208 (rt=16.0982) [\\qehf\Data\2017\August\Sergey strap rerun\Sergey_strap_081817_0.raw]
1	1	Q8MTP3	Polar tube protein 3 OS=Encephalitozoon cuniculi (strain GB-M1) OX=284813 GN=PTP3 PE=1 SV=1	40576	136187	963	963	83	83	2325	1	1	1	362.176	722.337	2	722.335	0.0027	0	42.08	0.00011	K	FNTGER	A			6427: Scan 10707 (rt=15.6144) [\\qehf\Data\2017\August\Sergey strap rerun\Sergey_strap_081817_0_170818145620.raw]
1	1	Q8MTP3	Polar tube protein 3 OS=Encephalitozoon cuniculi (strain GB-M1) OX=284813 GN=PTP3 PE=1 SV=1	40576	136187	963	963	83	83	2326	1	1	1	362.176	722.337	2	722.335	0.0027	0	46.71	3.9e-05	K	FNTGER	A			6478: Scan 10785 (rt=15.7209) [\\qehf\Data\2017\August\Sergey strap rerun\Sergey_strap_081817_0_170818145620.raw]
1	1	Q8MTP3	Polar tube protein 3 OS=Encephalitozoon cuniculi (strain GB-M1) OX=284813 GN=PTP3 PE=1 SV=1	40576	136187	963	963	83	83	2327	1	1	1	362.176	722.338	2	722.335	0.0028	0	41.01	0.00015	K	FNTGER	A			6878: Scan 11123 (rt=15.9927) [\\qehf\Data\2017\August\Sergey strap rerun\Sergey_strap_081817_0.raw]
1	1	Q8MTP3	Polar tube protein 3 OS=Encephalitozoon cuniculi (strain GB-M1) OX=284813 GN=PTP3 PE=1 SV=1	40576	136187	963	963	83	83	2328	1	1	1	362.176	722.338	2	722.335	0.0029	0	46.78	3.9e-05	K	FNTGER	A			6536: Scan 10868 (rt=15.8284) [\\qehf\Data\2017\August\Sergey strap rerun\Sergey_strap_081817_0_170818145620.raw]
1	1	Q8MTP3	Polar tube protein 3 OS=Encephalitozoon cuniculi (strain GB-M1) OX=284813 GN=PTP3 PE=1 SV=1	40576	136187	963	963	83	83	4684	1	1	1	373.209	744.404	2	744.402	0.0025	0	38.7	0.00035	K	AVADEIK	D			11320: Scan 17122 (rt=23.3772) [\\qehf\Data\2017\August\Sergey strap rerun\Sergey_strap_081817_0.raw]
1	1	Q8MTP3	Polar tube protein 3 OS=Encephalitozoon cuniculi (strain GB-M1) OX=284813 GN=PTP3 PE=1 SV=1	40576	136187	963	963	83	83	4686	1	1	1	373.209	744.404	2	744.402	0.0028	0	46.57	5.7e-05	K	AVADEIK	D			11391: Scan 17209 (rt=23.4828) [\\qehf\Data\2017\August\Sergey strap rerun\Sergey_strap_081817_0.raw]
1	1	Q8MTP3	Polar tube protein 3 OS=Encephalitozoon cuniculi (strain GB-M1) OX=284813 GN=PTP3 PE=1 SV=1	40576	136187	963	963	83	83	4688	1	1	1	373.21	744.405	2	744.402	0.0029	0	39.24	0.00031	K	AVADEIK	D			11456: Scan 17293 (rt=23.5846) [\\qehf\Data\2017\August\Sergey strap rerun\Sergey_strap_081817_0.raw]
1	1	Q8MTP3	Polar tube protein 3 OS=Encephalitozoon cuniculi (strain GB-M1) OX=284813 GN=PTP3 PE=1 SV=1	40576	136187	963	963	83	83	4691	1	1	1	373.21	744.405	2	744.402	0.0035	0	39.38	0.0003	K	AVADEIK	D			11223: Scan 17101 (rt=23.4566) [\\qehf\Data\2017\August\Sergey strap rerun\Sergey_strap_081817_0_170818145620.raw]
1	1	Q8MTP3	Polar tube protein 3 OS=Encephalitozoon cuniculi (strain GB-M1) OX=284813 GN=PTP3 PE=1 SV=1	40576	136187	963	963	83	83	4692	1	1	1	373.21	744.405	2	744.402	0.0035	0	45.36	7.6e-05	K	AVADEIK	D			11146: Scan 17007 (rt=23.3456) [\\qehf\Data\2017\August\Sergey strap rerun\Sergey_strap_081817_0_170818145620.raw]
1	1	Q8MTP3	Polar tube protein 3 OS=Encephalitozoon cuniculi (strain GB-M1) OX=284813 GN=PTP3 PE=1 SV=1	40576	136187	963	963	83	83	5950	1	1	1	378.705	755.395	2	755.393	0.0029	0	59.96	1e-06	R	QGAPVER	A			5291: Scan 8850 (rt=13.0238) [\\qehf\Data\2017\August\Sergey strap rerun\Sergey_strap_081817_0.raw]
1	1	Q8MTP3	Polar tube protein 3 OS=Encephalitozoon cuniculi (strain GB-M1) OX=284813 GN=PTP3 PE=1 SV=1	40576	136187	963	963	83	83	5951	1	1	1	378.705	755.396	2	755.393	0.0031	0	55.67	2.7e-06	R	QGAPVER	A			5216: Scan 8756 (rt=12.9182) [\\qehf\Data\2017\August\Sergey strap rerun\Sergey_strap_081817_0.raw]
1	1	Q8MTP3	Polar tube protein 3 OS=Encephalitozoon cuniculi (strain GB-M1) OX=284813 GN=PTP3 PE=1 SV=1	40576	136187	963	963	83	83	5952	1	1	1	378.705	755.396	2	755.393	0.0034	0	56.75	2.1e-06	R	QGAPVER	A			4879: Scan 8517 (rt=12.7966) [\\qehf\Data\2017\August\Sergey strap rerun\Sergey_strap_081817_0_170818145620.raw]
1	1	Q8MTP3	Polar tube protein 3 OS=Encephalitozoon cuniculi (strain GB-M1) OX=284813 GN=PTP3 PE=1 SV=1	40576	136187	963	963	83	83	5953	1	1	1	378.705	755.396	2	755.393	0.0034	0	59.51	1.1e-06	R	QGAPVER	A			4825: Scan 8438 (rt=12.6932) [\\qehf\Data\2017\August\Sergey strap rerun\Sergey_strap_081817_0_170818145620.raw]
1	1	Q8MTP3	Polar tube protein 3 OS=Encephalitozoon cuniculi (strain GB-M1) OX=284813 GN=PTP3 PE=1 SV=1	40576	136187	963	963	83	83	10117	1	1	1	395.702	789.389	2	789.387	0.0025	0	34.22	0.00081	K	EEAINSK	K			982: Scan 1756 (rt=2.72765) [\\qehf\Data\2017\August\Sergey strap rerun\Sergey_strap_081817_0.raw]
1	1	Q8MTP3	Polar tube protein 3 OS=Encephalitozoon cuniculi (strain GB-M1) OX=284813 GN=PTP3 PE=1 SV=1	40576	136187	963	963	83	83	10118	1	1	1	395.702	789.39	2	789.387	0.0029	0	33.15	0.001	K	EEAINSK	K			943: Scan 1681 (rt=2.61253) [\\qehf\Data\2017\August\Sergey strap rerun\Sergey_strap_081817_0.raw]
1	1	Q8MTP3	Polar tube protein 3 OS=Encephalitozoon cuniculi (strain GB-M1) OX=284813 GN=PTP3 PE=1 SV=1	40576	136187	963	963	83	83	10119	1	1	1	395.702	789.39	2	789.387	0.003	0	39.04	0.00027	K	EEAINSK	K			1105: Scan 2000 (rt=3.10138) [\\qehf\Data\2017\August\Sergey strap rerun\Sergey_strap_081817_0.raw]
1	1	Q8MTP3	Polar tube protein 3 OS=Encephalitozoon cuniculi (strain GB-M1) OX=284813 GN=PTP3 PE=1 SV=1	40576	136187	963	963	83	83	10120	1	1	1	395.702	789.39	2	789.387	0.0034	0	36.62	0.00047	K	EEAINSK	K			1018: Scan 1823 (rt=2.8306) [\\qehf\Data\2017\August\Sergey strap rerun\Sergey_strap_081817_0.raw]
1	1	Q8MTP3	Polar tube protein 3 OS=Encephalitozoon cuniculi (strain GB-M1) OX=284813 GN=PTP3 PE=1 SV=1	40576	136187	963	963	83	83	10121	1	1	1	395.702	789.39	2	789.387	0.0036	0	29.88	0.0023	K	EEAINSK	K			1054: Scan 1892 (rt=2.94002) [\\qehf\Data\2017\August\Sergey strap rerun\Sergey_strap_081817_0.raw]
1	1	Q8MTP3	Polar tube protein 3 OS=Encephalitozoon cuniculi (strain GB-M1) OX=284813 GN=PTP3 PE=1 SV=1	40576	136187	963	963	83	83	10208	1	1	1	396.209	790.404	2	790.401	0.003	0	32.64	0.0028	R	AMAETLR	H			13864: Scan 20299 (rt=27.0694) [\\qehf\Data\2017\August\Sergey strap rerun\Sergey_strap_081817_0.raw]
1	1	Q8MTP3	Polar tube protein 3 OS=Encephalitozoon cuniculi (strain GB-M1) OX=284813 GN=PTP3 PE=1 SV=1	40576	136187	963	963	83	83	10209	1	1	1	396.209	790.404	2	790.401	0.0031	0	47.55	9e-05	R	AMAETLR	H			13793: Scan 20206 (rt=26.9609) [\\qehf\Data\2017\August\Sergey strap rerun\Sergey_strap_081817_0.raw]
1	1	Q8MTP3	Polar tube protein 3 OS=Encephalitozoon cuniculi (strain GB-M1) OX=284813 GN=PTP3 PE=1 SV=1	40576	136187	963	963	83	83	10211	1	1	1	396.209	790.404	2	790.401	0.0033	0	32.95	0.0026	R	AMAETLR	H			13645: Scan 20020 (rt=26.7461) [\\qehf\Data\2017\August\Sergey strap rerun\Sergey_strap_081817_0.raw]
1	1	Q8MTP3	Polar tube protein 3 OS=Encephalitozoon cuniculi (strain GB-M1) OX=284813 GN=PTP3 PE=1 SV=1	40576	136187	963	963	83	83	10212	1	1	1	396.209	790.404	2	790.401	0.0034	0	58.19	7.7e-06	R	AMAETLR	H			13720: Scan 20114 (rt=26.8547) [\\qehf\Data\2017\August\Sergey strap rerun\Sergey_strap_081817_0.raw]
1	1	Q8MTP3	Polar tube protein 3 OS=Encephalitozoon cuniculi (strain GB-M1) OX=284813 GN=PTP3 PE=1 SV=1	40576	136187	963	963	83	83	10214	1	1	1	396.209	790.404	2	790.401	0.0035	0	39.42	0.00058	R	AMAETLR	H			13317: Scan 19679 (rt=26.4231) [\\qehf\Data\2017\August\Sergey strap rerun\Sergey_strap_081817_0_170818145620.raw]
1	1	Q8MTP3	Polar tube protein 3 OS=Encephalitozoon cuniculi (strain GB-M1) OX=284813 GN=PTP3 PE=1 SV=1	40576	136187	963	963	83	83	10215	1	1	1	396.209	790.404	2	790.401	0.0037	0	61.29	3.8e-06	R	AMAETLR	H			13466: Scan 19865 (rt=26.639) [\\qehf\Data\2017\August\Sergey strap rerun\Sergey_strap_081817_0_170818145620.raw]
1	1	Q8MTP3	Polar tube protein 3 OS=Encephalitozoon cuniculi (strain GB-M1) OX=284813 GN=PTP3 PE=1 SV=1	40576	136187	963	963	83	83	10218	1	1	1	396.209	790.404	2	790.401	0.0037	0	48.8	6.8e-05	R	AMAETLR	H			13393: Scan 19775 (rt=26.5329) [\\qehf\Data\2017\August\Sergey strap rerun\Sergey_strap_081817_0_170818145620.raw]
1	1	Q8MTP3	Polar tube protein 3 OS=Encephalitozoon cuniculi (strain GB-M1) OX=284813 GN=PTP3 PE=1 SV=1	40576	136187	963	963	83	83	10219	1	1	1	396.209	790.404	2	790.401	0.0037	0	38.53	0.00072	R	AMAETLR	H			13538: Scan 19955 (rt=26.7465) [\\qehf\Data\2017\August\Sergey strap rerun\Sergey_strap_081817_0_170818145620.raw]
1	1	Q8MTP3	Polar tube protein 3 OS=Encephalitozoon cuniculi (strain GB-M1) OX=284813 GN=PTP3 PE=1 SV=1	40576	136187	963	963	83	83	11520	1	1	1	401.247	800.479	2	800.476	0.0031	0	49.45	3.8e-05	K	LSQAAALK	D			11802: Scan 17698 (rt=24.0532) [\\qehf\Data\2017\August\Sergey strap rerun\Sergey_strap_081817_0.raw]
1	1	Q8MTP3	Polar tube protein 3 OS=Encephalitozoon cuniculi (strain GB-M1) OX=284813 GN=PTP3 PE=1 SV=1	40576	136187	963	963	83	83	11521	1	1	1	401.247	800.479	2	800.476	0.0031	0	49.38	3.9e-05	K	LSQAAALK	D			11716: Scan 17600 (rt=23.9391) [\\qehf\Data\2017\August\Sergey strap rerun\Sergey_strap_081817_0.raw]
1	1	Q8MTP3	Polar tube protein 3 OS=Encephalitozoon cuniculi (strain GB-M1) OX=284813 GN=PTP3 PE=1 SV=1	40576	136187	963	963	83	83	11523	1	1	1	401.247	800.479	2	800.476	0.0032	0	49.37	3.9e-05	K	LSQAAALK	D			11636: Scan 17504 (rt=23.8275) [\\qehf\Data\2017\August\Sergey strap rerun\Sergey_strap_081817_0.raw]
1	1	Q8MTP3	Polar tube protein 3 OS=Encephalitozoon cuniculi (strain GB-M1) OX=284813 GN=PTP3 PE=1 SV=1	40576	136187	963	963	83	83	11527	1	1	1	401.247	800.479	2	800.476	0.0033	0	49.13	4.1e-05	K	LSQAAALK	D			11555: Scan 17411 (rt=23.7222) [\\qehf\Data\2017\August\Sergey strap rerun\Sergey_strap_081817_0.raw]
1	1	Q8MTP3	Polar tube protein 3 OS=Encephalitozoon cuniculi (strain GB-M1) OX=284813 GN=PTP3 PE=1 SV=1	40576	136187	963	963	83	83	11533	1	1	1	401.247	800.479	2	800.476	0.0035	0	44.53	0.00012	K	LSQAAALK	D			11336: Scan 17236 (rt=23.6081) [\\qehf\Data\2017\August\Sergey strap rerun\Sergey_strap_081817_0_170818145620.raw]
1	1	Q8MTP3	Polar tube protein 3 OS=Encephalitozoon cuniculi (strain GB-M1) OX=284813 GN=PTP3 PE=1 SV=1	40576	136187	963	963	83	83	11535	1	1	1	401.247	800.479	2	800.476	0.0036	0	40.16	0.00034	K	LSQAAALK	D			11728: Scan 17694 (rt=24.1164) [\\qehf\Data\2017\August\Sergey strap rerun\Sergey_strap_081817_0_170818145620.raw]
1	1	Q8MTP3	Polar tube protein 3 OS=Encephalitozoon cuniculi (strain GB-M1) OX=284813 GN=PTP3 PE=1 SV=1	40576	136187	963	963	83	83	11538	1	1	1	401.247	800.479	2	800.476	0.0038	0	49.37	4e-05	K	LSQAAALK	D			11425: Scan 17338 (rt=23.7203) [\\qehf\Data\2017\August\Sergey strap rerun\Sergey_strap_081817_0_170818145620.raw]
1	1	Q8MTP3	Polar tube protein 3 OS=Encephalitozoon cuniculi (strain GB-M1) OX=284813 GN=PTP3 PE=1 SV=1	40576	136187	963	963	83	83	11545	1	1	1	401.247	800.48	2	800.476	0.004	0	49.48	3.9e-05	K	LSQAAALK	D			11509: Scan 17436 (rt=23.83) [\\qehf\Data\2017\August\Sergey strap rerun\Sergey_strap_081817_0_170818145620.raw]
1	1	Q8MTP3	Polar tube protein 3 OS=Encephalitozoon cuniculi (strain GB-M1) OX=284813 GN=PTP3 PE=1 SV=1	40576	136187	963	963	83	83	17682	1	1	1	426.757	851.5	2	851.498	0.0027	0	43.62	4.3e-05	R	NPLKPGAR	L			6331: Scan 10387 (rt=15.1133) [\\qehf\Data\2017\August\Sergey strap rerun\Sergey_strap_081817_0.raw]
1	1	Q8MTP3	Polar tube protein 3 OS=Encephalitozoon cuniculi (strain GB-M1) OX=284813 GN=PTP3 PE=1 SV=1	40576	136187	963	963	83	83	17683	1	1	1	426.758	851.501	2	851.498	0.0031	0	45.4	2.9e-05	R	NPLKPGAR	L			6270: Scan 10300 (rt=15.0023) [\\qehf\Data\2017\August\Sergey strap rerun\Sergey_strap_081817_0.raw]
1	1	Q8MTP3	Polar tube protein 3 OS=Encephalitozoon cuniculi (strain GB-M1) OX=284813 GN=PTP3 PE=1 SV=1	40576	136187	963	963	83	83	17684	1	1	1	426.758	851.501	2	851.498	0.0032	0	36.64	0.00022	R	NPLKPGAR	L			6084: Scan 10046 (rt=14.6891) [\\qehf\Data\2017\August\Sergey strap rerun\Sergey_strap_081817_0.raw]
1	1	Q8MTP3	Polar tube protein 3 OS=Encephalitozoon cuniculi (strain GB-M1) OX=284813 GN=PTP3 PE=1 SV=1	40576	136187	963	963	83	83	17685	1	1	1	426.758	851.501	2	851.498	0.0033	0	34.28	0.00037	R	NPLKPGAR	L			6024: Scan 9962 (rt=14.5823) [\\qehf\Data\2017\August\Sergey strap rerun\Sergey_strap_081817_0.raw]
1	1	Q8MTP3	Polar tube protein 3 OS=Encephalitozoon cuniculi (strain GB-M1) OX=284813 GN=PTP3 PE=1 SV=1	40576	136187	963	963	83	83	17686	1	1	1	426.758	851.501	2	851.498	0.0034	0	44.39	3.6e-05	R	NPLKPGAR	L			6203: Scan 10213 (rt=14.8974) [\\qehf\Data\2017\August\Sergey strap rerun\Sergey_strap_081817_0.raw]
1	1	Q8MTP3	Polar tube protein 3 OS=Encephalitozoon cuniculi (strain GB-M1) OX=284813 GN=PTP3 PE=1 SV=1	40576	136187	963	963	83	83	17687	1	1	1	426.758	851.501	2	851.498	0.0035	0	36.61	0.00022	R	NPLKPGAR	L			6144: Scan 10130 (rt=14.7935) [\\qehf\Data\2017\August\Sergey strap rerun\Sergey_strap_081817_0.raw]
1	1	Q8MTP3	Polar tube protein 3 OS=Encephalitozoon cuniculi (strain GB-M1) OX=284813 GN=PTP3 PE=1 SV=1	40576	136187	963	963	83	83	17688	1	1	1	426.758	851.502	2	851.498	0.0039	0	34.05	0.00039	R	NPLKPGAR	L			5650: Scan 9663 (rt=14.369) [\\qehf\Data\2017\August\Sergey strap rerun\Sergey_strap_081817_0_170818145620.raw]
1	1	Q8MTP3	Polar tube protein 3 OS=Encephalitozoon cuniculi (strain GB-M1) OX=284813 GN=PTP3 PE=1 SV=1	40576	136187	963	963	83	83	17689	1	1	1	426.758	851.502	2	851.498	0.0041	0	38.97	0.00013	R	NPLKPGAR	L			5715: Scan 9751 (rt=14.4745) [\\qehf\Data\2017\August\Sergey strap rerun\Sergey_strap_081817_0_170818145620.raw]
1	1	Q8MTP3	Polar tube protein 3 OS=Encephalitozoon cuniculi (strain GB-M1) OX=284813 GN=PTP3 PE=1 SV=1	40576	136187	963	963	83	83	17690	1	1	1	426.758	851.502	2	851.498	0.0043	0	45.11	3.1e-05	R	NPLKPGAR	L			5844: Scan 9922 (rt=14.6818) [\\qehf\Data\2017\August\Sergey strap rerun\Sergey_strap_081817_0_170818145620.raw]
1	1	Q8MTP3	Polar tube protein 3 OS=Encephalitozoon cuniculi (strain GB-M1) OX=284813 GN=PTP3 PE=1 SV=1	40576	136187	963	963	83	83	18280	1	1	1	428.755	855.495	2	855.493	0.0027	0	22.56	0.0055	K	TQLKPGGR	K			4942: Scan 8409 (rt=12.5383) [\\qehf\Data\2017\August\Sergey strap rerun\Sergey_strap_081817_0.raw]
1	1	Q8MTP3	Polar tube protein 3 OS=Encephalitozoon cuniculi (strain GB-M1) OX=284813 GN=PTP3 PE=1 SV=1	40576	136187	963	963	83	83	18281	1	1	1	428.755	855.496	2	855.493	0.0031	0	46.71	2.3e-05	K	TQLKPGGR	K			4779: Scan 8171 (rt=12.2218) [\\qehf\Data\2017\August\Sergey strap rerun\Sergey_strap_081817_0.raw]
1	1	Q8MTP3	Polar tube protein 3 OS=Encephalitozoon cuniculi (strain GB-M1) OX=284813 GN=PTP3 PE=1 SV=1	40576	136187	963	963	83	83	18282	1	1	1	428.755	855.496	2	855.493	0.0033	0	29.95	0.0012	K	TQLKPGGR	K			4363: Scan 7777 (rt=11.8608) [\\qehf\Data\2017\August\Sergey strap rerun\Sergey_strap_081817_0_170818145620.raw]
1	1	Q8MTP3	Polar tube protein 3 OS=Encephalitozoon cuniculi (strain GB-M1) OX=284813 GN=PTP3 PE=1 SV=1	40576	136187	963	963	83	83	18283	1	1	1	428.755	855.496	2	855.493	0.0034	0	45.24	3.6e-05	K	TQLKPGGR	K			4821: Scan 8242 (rt=12.3253) [\\qehf\Data\2017\August\Sergey strap rerun\Sergey_strap_081817_0.raw]
1	1	Q8MTP3	Polar tube protein 3 OS=Encephalitozoon cuniculi (strain GB-M1) OX=284813 GN=PTP3 PE=1 SV=1	40576	136187	963	963	83	83	18284	1	1	1	428.755	855.496	2	855.493	0.0034	0	44.96	3.8e-05	K	TQLKPGGR	K			4877: Scan 8322 (rt=12.431) [\\qehf\Data\2017\August\Sergey strap rerun\Sergey_strap_081817_0.raw]
1	1	Q8MTP3	Polar tube protein 3 OS=Encephalitozoon cuniculi (strain GB-M1) OX=284813 GN=PTP3 PE=1 SV=1	40576	136187	963	963	83	83	18285	1	1	1	428.756	855.497	2	855.493	0.0041	0	48.5	1.7e-05	K	TQLKPGGR	K			4416: Scan 7855 (rt=11.9611) [\\qehf\Data\2017\August\Sergey strap rerun\Sergey_strap_081817_0_170818145620.raw]
1	1	Q8MTP3	Polar tube protein 3 OS=Encephalitozoon cuniculi (strain GB-M1) OX=284813 GN=PTP3 PE=1 SV=1	40576	136187	963	963	83	83	21773	1	1	1	442.728	883.442	2	883.44	0.0024	0	46.83	2.1e-05	K	SAEEHLAK	A			4739: Scan 8101 (rt=12.1148) [\\qehf\Data\2017\August\Sergey strap rerun\Sergey_strap_081817_0.raw]
1	1	Q8MTP3	Polar tube protein 3 OS=Encephalitozoon cuniculi (strain GB-M1) OX=284813 GN=PTP3 PE=1 SV=1	40576	136187	963	963	83	83	21774	1	1	1	442.728	883.442	2	883.44	0.0026	0	43.21	4.8e-05	K	SAEEHLAK	A			4878: Scan 8323 (rt=12.4317) [\\qehf\Data\2017\August\Sergey strap rerun\Sergey_strap_081817_0.raw]
1	1	Q8MTP3	Polar tube protein 3 OS=Encephalitozoon cuniculi (strain GB-M1) OX=284813 GN=PTP3 PE=1 SV=1	40576	136187	963	963	83	83	21776	1	1	1	442.729	883.443	2	883.44	0.0033	0	39.24	0.00016	K	SAEEHLAK	A			4509: Scan 7986 (rt=12.1233) [\\qehf\Data\2017\August\Sergey strap rerun\Sergey_strap_081817_0_170818145620.raw]
1	1	Q8MTP3	Polar tube protein 3 OS=Encephalitozoon cuniculi (strain GB-M1) OX=284813 GN=PTP3 PE=1 SV=1	40576	136187	963	963	83	83	21777	1	1	1	442.729	883.443	2	883.44	0.0034	0	53.51	6e-06	K	SAEEHLAK	A			4778: Scan 8169 (rt=12.2188) [\\qehf\Data\2017\August\Sergey strap rerun\Sergey_strap_081817_0.raw]
1	1	Q8MTP3	Polar tube protein 3 OS=Encephalitozoon cuniculi (strain GB-M1) OX=284813 GN=PTP3 PE=1 SV=1	40576	136187	963	963	83	83	21778	1	1	1	442.729	883.443	2	883.44	0.0034	0	47.89	2.2e-05	K	SAEEHLAK	A			4336: Scan 7736 (rt=11.8073) [\\qehf\Data\2017\August\Sergey strap rerun\Sergey_strap_081817_0_170818145620.raw]
1	1	Q8MTP3	Polar tube protein 3 OS=Encephalitozoon cuniculi (strain GB-M1) OX=284813 GN=PTP3 PE=1 SV=1	40576	136187	963	963	83	83	21780	1	1	1	442.729	883.443	2	883.44	0.0036	0	51.71	9.1e-06	K	SAEEHLAK	A			4820: Scan 8241 (rt=12.3247) [\\qehf\Data\2017\August\Sergey strap rerun\Sergey_strap_081817_0.raw]
1	1	Q8MTP3	Polar tube protein 3 OS=Encephalitozoon cuniculi (strain GB-M1) OX=284813 GN=PTP3 PE=1 SV=1	40576	136187	963	963	83	83	21781	1	1	1	442.729	883.444	2	883.44	0.0039	0	48.29	2e-05	K	SAEEHLAK	A			4396: Scan 7823 (rt=11.9147) [\\qehf\Data\2017\August\Sergey strap rerun\Sergey_strap_081817_0_170818145620.raw]
1	1	Q8MTP3	Polar tube protein 3 OS=Encephalitozoon cuniculi (strain GB-M1) OX=284813 GN=PTP3 PE=1 SV=1	40576	136187	963	963	83	83	21782	1	1	1	442.729	883.444	2	883.44	0.0039	0	49.14	1.6e-05	K	SAEEHLAK	A			4448: Scan 7902 (rt=12.0203) [\\qehf\Data\2017\August\Sergey strap rerun\Sergey_strap_081817_0_170818145620.raw]
1	1	Q8MTP3	Polar tube protein 3 OS=Encephalitozoon cuniculi (strain GB-M1) OX=284813 GN=PTP3 PE=1 SV=1	40576	136187	963	963	83	83	21913	1	1	1	443.276	884.537	2	884.533	0.0034	0	50.66	8.6e-06	K	IQVLGEVK	F			29614: Scan 39673 (rt=49.165) [\\qehf\Data\2017\August\Sergey strap rerun\Sergey_strap_081817_0.raw]
1	1	Q8MTP3	Polar tube protein 3 OS=Encephalitozoon cuniculi (strain GB-M1) OX=284813 GN=PTP3 PE=1 SV=1	40576	136187	963	963	83	83	21914	1	1	1	443.276	884.537	2	884.533	0.0034	0	48.4	1.4e-05	K	IQVLGEVK	F			29701: Scan 39772 (rt=49.2722) [\\qehf\Data\2017\August\Sergey strap rerun\Sergey_strap_081817_0.raw]
1	1	Q8MTP3	Polar tube protein 3 OS=Encephalitozoon cuniculi (strain GB-M1) OX=284813 GN=PTP3 PE=1 SV=1	40576	136187	963	963	83	83	21915	1	1	1	443.276	884.537	2	884.533	0.0034	0	47.94	1.6e-05	K	IQVLGEVK	F			29797: Scan 39880 (rt=49.3862) [\\qehf\Data\2017\August\Sergey strap rerun\Sergey_strap_081817_0.raw]
1	1	Q8MTP3	Polar tube protein 3 OS=Encephalitozoon cuniculi (strain GB-M1) OX=284813 GN=PTP3 PE=1 SV=1	40576	136187	963	963	83	83	21916	1	1	1	443.276	884.537	2	884.533	0.0035	0	45.82	2.6e-05	K	IQVLGEVK	F			29880: Scan 39975 (rt=49.4899) [\\qehf\Data\2017\August\Sergey strap rerun\Sergey_strap_081817_0.raw]
1	1	Q8MTP3	Polar tube protein 3 OS=Encephalitozoon cuniculi (strain GB-M1) OX=284813 GN=PTP3 PE=1 SV=1	40576	136187	963	963	83	83	21917	1	1	1	443.276	884.537	2	884.533	0.0037	0	49.56	1.1e-05	K	IQVLGEVK	F			29530: Scan 39576 (rt=49.0561) [\\qehf\Data\2017\August\Sergey strap rerun\Sergey_strap_081817_0.raw]
1	1	Q8MTP3	Polar tube protein 3 OS=Encephalitozoon cuniculi (strain GB-M1) OX=284813 GN=PTP3 PE=1 SV=1	40576	136187	963	963	83	83	21918	1	1	1	443.276	884.537	2	884.533	0.0037	0	46.89	2e-05	K	IQVLGEVK	F			29427: Scan 39473 (rt=48.8766) [\\qehf\Data\2017\August\Sergey strap rerun\Sergey_strap_081817_0_170818145620.raw]
1	1	Q8MTP3	Polar tube protein 3 OS=Encephalitozoon cuniculi (strain GB-M1) OX=284813 GN=PTP3 PE=1 SV=1	40576	136187	963	963	83	83	21919	1	1	1	443.276	884.537	2	884.533	0.0039	0	47.41	1.8e-05	K	IQVLGEVK	F			29502: Scan 39564 (rt=48.9816) [\\qehf\Data\2017\August\Sergey strap rerun\Sergey_strap_081817_0_170818145620.raw]
1	1	Q8MTP3	Polar tube protein 3 OS=Encephalitozoon cuniculi (strain GB-M1) OX=284813 GN=PTP3 PE=1 SV=1	40576	136187	963	963	83	83	21920	1	1	1	443.276	884.537	2	884.533	0.004	0	50.61	8.7e-06	K	IQVLGEVK	F			29343: Scan 39378 (rt=48.7712) [\\qehf\Data\2017\August\Sergey strap rerun\Sergey_strap_081817_0_170818145620.raw]
1	1	Q8MTP3	Polar tube protein 3 OS=Encephalitozoon cuniculi (strain GB-M1) OX=284813 GN=PTP3 PE=1 SV=1	40576	136187	963	963	83	83	21921	1	1	1	443.276	884.537	2	884.533	0.0043	0	32.64	0.00054	K	IQVLGEVK	F			29462: Scan 39486 (rt=48.9528) [\\qehf\Data\2017\August\Sergey strap rerun\Sergey_strap_081817_0.raw]
1	1	Q8MTP3	Polar tube protein 3 OS=Encephalitozoon cuniculi (strain GB-M1) OX=284813 GN=PTP3 PE=1 SV=1	40576	136187	963	963	83	83	24532	1	1	1	453.713	905.412	2	905.409	0.0031	0	42.74	7.7e-05	K	DVVSDTDR	Q			8965: Scan 14017 (rt=19.6502) [\\qehf\Data\2017\August\Sergey strap rerun\Sergey_strap_081817_0.raw]
1	1	Q8MTP3	Polar tube protein 3 OS=Encephalitozoon cuniculi (strain GB-M1) OX=284813 GN=PTP3 PE=1 SV=1	40576	136187	963	963	83	83	24533	1	1	1	453.714	905.412	2	905.409	0.0034	0	54.55	5.1e-06	K	DVVSDTDR	Q			8907: Scan 13934 (rt=19.5477) [\\qehf\Data\2017\August\Sergey strap rerun\Sergey_strap_081817_0.raw]
1	1	Q8MTP3	Polar tube protein 3 OS=Encephalitozoon cuniculi (strain GB-M1) OX=284813 GN=PTP3 PE=1 SV=1	40576	136187	963	963	83	83	24534	1	1	1	453.714	905.413	2	905.409	0.0035	0	63.72	6.2e-07	K	DVVSDTDR	Q			8844: Scan 13847 (rt=19.4428) [\\qehf\Data\2017\August\Sergey strap rerun\Sergey_strap_081817_0.raw]
1	1	Q8MTP3	Polar tube protein 3 OS=Encephalitozoon cuniculi (strain GB-M1) OX=284813 GN=PTP3 PE=1 SV=1	40576	136187	963	963	83	83	24535	1	1	1	453.714	905.413	2	905.409	0.004	0	50.01	1.4e-05	K	DVVSDTDR	Q			8494: Scan 13516 (rt=19.1153) [\\qehf\Data\2017\August\Sergey strap rerun\Sergey_strap_081817_0_170818145620.raw]
1	1	Q8MTP3	Polar tube protein 3 OS=Encephalitozoon cuniculi (strain GB-M1) OX=284813 GN=PTP3 PE=1 SV=1	40576	136187	963	963	83	83	24536	1	1	1	453.714	905.413	2	905.409	0.0042	0	45.11	4.5e-05	K	DVVSDTDR	Q			8568: Scan 13611 (rt=19.2188) [\\qehf\Data\2017\August\Sergey strap rerun\Sergey_strap_081817_0_170818145620.raw]
1	1	Q8MTP3	Polar tube protein 3 OS=Encephalitozoon cuniculi (strain GB-M1) OX=284813 GN=PTP3 PE=1 SV=1	40576	136187	963	963	83	83	24537	1	1	1	453.714	905.413	2	905.409	0.0043	0	43.06	7.4e-05	K	DVVSDTDR	Q			8771: Scan 13753 (rt=19.3375) [\\qehf\Data\2017\August\Sergey strap rerun\Sergey_strap_081817_0.raw]
1	1	Q8MTP3	Polar tube protein 3 OS=Encephalitozoon cuniculi (strain GB-M1) OX=284813 GN=PTP3 PE=1 SV=1	40576	136187	963	963	83	83	24674	1	1	1	454.213	906.412	2	906.408	0.0033	0	36.51	0.0004	K	GFSNEEPK	T			10222: Scan 15794 (rt=21.8827) [\\qehf\Data\2017\August\Sergey strap rerun\Sergey_strap_081817_0.raw]
1	1	Q8MTP3	Polar tube protein 3 OS=Encephalitozoon cuniculi (strain GB-M1) OX=284813 GN=PTP3 PE=1 SV=1	40576	136187	963	963	83	83	24675	1	1	1	454.213	906.412	2	906.408	0.0034	0	37.2	0.00034	K	GFSNEEPK	T			10160: Scan 15707 (rt=21.7756) [\\qehf\Data\2017\August\Sergey strap rerun\Sergey_strap_081817_0.raw]
1	1	Q8MTP3	Polar tube protein 3 OS=Encephalitozoon cuniculi (strain GB-M1) OX=284813 GN=PTP3 PE=1 SV=1	40576	136187	963	963	83	83	24676	1	1	1	454.213	906.412	2	906.408	0.0037	0	35.22	0.00065	K	GFSNEEPK	T			10286: Scan 15881 (rt=21.987) [\\qehf\Data\2017\August\Sergey strap rerun\Sergey_strap_081817_0.raw]
1	1	Q8MTP3	Polar tube protein 3 OS=Encephalitozoon cuniculi (strain GB-M1) OX=284813 GN=PTP3 PE=1 SV=1	40576	136187	963	963	83	83	24677	1	1	1	454.213	906.412	2	906.408	0.004	0	45.59	5.9e-05	K	GFSNEEPK	T			9764: Scan 15319 (rt=21.4089) [\\qehf\Data\2017\August\Sergey strap rerun\Sergey_strap_081817_0_170818145620.raw]
1	1	Q8MTP3	Polar tube protein 3 OS=Encephalitozoon cuniculi (strain GB-M1) OX=284813 GN=PTP3 PE=1 SV=1	40576	136187	963	963	83	83	24679	1	1	1	454.214	906.412	2	906.408	0.0041	0	38.18	0.00033	K	GFSNEEPK	T			9823: Scan 15402 (rt=21.5161) [\\qehf\Data\2017\August\Sergey strap rerun\Sergey_strap_081817_0_170818145620.raw]
1	1	Q8MTP3	Polar tube protein 3 OS=Encephalitozoon cuniculi (strain GB-M1) OX=284813 GN=PTP3 PE=1 SV=1	40576	136187	963	963	83	83	24680	1	1	1	454.214	906.412	2	906.408	0.0041	0	36.56	0.00047	K	GFSNEEPK	T			9609: Scan 15087 (rt=21.095) [\\qehf\Data\2017\August\Sergey strap rerun\Sergey_strap_081817_0_170818145620.raw]
1	1	Q8MTP3	Polar tube protein 3 OS=Encephalitozoon cuniculi (strain GB-M1) OX=284813 GN=PTP3 PE=1 SV=1	40576	136187	963	963	83	83	24681	1	1	1	454.214	906.412	2	906.408	0.0042	0	37.91	0.00035	K	GFSNEEPK	T			9711: Scan 15241 (rt=21.3054) [\\qehf\Data\2017\August\Sergey strap rerun\Sergey_strap_081817_0_170818145620.raw]
1	1	Q8MTP3	Polar tube protein 3 OS=Encephalitozoon cuniculi (strain GB-M1) OX=284813 GN=PTP3 PE=1 SV=1	40576	136187	963	963	83	83	24682	1	1	1	454.214	906.413	2	906.408	0.0042	0	40.55	0.00019	K	GFSNEEPK	T			9661: Scan 15165 (rt=21.2009) [\\qehf\Data\2017\August\Sergey strap rerun\Sergey_strap_081817_0_170818145620.raw]
1	1	Q8MTP3	Polar tube protein 3 OS=Encephalitozoon cuniculi (strain GB-M1) OX=284813 GN=PTP3 PE=1 SV=1	40576	136187	963	963	83	83	29002	1	1	1	470.744	939.474	2	939.47	0.0035	0	39.22	0.00017	K	VFYPESAK	G			21041: Scan 29212 (rt=37.2445) [\\qehf\Data\2017\August\Sergey strap rerun\Sergey_strap_081817_0_170818145620.raw]
1	1	Q8MTP3	Polar tube protein 3 OS=Encephalitozoon cuniculi (strain GB-M1) OX=284813 GN=PTP3 PE=1 SV=1	40576	136187	963	963	83	83	29003	1	1	1	470.744	939.474	2	939.47	0.0037	0	38.48	0.0002	K	VFYPESAK	G			20526: Scan 28606 (rt=36.5925) [\\qehf\Data\2017\August\Sergey strap rerun\Sergey_strap_081817_0_170818145620.raw]
1	1	Q8MTP3	Polar tube protein 3 OS=Encephalitozoon cuniculi (strain GB-M1) OX=284813 GN=PTP3 PE=1 SV=1	40576	136187	963	963	83	83	29004	1	1	1	470.744	939.474	2	939.47	0.0038	0	39.62	0.00015	K	VFYPESAK	G			21393: Scan 29594 (rt=37.6608) [\\qehf\Data\2017\August\Sergey strap rerun\Sergey_strap_081817_0.raw]
1	1	Q8MTP3	Polar tube protein 3 OS=Encephalitozoon cuniculi (strain GB-M1) OX=284813 GN=PTP3 PE=1 SV=1	40576	136187	963	963	83	83	29005	1	1	1	470.744	939.474	2	939.47	0.004	0	43.62	6.1e-05	K	VFYPESAK	G			21325: Scan 29501 (rt=37.5534) [\\qehf\Data\2017\August\Sergey strap rerun\Sergey_strap_081817_0.raw]
1	1	Q8MTP3	Polar tube protein 3 OS=Encephalitozoon cuniculi (strain GB-M1) OX=284813 GN=PTP3 PE=1 SV=1	40576	136187	963	963	83	83	29006	1	1	1	470.744	939.474	2	939.47	0.0041	0	34.3	0.00052	K	VFYPESAK	G			20924: Scan 29013 (rt=37.0182) [\\qehf\Data\2017\August\Sergey strap rerun\Sergey_strap_081817_0.raw]
1	1	Q8MTP3	Polar tube protein 3 OS=Encephalitozoon cuniculi (strain GB-M1) OX=284813 GN=PTP3 PE=1 SV=1	40576	136187	963	963	83	83	29007	1	1	1	470.744	939.474	2	939.47	0.0042	0	39.64	0.00015	K	VFYPESAK	G			21185: Scan 29322 (rt=37.3483) [\\qehf\Data\2017\August\Sergey strap rerun\Sergey_strap_081817_0.raw]
1	1	Q8MTP3	Polar tube protein 3 OS=Encephalitozoon cuniculi (strain GB-M1) OX=284813 GN=PTP3 PE=1 SV=1	40576	136187	963	963	83	83	29008	1	1	1	470.744	939.474	2	939.47	0.0042	0	35.05	0.00044	K	VFYPESAK	G			21255: Scan 29411 (rt=37.4505) [\\qehf\Data\2017\August\Sergey strap rerun\Sergey_strap_081817_0.raw]
1	1	Q8MTP3	Polar tube protein 3 OS=Encephalitozoon cuniculi (strain GB-M1) OX=284813 GN=PTP3 PE=1 SV=1	40576	136187	963	963	83	83	29009	1	1	1	470.745	939.474	2	939.47	0.0042	0	43.1	6.9e-05	K	VFYPESAK	G			21106: Scan 29224 (rt=37.2424) [\\qehf\Data\2017\August\Sergey strap rerun\Sergey_strap_081817_0.raw]
1	1	Q8MTP3	Polar tube protein 3 OS=Encephalitozoon cuniculi (strain GB-M1) OX=284813 GN=PTP3 PE=1 SV=1	40576	136187	963	963	83	83	29010	1	1	1	470.745	939.474	2	939.47	0.0042	0	41.71	9.4e-05	K	VFYPESAK	G			21017: Scan 29121 (rt=37.1343) [\\qehf\Data\2017\August\Sergey strap rerun\Sergey_strap_081817_0.raw]
1	1	Q8MTP3	Polar tube protein 3 OS=Encephalitozoon cuniculi (strain GB-M1) OX=284813 GN=PTP3 PE=1 SV=1	40576	136187	963	963	83	83	29011	1	1	1	470.745	939.474	2	939.47	0.0043	0	39.67	0.00015	K	VFYPESAK	G			20787: Scan 28906 (rt=36.9107) [\\qehf\Data\2017\August\Sergey strap rerun\Sergey_strap_081817_0_170818145620.raw]
1	1	Q8MTP3	Polar tube protein 3 OS=Encephalitozoon cuniculi (strain GB-M1) OX=284813 GN=PTP3 PE=1 SV=1	40576	136187	963	963	83	83	29012	1	1	1	470.745	939.475	2	939.47	0.0044	0	43.13	6.8e-05	K	VFYPESAK	G			20861: Scan 29003 (rt=37.0192) [\\qehf\Data\2017\August\Sergey strap rerun\Sergey_strap_081817_0_170818145620.raw]
1	1	Q8MTP3	Polar tube protein 3 OS=Encephalitozoon cuniculi (strain GB-M1) OX=284813 GN=PTP3 PE=1 SV=1	40576	136187	963	963	83	83	29013	1	1	1	470.745	939.475	2	939.47	0.0044	0	39.54	0.00016	K	VFYPESAK	G			20947: Scan 29104 (rt=37.1304) [\\qehf\Data\2017\August\Sergey strap rerun\Sergey_strap_081817_0_170818145620.raw]
1	1	Q8MTP3	Polar tube protein 3 OS=Encephalitozoon cuniculi (strain GB-M1) OX=284813 GN=PTP3 PE=1 SV=1	40576	136187	963	963	83	83	29014	1	1	1	470.745	939.475	2	939.47	0.0047	0	43.61	6.1e-05	K	VFYPESAK	G			20708: Scan 28810 (rt=36.8048) [\\qehf\Data\2017\August\Sergey strap rerun\Sergey_strap_081817_0_170818145620.raw]
1	1	Q8MTP3	Polar tube protein 3 OS=Encephalitozoon cuniculi (strain GB-M1) OX=284813 GN=PTP3 PE=1 SV=1	40576	136187	963	963	83	83	29941	1	1	1	474.257	946.499	2	946.497	0.0021	0	49.34	4.2e-05	K	TIEQVETK	K			9454: Scan 14864 (rt=20.7881) [\\qehf\Data\2017\August\Sergey strap rerun\Sergey_strap_081817_0_170818145620.raw]
1	1	Q8MTP3	Polar tube protein 3 OS=Encephalitozoon cuniculi (strain GB-M1) OX=284813 GN=PTP3 PE=1 SV=1	40576	136187	963	963	83	83	29942	1	1	1	474.257	946.499	2	946.497	0.0022	0	46.75	7.6e-05	K	TIEQVETK	K			9405: Scan 14789 (rt=20.686) [\\qehf\Data\2017\August\Sergey strap rerun\Sergey_strap_081817_0_170818145620.raw]
1	1	Q8MTP3	Polar tube protein 3 OS=Encephalitozoon cuniculi (strain GB-M1) OX=284813 GN=PTP3 PE=1 SV=1	40576	136187	963	963	83	83	29946	1	1	1	474.257	946.5	2	946.497	0.003	0	47.03	7e-05	K	TIEQVETK	K			9549: Scan 14998 (rt=20.9683) [\\qehf\Data\2017\August\Sergey strap rerun\Sergey_strap_081817_0_170818145620.raw]
1	1	Q8MTP3	Polar tube protein 3 OS=Encephalitozoon cuniculi (strain GB-M1) OX=284813 GN=PTP3 PE=1 SV=1	40576	136187	963	963	83	83	29947	1	1	1	474.257	946.5	2	946.497	0.0031	0	52.08	2.2e-05	K	TIEQVETK	K			9600: Scan 15072 (rt=21.0705) [\\qehf\Data\2017\August\Sergey strap rerun\Sergey_strap_081817_0_170818145620.raw]
1	1	Q8MTP3	Polar tube protein 3 OS=Encephalitozoon cuniculi (strain GB-M1) OX=284813 GN=PTP3 PE=1 SV=1	40576	136187	963	963	83	83	29948	1	1	1	474.258	946.501	2	946.497	0.0035	0	52.46	2e-05	K	TIEQVETK	K			9869: Scan 15290 (rt=21.2174) [\\qehf\Data\2017\August\Sergey strap rerun\Sergey_strap_081817_0.raw]
1	1	Q8MTP3	Polar tube protein 3 OS=Encephalitozoon cuniculi (strain GB-M1) OX=284813 GN=PTP3 PE=1 SV=1	40576	136187	963	963	83	83	29952	1	1	1	474.258	946.501	2	946.497	0.0038	0	52.43	2e-05	K	TIEQVETK	K			9823: Scan 15217 (rt=21.1167) [\\qehf\Data\2017\August\Sergey strap rerun\Sergey_strap_081817_0.raw]
1	1	Q8MTP3	Polar tube protein 3 OS=Encephalitozoon cuniculi (strain GB-M1) OX=284813 GN=PTP3 PE=1 SV=1	40576	136187	963	963	83	83	29958	1	1	1	474.258	946.501	2	946.497	0.004	0	50.64	3.2e-05	K	TIEQVETK	K			9352: Scan 14711 (rt=20.5818) [\\qehf\Data\2017\August\Sergey strap rerun\Sergey_strap_081817_0_170818145620.raw]
1	1	Q8MTP3	Polar tube protein 3 OS=Encephalitozoon cuniculi (strain GB-M1) OX=284813 GN=PTP3 PE=1 SV=1	40576	136187	963	963	83	83	29959	1	1	1	474.258	946.501	2	946.497	0.004	0	50.77	3.1e-05	K	TIEQVETK	K			9769: Scan 15142 (rt=21.0134) [\\qehf\Data\2017\August\Sergey strap rerun\Sergey_strap_081817_0.raw]
1	1	Q8MTP3	Polar tube protein 3 OS=Encephalitozoon cuniculi (strain GB-M1) OX=284813 GN=PTP3 PE=1 SV=1	40576	136187	963	963	83	83	29961	1	1	1	474.258	946.501	2	946.497	0.0041	0	50.56	3.3e-05	K	TIEQVETK	K			9255: Scan 14565 (rt=20.3722) [\\qehf\Data\2017\August\Sergey strap rerun\Sergey_strap_081817_0_170818145620.raw]
1	1	Q8MTP3	Polar tube protein 3 OS=Encephalitozoon cuniculi (strain GB-M1) OX=284813 GN=PTP3 PE=1 SV=1	40576	136187	963	963	83	83	29968	1	1	1	474.258	946.502	2	946.497	0.0046	0	64.69	1.3e-06	K	TIEQVETK	K			9297: Scan 14635 (rt=20.4769) [\\qehf\Data\2017\August\Sergey strap rerun\Sergey_strap_081817_0_170818145620.raw]
1	1	Q8MTP3	Polar tube protein 3 OS=Encephalitozoon cuniculi (strain GB-M1) OX=284813 GN=PTP3 PE=1 SV=1	40576	136187	963	963	83	83	30923	1	1	1	478.248	954.482	2	954.481	0.0009	0	27.92	0.0019	K	VFEEYIR	Q			34329: Scan 45343 (rt=55.4273) [\\qehf\Data\2017\August\Sergey strap rerun\Sergey_strap_081817_0_170818145620.raw]
1	1	Q8MTP3	Polar tube protein 3 OS=Encephalitozoon cuniculi (strain GB-M1) OX=284813 GN=PTP3 PE=1 SV=1	40576	136187	963	963	83	83	30925	1	1	1	478.25	954.484	2	954.481	0.0034	0	34.69	0.00046	K	VFEEYIR	Q			34226: Scan 45227 (rt=55.306) [\\qehf\Data\2017\August\Sergey strap rerun\Sergey_strap_081817_0_170818145620.raw]
1	1	Q8MTP3	Polar tube protein 3 OS=Encephalitozoon cuniculi (strain GB-M1) OX=284813 GN=PTP3 PE=1 SV=1	40576	136187	963	963	83	83	30926	1	1	1	478.25	954.485	2	954.481	0.0037	0	34.08	0.00053	K	VFEEYIR	Q			34380: Scan 45396 (rt=55.5681) [\\qehf\Data\2017\August\Sergey strap rerun\Sergey_strap_081817_0.raw]
1	1	Q8MTP3	Polar tube protein 3 OS=Encephalitozoon cuniculi (strain GB-M1) OX=284813 GN=PTP3 PE=1 SV=1	40576	136187	963	963	83	83	30927	1	1	1	478.25	954.485	2	954.481	0.0039	0	35.91	0.00035	K	VFEEYIR	Q			34138: Scan 45129 (rt=55.1985) [\\qehf\Data\2017\August\Sergey strap rerun\Sergey_strap_081817_0_170818145620.raw]
1	1	Q8MTP3	Polar tube protein 3 OS=Encephalitozoon cuniculi (strain GB-M1) OX=284813 GN=PTP3 PE=1 SV=1	40576	136187	963	963	83	83	30928	1	1	1	478.25	954.485	2	954.481	0.0041	0	40.45	0.00012	K	VFEEYIR	Q			33820: Scan 44741 (rt=54.7626) [\\qehf\Data\2017\August\Sergey strap rerun\Sergey_strap_081817_0_170818145620.raw]
1	1	Q8MTP3	Polar tube protein 3 OS=Encephalitozoon cuniculi (strain GB-M1) OX=284813 GN=PTP3 PE=1 SV=1	40576	136187	963	963	83	83	30929	1	1	1	478.25	954.485	2	954.481	0.0042	0	44.12	5.2e-05	K	VFEEYIR	Q			33973: Scan 44933 (rt=54.9795) [\\qehf\Data\2017\August\Sergey strap rerun\Sergey_strap_081817_0_170818145620.raw]
1	1	Q8MTP3	Polar tube protein 3 OS=Encephalitozoon cuniculi (strain GB-M1) OX=284813 GN=PTP3 PE=1 SV=1	40576	136187	963	963	83	83	30930	1	1	1	478.25	954.485	2	954.481	0.0042	0	41.31	0.0001	K	VFEEYIR	Q			33895: Scan 44838 (rt=54.8729) [\\qehf\Data\2017\August\Sergey strap rerun\Sergey_strap_081817_0_170818145620.raw]
1	1	Q8MTP3	Polar tube protein 3 OS=Encephalitozoon cuniculi (strain GB-M1) OX=284813 GN=PTP3 PE=1 SV=1	40576	136187	963	963	83	83	30931	1	1	1	478.25	954.485	2	954.481	0.0043	0	40.44	0.00012	K	VFEEYIR	Q			34619: Scan 45693 (rt=55.8828) [\\qehf\Data\2017\August\Sergey strap rerun\Sergey_strap_081817_0.raw]
1	1	Q8MTP3	Polar tube protein 3 OS=Encephalitozoon cuniculi (strain GB-M1) OX=284813 GN=PTP3 PE=1 SV=1	40576	136187	963	963	83	83	30932	1	1	1	478.25	954.486	2	954.481	0.0044	0	35.93	0.00034	K	VFEEYIR	Q			34050: Scan 45024 (rt=55.0847) [\\qehf\Data\2017\August\Sergey strap rerun\Sergey_strap_081817_0_170818145620.raw]
1	1	Q8MTP3	Polar tube protein 3 OS=Encephalitozoon cuniculi (strain GB-M1) OX=284813 GN=PTP3 PE=1 SV=1	40576	136187	963	963	83	83	30933	1	1	1	478.25	954.486	2	954.481	0.0045	0	35.04	0.00042	K	VFEEYIR	Q			33744: Scan 44645 (rt=54.6575) [\\qehf\Data\2017\August\Sergey strap rerun\Sergey_strap_081817_0_170818145620.raw]
1	1	Q8MTP3	Polar tube protein 3 OS=Encephalitozoon cuniculi (strain GB-M1) OX=284813 GN=PTP3 PE=1 SV=1	40576	136187	963	963	83	83	30934	1	1	1	478.25	954.486	2	954.481	0.0046	0	43.07	6.7e-05	K	VFEEYIR	Q			34527: Scan 45590 (rt=55.7782) [\\qehf\Data\2017\August\Sergey strap rerun\Sergey_strap_081817_0.raw]
1	1	Q8MTP3	Polar tube protein 3 OS=Encephalitozoon cuniculi (strain GB-M1) OX=284813 GN=PTP3 PE=1 SV=1	40576	136187	963	963	83	83	30935	1	1	1	478.25	954.486	2	954.481	0.0047	0	44.5	4.8e-05	K	VFEEYIR	Q			34456: Scan 45494 (rt=55.675) [\\qehf\Data\2017\August\Sergey strap rerun\Sergey_strap_081817_0.raw]
1	1	Q8MTP3	Polar tube protein 3 OS=Encephalitozoon cuniculi (strain GB-M1) OX=284813 GN=PTP3 PE=1 SV=1	40576	136187	963	963	83	83	31707	1	1	1	481.234	960.454	2	960.451	0.0026	0	38.08	0.00027	K	EANENSAVK	S			1476: Scan 2709 (rt=4.22811) [\\qehf\Data\2017\August\Sergey strap rerun\Sergey_strap_081817_0.raw]
1	1	Q8MTP3	Polar tube protein 3 OS=Encephalitozoon cuniculi (strain GB-M1) OX=284813 GN=PTP3 PE=1 SV=1	40576	136187	963	963	83	83	31709	1	1	1	481.235	960.455	2	960.451	0.0035	0	78.91	2.7e-08	K	EANENSAVK	S			1416: Scan 2585 (rt=4.0221) [\\qehf\Data\2017\August\Sergey strap rerun\Sergey_strap_081817_0.raw]
1	1	Q8MTP3	Polar tube protein 3 OS=Encephalitozoon cuniculi (strain GB-M1) OX=284813 GN=PTP3 PE=1 SV=1	40576	136187	963	963	83	83	31710	1	1	1	481.235	960.455	2	960.451	0.0037	0	74.92	6.8e-08	K	EANENSAVK	S			49: Scan 79 (rt=0.136954) [\\qehf\Data\2017\August\Sergey strap rerun\Sergey_strap_081817_0.raw]
1	1	Q8MTP3	Polar tube protein 3 OS=Encephalitozoon cuniculi (strain GB-M1) OX=284813 GN=PTP3 PE=1 SV=1	40576	136187	963	963	83	83	31711	1	1	1	481.235	960.455	2	960.451	0.0037	0	72.03	1.3e-07	K	EANENSAVK	S			1274: Scan 2311 (rt=3.58001) [\\qehf\Data\2017\August\Sergey strap rerun\Sergey_strap_081817_0.raw]
1	1	Q8MTP3	Polar tube protein 3 OS=Encephalitozoon cuniculi (strain GB-M1) OX=284813 GN=PTP3 PE=1 SV=1	40576	136187	963	963	83	83	31712	1	1	1	481.235	960.455	2	960.451	0.0038	0	31.71	0.0014	K	EANENSAVK	S			447: Scan 816 (rt=1.2845) [\\qehf\Data\2017\August\Sergey strap rerun\Sergey_strap_081817_0_170818145620.raw]
1	1	Q8MTP3	Polar tube protein 3 OS=Encephalitozoon cuniculi (strain GB-M1) OX=284813 GN=PTP3 PE=1 SV=1	40576	136187	963	963	83	83	31713	1	1	1	481.235	960.455	2	960.451	0.0038	0	75.86	5.4e-08	K	EANENSAVK	S			349: Scan 626 (rt=1.00227) [\\qehf\Data\2017\August\Sergey strap rerun\Sergey_strap_081817_0.raw]
1	1	Q8MTP3	Polar tube protein 3 OS=Encephalitozoon cuniculi (strain GB-M1) OX=284813 GN=PTP3 PE=1 SV=1	40576	136187	963	963	83	83	31714	1	1	1	481.235	960.455	2	960.451	0.0038	0	82.84	1.1e-08	K	EANENSAVK	S			13: Scan 15 (rt=0.0238857) [\\qehf\Data\2017\August\Sergey strap rerun\Sergey_strap_081817_0.raw]
1	1	Q8MTP3	Polar tube protein 3 OS=Encephalitozoon cuniculi (strain GB-M1) OX=284813 GN=PTP3 PE=1 SV=1	40576	136187	963	963	83	83	31715	1	1	1	481.235	960.455	2	960.451	0.0038	0	75.89	5.4e-08	K	EANENSAVK	S			1309: Scan 2377 (rt=3.68204) [\\qehf\Data\2017\August\Sergey strap rerun\Sergey_strap_081817_0.raw]
1	1	Q8MTP3	Polar tube protein 3 OS=Encephalitozoon cuniculi (strain GB-M1) OX=284813 GN=PTP3 PE=1 SV=1	40576	136187	963	963	83	83	31716	1	1	1	481.235	960.455	2	960.451	0.0038	0	75.53	5.9e-08	K	EANENSAVK	S			90: Scan 157 (rt=0.263647) [\\qehf\Data\2017\August\Sergey strap rerun\Sergey_strap_081817_0.raw]
1	1	Q8MTP3	Polar tube protein 3 OS=Encephalitozoon cuniculi (strain GB-M1) OX=284813 GN=PTP3 PE=1 SV=1	40576	136187	963	963	83	83	31717	1	1	1	481.235	960.455	2	960.451	0.0038	0	78.9	2.7e-08	K	EANENSAVK	S			1341: Scan 2439 (rt=3.78417) [\\qehf\Data\2017\August\Sergey strap rerun\Sergey_strap_081817_0.raw]
1	1	Q8MTP3	Polar tube protein 3 OS=Encephalitozoon cuniculi (strain GB-M1) OX=284813 GN=PTP3 PE=1 SV=1	40576	136187	963	963	83	83	31718	1	1	1	481.235	960.455	2	960.451	0.0038	0	75.11	6.5e-08	K	EANENSAVK	S			161: Scan 286 (rt=0.47537) [\\qehf\Data\2017\August\Sergey strap rerun\Sergey_strap_081817_0.raw]
1	1	Q8MTP3	Polar tube protein 3 OS=Encephalitozoon cuniculi (strain GB-M1) OX=284813 GN=PTP3 PE=1 SV=1	40576	136187	963	963	83	83	31719	1	1	1	481.235	960.455	2	960.451	0.0038	0	72.53	1.2e-07	K	EANENSAVK	S			630: Scan 1100 (rt=1.72252) [\\qehf\Data\2017\August\Sergey strap rerun\Sergey_strap_081817_0.raw]
1	1	Q8MTP3	Polar tube protein 3 OS=Encephalitozoon cuniculi (strain GB-M1) OX=284813 GN=PTP3 PE=1 SV=1	40576	136187	963	963	83	83	31720	1	1	1	481.235	960.455	2	960.451	0.0039	0	75.79	5.5e-08	K	EANENSAVK	S			1239: Scan 2246 (rt=3.47699) [\\qehf\Data\2017\August\Sergey strap rerun\Sergey_strap_081817_0.raw]
1	1	Q8MTP3	Polar tube protein 3 OS=Encephalitozoon cuniculi (strain GB-M1) OX=284813 GN=PTP3 PE=1 SV=1	40576	136187	963	963	83	83	31721	1	1	1	481.235	960.455	2	960.451	0.0039	0	75.16	6.4e-08	K	EANENSAVK	S			1028: Scan 1841 (rt=2.85764) [\\qehf\Data\2017\August\Sergey strap rerun\Sergey_strap_081817_0.raw]
1	1	Q8MTP3	Polar tube protein 3 OS=Encephalitozoon cuniculi (strain GB-M1) OX=284813 GN=PTP3 PE=1 SV=1	40576	136187	963	963	83	83	31722	1	1	1	481.235	960.455	2	960.451	0.0039	0	75.73	5.6e-08	K	EANENSAVK	S			278: Scan 488 (rt=0.790133) [\\qehf\Data\2017\August\Sergey strap rerun\Sergey_strap_081817_0.raw]
1	1	Q8MTP3	Polar tube protein 3 OS=Encephalitozoon cuniculi (strain GB-M1) OX=284813 GN=PTP3 PE=1 SV=1	40576	136187	963	963	83	83	31723	1	1	1	481.235	960.455	2	960.451	0.0039	0	75.15	6.4e-08	K	EANENSAVK	S			1164: Scan 2108 (rt=3.26954) [\\qehf\Data\2017\August\Sergey strap rerun\Sergey_strap_081817_0.raw]
1	1	Q8MTP3	Polar tube protein 3 OS=Encephalitozoon cuniculi (strain GB-M1) OX=284813 GN=PTP3 PE=1 SV=1	40576	136187	963	963	83	83	31724	1	1	1	481.235	960.455	2	960.451	0.0039	0	75.39	6.1e-08	K	EANENSAVK	S			1376: Scan 2509 (rt=3.89748) [\\qehf\Data\2017\August\Sergey strap rerun\Sergey_strap_081817_0.raw]
1	1	Q8MTP3	Polar tube protein 3 OS=Encephalitozoon cuniculi (strain GB-M1) OX=284813 GN=PTP3 PE=1 SV=1	40576	136187	963	963	83	83	31725	1	1	1	481.235	960.455	2	960.451	0.0039	0	72.18	1.3e-07	K	EANENSAVK	S			198: Scan 351 (rt=0.581047) [\\qehf\Data\2017\August\Sergey strap rerun\Sergey_strap_081817_0.raw]
1	1	Q8MTP3	Polar tube protein 3 OS=Encephalitozoon cuniculi (strain GB-M1) OX=284813 GN=PTP3 PE=1 SV=1	40576	136187	963	963	83	83	31726	1	1	1	481.235	960.455	2	960.451	0.0039	0	71.87	1.4e-07	K	EANENSAVK	S			124: Scan 221 (rt=0.370734) [\\qehf\Data\2017\August\Sergey strap rerun\Sergey_strap_081817_0.raw]
1	1	Q8MTP3	Polar tube protein 3 OS=Encephalitozoon cuniculi (strain GB-M1) OX=284813 GN=PTP3 PE=1 SV=1	40576	136187	963	963	83	83	31727	1	1	1	481.235	960.455	2	960.451	0.0039	0	78.77	2.8e-08	K	EANENSAVK	S			432: Scan 762 (rt=1.21047) [\\qehf\Data\2017\August\Sergey strap rerun\Sergey_strap_081817_0.raw]
1	1	Q8MTP3	Polar tube protein 3 OS=Encephalitozoon cuniculi (strain GB-M1) OX=284813 GN=PTP3 PE=1 SV=1	40576	136187	963	963	83	83	31728	1	1	1	481.235	960.455	2	960.451	0.0039	0	72.08	1.3e-07	K	EANENSAVK	S			817: Scan 1438 (rt=2.2412) [\\qehf\Data\2017\August\Sergey strap rerun\Sergey_strap_081817_0.raw]
1	1	Q8MTP3	Polar tube protein 3 OS=Encephalitozoon cuniculi (strain GB-M1) OX=284813 GN=PTP3 PE=1 SV=1	40576	136187	963	963	83	83	31729	1	1	1	481.235	960.455	2	960.451	0.004	0	78.71	2.9e-08	K	EANENSAVK	S			919: Scan 1641 (rt=2.551) [\\qehf\Data\2017\August\Sergey strap rerun\Sergey_strap_081817_0.raw]
1	1	Q8MTP3	Polar tube protein 3 OS=Encephalitozoon cuniculi (strain GB-M1) OX=284813 GN=PTP3 PE=1 SV=1	40576	136187	963	963	83	83	31730	1	1	1	481.235	960.455	2	960.451	0.004	0	78.91	2.8e-08	K	EANENSAVK	S			957: Scan 1709 (rt=2.65304) [\\qehf\Data\2017\August\Sergey strap rerun\Sergey_strap_081817_0.raw]
1	1	Q8MTP3	Polar tube protein 3 OS=Encephalitozoon cuniculi (strain GB-M1) OX=284813 GN=PTP3 PE=1 SV=1	40576	136187	963	963	83	83	31731	1	1	1	481.235	960.455	2	960.451	0.004	0	75.63	5.9e-08	K	EANENSAVK	S			1201: Scan 2177 (rt=3.37324) [\\qehf\Data\2017\August\Sergey strap rerun\Sergey_strap_081817_0.raw]
1	1	Q8MTP3	Polar tube protein 3 OS=Encephalitozoon cuniculi (strain GB-M1) OX=284813 GN=PTP3 PE=1 SV=1	40576	136187	963	963	83	83	31732	1	1	1	481.235	960.455	2	960.451	0.004	0	72.04	1.3e-07	K	EANENSAVK	S			780: Scan 1369 (rt=2.13812) [\\qehf\Data\2017\August\Sergey strap rerun\Sergey_strap_081817_0.raw]
1	1	Q8MTP3	Polar tube protein 3 OS=Encephalitozoon cuniculi (strain GB-M1) OX=284813 GN=PTP3 PE=1 SV=1	40576	136187	963	963	83	83	31733	1	1	1	481.235	960.455	2	960.451	0.004	0	60.88	1.8e-06	K	EANENSAVK	S			1125: Scan 2041 (rt=3.16739) [\\qehf\Data\2017\August\Sergey strap rerun\Sergey_strap_081817_0.raw]
1	1	Q8MTP3	Polar tube protein 3 OS=Encephalitozoon cuniculi (strain GB-M1) OX=284813 GN=PTP3 PE=1 SV=1	40576	136187	963	963	83	83	31734	1	1	1	481.235	960.455	2	960.451	0.004	0	75.58	5.9e-08	K	EANENSAVK	S			993: Scan 1774 (rt=2.75471) [\\qehf\Data\2017\August\Sergey strap rerun\Sergey_strap_081817_0.raw]
1	1	Q8MTP3	Polar tube protein 3 OS=Encephalitozoon cuniculi (strain GB-M1) OX=284813 GN=PTP3 PE=1 SV=1	40576	136187	963	963	83	83	31735	1	1	1	481.235	960.455	2	960.451	0.0041	0	68.31	3.2e-07	K	EANENSAVK	S			238: Scan 417 (rt=0.685127) [\\qehf\Data\2017\August\Sergey strap rerun\Sergey_strap_081817_0.raw]
1	1	Q8MTP3	Polar tube protein 3 OS=Encephalitozoon cuniculi (strain GB-M1) OX=284813 GN=PTP3 PE=1 SV=1	40576	136187	963	963	83	83	31736	1	1	1	481.235	960.455	2	960.451	0.0041	0	72.4	1.2e-07	K	EANENSAVK	S			743: Scan 1302 (rt=2.03525) [\\qehf\Data\2017\August\Sergey strap rerun\Sergey_strap_081817_0.raw]
1	1	Q8MTP3	Polar tube protein 3 OS=Encephalitozoon cuniculi (strain GB-M1) OX=284813 GN=PTP3 PE=1 SV=1	40576	136187	963	963	83	83	31737	1	1	1	481.235	960.455	2	960.451	0.0041	0	75.42	6.2e-08	K	EANENSAVK	S			707: Scan 1236 (rt=1.93389) [\\qehf\Data\2017\August\Sergey strap rerun\Sergey_strap_081817_0.raw]
1	1	Q8MTP3	Polar tube protein 3 OS=Encephalitozoon cuniculi (strain GB-M1) OX=284813 GN=PTP3 PE=1 SV=1	40576	136187	963	963	83	83	31738	1	1	1	481.235	960.455	2	960.451	0.0041	0	74.89	7e-08	K	EANENSAVK	S			470: Scan 829 (rt=1.31207) [\\qehf\Data\2017\August\Sergey strap rerun\Sergey_strap_081817_0.raw]
1	1	Q8MTP3	Polar tube protein 3 OS=Encephalitozoon cuniculi (strain GB-M1) OX=284813 GN=PTP3 PE=1 SV=1	40576	136187	963	963	83	83	31739	1	1	1	481.235	960.455	2	960.451	0.0041	0	75.51	6e-08	K	EANENSAVK	S			851: Scan 1505 (rt=2.34412) [\\qehf\Data\2017\August\Sergey strap rerun\Sergey_strap_081817_0.raw]
1	1	Q8MTP3	Polar tube protein 3 OS=Encephalitozoon cuniculi (strain GB-M1) OX=284813 GN=PTP3 PE=1 SV=1	40576	136187	963	963	83	83	31740	1	1	1	481.235	960.455	2	960.451	0.0042	0	75.72	5.8e-08	K	EANENSAVK	S			592: Scan 1033 (rt=1.62211) [\\qehf\Data\2017\August\Sergey strap rerun\Sergey_strap_081817_0.raw]
1	1	Q8MTP3	Polar tube protein 3 OS=Encephalitozoon cuniculi (strain GB-M1) OX=284813 GN=PTP3 PE=1 SV=1	40576	136187	963	963	83	83	31741	1	1	1	481.235	960.455	2	960.451	0.0042	0	71.98	1.4e-07	K	EANENSAVK	S			886: Scan 1574 (rt=2.44679) [\\qehf\Data\2017\August\Sergey strap rerun\Sergey_strap_081817_0.raw]
1	1	Q8MTP3	Polar tube protein 3 OS=Encephalitozoon cuniculi (strain GB-M1) OX=284813 GN=PTP3 PE=1 SV=1	40576	136187	963	963	83	83	31742	1	1	1	481.235	960.455	2	960.451	0.0042	0	71.92	1.4e-07	K	EANENSAVK	S			547: Scan 963 (rt=1.51646) [\\qehf\Data\2017\August\Sergey strap rerun\Sergey_strap_081817_0.raw]
1	1	Q8MTP3	Polar tube protein 3 OS=Encephalitozoon cuniculi (strain GB-M1) OX=284813 GN=PTP3 PE=1 SV=1	40576	136187	963	963	83	83	31743	1	1	1	481.235	960.455	2	960.451	0.0042	0	72.55	1.2e-07	K	EANENSAVK	S			506: Scan 896 (rt=1.41377) [\\qehf\Data\2017\August\Sergey strap rerun\Sergey_strap_081817_0.raw]
1	1	Q8MTP3	Polar tube protein 3 OS=Encephalitozoon cuniculi (strain GB-M1) OX=284813 GN=PTP3 PE=1 SV=1	40576	136187	963	963	83	83	31744	1	1	1	481.235	960.456	2	960.451	0.0043	0	78.97	2.7e-08	K	EANENSAVK	S			312: Scan 557 (rt=0.897595) [\\qehf\Data\2017\August\Sergey strap rerun\Sergey_strap_081817_0.raw]
1	1	Q8MTP3	Polar tube protein 3 OS=Encephalitozoon cuniculi (strain GB-M1) OX=284813 GN=PTP3 PE=1 SV=1	40576	136187	963	963	83	83	31745	1	1	1	481.235	960.456	2	960.451	0.0043	0	78.79	2.8e-08	K	EANENSAVK	S			668: Scan 1167 (rt=1.82705) [\\qehf\Data\2017\August\Sergey strap rerun\Sergey_strap_081817_0.raw]
1	1	Q8MTP3	Polar tube protein 3 OS=Encephalitozoon cuniculi (strain GB-M1) OX=284813 GN=PTP3 PE=1 SV=1	40576	136187	963	963	83	83	31746	1	1	1	481.235	960.456	2	960.451	0.0043	0	61.05	1.7e-06	K	EANENSAVK	S			1061: Scan 1906 (rt=2.95994) [\\qehf\Data\2017\August\Sergey strap rerun\Sergey_strap_081817_0.raw]
1	1	Q8MTP3	Polar tube protein 3 OS=Encephalitozoon cuniculi (strain GB-M1) OX=284813 GN=PTP3 PE=1 SV=1	40576	136187	963	963	83	83	31747	1	1	1	481.235	960.456	2	960.451	0.0043	0	75.06	6.7e-08	K	EANENSAVK	S			387: Scan 692 (rt=1.10421) [\\qehf\Data\2017\August\Sergey strap rerun\Sergey_strap_081817_0.raw]
1	1	Q8MTP3	Polar tube protein 3 OS=Encephalitozoon cuniculi (strain GB-M1) OX=284813 GN=PTP3 PE=1 SV=1	40576	136187	963	963	83	83	31748	1	1	1	481.235	960.456	2	960.451	0.0043	0	78.58	3e-08	K	EANENSAVK	S			1092: Scan 1973 (rt=3.06173) [\\qehf\Data\2017\August\Sergey strap rerun\Sergey_strap_081817_0.raw]
1	1	Q8MTP3	Polar tube protein 3 OS=Encephalitozoon cuniculi (strain GB-M1) OX=284813 GN=PTP3 PE=1 SV=1	40576	136187	963	963	83	83	31749	1	1	1	481.235	960.456	2	960.451	0.0044	0	48.47	3.1e-05	K	EANENSAVK	S			325: Scan 594 (rt=0.948264) [\\qehf\Data\2017\August\Sergey strap rerun\Sergey_strap_081817_0_170818145620.raw]
1	1	Q8MTP3	Polar tube protein 3 OS=Encephalitozoon cuniculi (strain GB-M1) OX=284813 GN=PTP3 PE=1 SV=1	40576	136187	963	963	83	83	31750	1	1	1	481.235	960.456	2	960.451	0.0044	0	78.6	3e-08	K	EANENSAVK	S			144: Scan 259 (rt=0.42663) [\\qehf\Data\2017\August\Sergey strap rerun\Sergey_strap_081817_0_170818145620.raw]
1	1	Q8MTP3	Polar tube protein 3 OS=Encephalitozoon cuniculi (strain GB-M1) OX=284813 GN=PTP3 PE=1 SV=1	40576	136187	963	963	83	83	31751	1	1	1	481.235	960.456	2	960.451	0.0045	0	79.19	2.6e-08	K	EANENSAVK	S			254: Scan 457 (rt=0.732667) [\\qehf\Data\2017\August\Sergey strap rerun\Sergey_strap_081817_0_170818145620.raw]
1	1	Q8MTP3	Polar tube protein 3 OS=Encephalitozoon cuniculi (strain GB-M1) OX=284813 GN=PTP3 PE=1 SV=1	40576	136187	963	963	83	83	31752	1	1	1	481.235	960.456	2	960.451	0.0047	0	61.16	1.6e-06	K	EANENSAVK	S			112: Scan 194 (rt=0.32163) [\\qehf\Data\2017\August\Sergey strap rerun\Sergey_strap_081817_0_170818145620.raw]
1	1	Q8MTP3	Polar tube protein 3 OS=Encephalitozoon cuniculi (strain GB-M1) OX=284813 GN=PTP3 PE=1 SV=1	40576	136187	963	963	83	83	31753	1	1	1	481.235	960.456	2	960.451	0.0047	0	63.96	8.6e-07	K	EANENSAVK	S			289: Scan 521 (rt=0.834337) [\\qehf\Data\2017\August\Sergey strap rerun\Sergey_strap_081817_0_170818145620.raw]
1	1	Q8MTP3	Polar tube protein 3 OS=Encephalitozoon cuniculi (strain GB-M1) OX=284813 GN=PTP3 PE=1 SV=1	40576	136187	963	963	83	83	31754	1	1	1	481.235	960.456	2	960.451	0.0047	0	74.93	6.9e-08	K	EANENSAVK	S			182: Scan 325 (rt=0.526994) [\\qehf\Data\2017\August\Sergey strap rerun\Sergey_strap_081817_0_170818145620.raw]
1	1	Q8MTP3	Polar tube protein 3 OS=Encephalitozoon cuniculi (strain GB-M1) OX=284813 GN=PTP3 PE=1 SV=1	40576	136187	963	963	83	83	31755	1	1	1	481.235	960.456	2	960.451	0.0047	0	75.37	6.2e-08	K	EANENSAVK	S			41: Scan 65 (rt=0.113555) [\\qehf\Data\2017\August\Sergey strap rerun\Sergey_strap_081817_0_170818145620.raw]
1	1	Q8MTP3	Polar tube protein 3 OS=Encephalitozoon cuniculi (strain GB-M1) OX=284813 GN=PTP3 PE=1 SV=1	40576	136187	963	963	83	83	31756	1	1	1	481.235	960.456	2	960.451	0.0048	0	71.21	1.6e-07	K	EANENSAVK	S			217: Scan 390 (rt=0.628926) [\\qehf\Data\2017\August\Sergey strap rerun\Sergey_strap_081817_0_170818145620.raw]
1	1	Q8MTP3	Polar tube protein 3 OS=Encephalitozoon cuniculi (strain GB-M1) OX=284813 GN=PTP3 PE=1 SV=1	40576	136187	963	963	83	83	35953	1	1	1	500.278	998.542	2	998.54	0.0024	0	44.89	4.2e-05	K	EVIPPTTSR	V			18274: Scan 25818 (rt=33.418) [\\qehf\Data\2017\August\Sergey strap rerun\Sergey_strap_081817_0.raw]
1	1	Q8MTP3	Polar tube protein 3 OS=Encephalitozoon cuniculi (strain GB-M1) OX=284813 GN=PTP3 PE=1 SV=1	40576	136187	963	963	83	83	35955	1	1	1	500.279	998.542	2	998.54	0.0028	0	48.24	1.8e-05	K	EVIPPTTSR	V			18347: Scan 25914 (rt=33.5303) [\\qehf\Data\2017\August\Sergey strap rerun\Sergey_strap_081817_0.raw]
1	1	Q8MTP3	Polar tube protein 3 OS=Encephalitozoon cuniculi (strain GB-M1) OX=284813 GN=PTP3 PE=1 SV=1	40576	136187	963	963	83	83	35956	1	1	1	500.279	998.543	2	998.54	0.0035	0	32.24	0.00072	K	EVIPPTTSR	V			17937: Scan 25378 (rt=32.9125) [\\qehf\Data\2017\August\Sergey strap rerun\Sergey_strap_081817_0.raw]
1	1	Q8MTP3	Polar tube protein 3 OS=Encephalitozoon cuniculi (strain GB-M1) OX=284813 GN=PTP3 PE=1 SV=1	40576	136187	963	963	83	83	35957	1	1	1	500.279	998.543	2	998.54	0.0036	0	52.14	7.3e-06	K	EVIPPTTSR	V			15761: Scan 22645 (rt=29.7619) [\\qehf\Data\2017\August\Sergey strap rerun\Sergey_strap_081817_0.raw]
1	1	Q8MTP3	Polar tube protein 3 OS=Encephalitozoon cuniculi (strain GB-M1) OX=284813 GN=PTP3 PE=1 SV=1	40576	136187	963	963	83	83	35958	1	1	1	500.279	998.543	2	998.54	0.0036	0	32.16	0.00073	K	EVIPPTTSR	V			15082: Scan 21803 (rt=28.8112) [\\qehf\Data\2017\August\Sergey strap rerun\Sergey_strap_081817_0.raw]
1	1	Q8MTP3	Polar tube protein 3 OS=Encephalitozoon cuniculi (strain GB-M1) OX=284813 GN=PTP3 PE=1 SV=1	40576	136187	963	963	83	83	35959	1	1	1	500.279	998.543	2	998.54	0.0036	0	25.86	0.0031	K	EVIPPTTSR	V			15158: Scan 21900 (rt=28.9169) [\\qehf\Data\2017\August\Sergey strap rerun\Sergey_strap_081817_0.raw]
1	1	Q8MTP3	Polar tube protein 3 OS=Encephalitozoon cuniculi (strain GB-M1) OX=284813 GN=PTP3 PE=1 SV=1	40576	136187	963	963	83	83	35961	1	1	1	500.279	998.543	2	998.54	0.0038	0	56.57	2.6e-06	K	EVIPPTTSR	V			14591: Scan 21224 (rt=28.145) [\\qehf\Data\2017\August\Sergey strap rerun\Sergey_strap_081817_0.raw]
1	1	Q8MTP3	Polar tube protein 3 OS=Encephalitozoon cuniculi (strain GB-M1) OX=284813 GN=PTP3 PE=1 SV=1	40576	136187	963	963	83	83	35962	1	1	1	500.279	998.543	2	998.54	0.0039	0	34.85	0.00039	K	EVIPPTTSR	V			15237: Scan 21995 (rt=29.0222) [\\qehf\Data\2017\August\Sergey strap rerun\Sergey_strap_081817_0.raw]
1	1	Q8MTP3	Polar tube protein 3 OS=Encephalitozoon cuniculi (strain GB-M1) OX=284813 GN=PTP3 PE=1 SV=1	40576	136187	963	963	83	83	35964	1	1	1	500.279	998.544	2	998.54	0.004	0	49.6	1.3e-05	K	EVIPPTTSR	V			15971: Scan 22909 (rt=30.0755) [\\qehf\Data\2017\August\Sergey strap rerun\Sergey_strap_081817_0.raw]
1	1	Q8MTP3	Polar tube protein 3 OS=Encephalitozoon cuniculi (strain GB-M1) OX=284813 GN=PTP3 PE=1 SV=1	40576	136187	963	963	83	83	35965	1	1	1	500.279	998.544	2	998.54	0.004	0	52.68	6.5e-06	K	EVIPPTTSR	V			17568: Scan 24978 (rt=32.4673) [\\qehf\Data\2017\August\Sergey strap rerun\Sergey_strap_081817_0_170818145620.raw]
1	1	Q8MTP3	Polar tube protein 3 OS=Encephalitozoon cuniculi (strain GB-M1) OX=284813 GN=PTP3 PE=1 SV=1	40576	136187	963	963	83	83	35966	1	1	1	500.279	998.544	2	998.54	0.004	0	48.98	1.5e-05	K	EVIPPTTSR	V			14841: Scan 21514 (rt=28.48) [\\qehf\Data\2017\August\Sergey strap rerun\Sergey_strap_081817_0.raw]
1	1	Q8MTP3	Polar tube protein 3 OS=Encephalitozoon cuniculi (strain GB-M1) OX=284813 GN=PTP3 PE=1 SV=1	40576	136187	963	963	83	83	35967	1	1	1	500.279	998.544	2	998.54	0.0041	0	51.06	9.4e-06	K	EVIPPTTSR	V			15005: Scan 21708 (rt=28.7027) [\\qehf\Data\2017\August\Sergey strap rerun\Sergey_strap_081817_0.raw]
1	1	Q8MTP3	Polar tube protein 3 OS=Encephalitozoon cuniculi (strain GB-M1) OX=284813 GN=PTP3 PE=1 SV=1	40576	136187	963	963	83	83	35968	1	1	1	500.279	998.544	2	998.54	0.0041	0	37.86	0.0002	K	EVIPPTTSR	V			17298: Scan 24609 (rt=32.0391) [\\qehf\Data\2017\August\Sergey strap rerun\Sergey_strap_081817_0_170818145620.raw]
1	1	Q8MTP3	Polar tube protein 3 OS=Encephalitozoon cuniculi (strain GB-M1) OX=284813 GN=PTP3 PE=1 SV=1	40576	136187	963	963	83	83	35970	1	1	1	500.279	998.544	2	998.54	0.0042	0	44.93	3.9e-05	K	EVIPPTTSR	V			15692: Scan 22557 (rt=29.6589) [\\qehf\Data\2017\August\Sergey strap rerun\Sergey_strap_081817_0.raw]
1	1	Q8MTP3	Polar tube protein 3 OS=Encephalitozoon cuniculi (strain GB-M1) OX=284813 GN=PTP3 PE=1 SV=1	40576	136187	963	963	83	83	35971	1	1	1	500.279	998.544	2	998.54	0.0042	0	37.66	0.00021	K	EVIPPTTSR	V			16119: Scan 23086 (rt=30.2857) [\\qehf\Data\2017\August\Sergey strap rerun\Sergey_strap_081817_0.raw]
1	1	Q8MTP3	Polar tube protein 3 OS=Encephalitozoon cuniculi (strain GB-M1) OX=284813 GN=PTP3 PE=1 SV=1	40576	136187	963	963	83	83	35972	1	1	1	500.279	998.544	2	998.54	0.0043	0	58.9	1.5e-06	K	EVIPPTTSR	V			16043: Scan 22996 (rt=30.1801) [\\qehf\Data\2017\August\Sergey strap rerun\Sergey_strap_081817_0.raw]
1	1	Q8MTP3	Polar tube protein 3 OS=Encephalitozoon cuniculi (strain GB-M1) OX=284813 GN=PTP3 PE=1 SV=1	40576	136187	963	963	83	83	35973	1	1	1	500.279	998.544	2	998.54	0.0043	0	49.28	1.4e-05	K	EVIPPTTSR	V			15618: Scan 22467 (rt=29.5548) [\\qehf\Data\2017\August\Sergey strap rerun\Sergey_strap_081817_0.raw]
1	1	Q8MTP3	Polar tube protein 3 OS=Encephalitozoon cuniculi (strain GB-M1) OX=284813 GN=PTP3 PE=1 SV=1	40576	136187	963	963	83	83	35974	1	1	1	500.279	998.544	2	998.54	0.0043	0	39.2	0.00014	K	EVIPPTTSR	V			15012: Scan 21791 (rt=28.8775) [\\qehf\Data\2017\August\Sergey strap rerun\Sergey_strap_081817_0_170818145620.raw]
1	1	Q8MTP3	Polar tube protein 3 OS=Encephalitozoon cuniculi (strain GB-M1) OX=284813 GN=PTP3 PE=1 SV=1	40576	136187	963	963	83	83	35975	1	1	1	500.279	998.544	2	998.54	0.0043	0	47.09	2.3e-05	K	EVIPPTTSR	V			15548: Scan 22377 (rt=29.4489) [\\qehf\Data\2017\August\Sergey strap rerun\Sergey_strap_081817_0.raw]
1	1	Q8MTP3	Polar tube protein 3 OS=Encephalitozoon cuniculi (strain GB-M1) OX=284813 GN=PTP3 PE=1 SV=1	40576	136187	963	963	83	83	35976	1	1	1	500.279	998.544	2	998.54	0.0043	0	51.68	8.2e-06	K	EVIPPTTSR	V			15394: Scan 22190 (rt=29.2386) [\\qehf\Data\2017\August\Sergey strap rerun\Sergey_strap_081817_0.raw]
1	1	Q8MTP3	Polar tube protein 3 OS=Encephalitozoon cuniculi (strain GB-M1) OX=284813 GN=PTP3 PE=1 SV=1	40576	136187	963	963	83	83	35977	1	1	1	500.279	998.544	2	998.54	0.0043	0	47.88	2e-05	K	EVIPPTTSR	V			18202: Scan 25725 (rt=33.3151) [\\qehf\Data\2017\August\Sergey strap rerun\Sergey_strap_081817_0.raw]
1	1	Q8MTP3	Polar tube protein 3 OS=Encephalitozoon cuniculi (strain GB-M1) OX=284813 GN=PTP3 PE=1 SV=1	40576	136187	963	963	83	83	35978	1	1	1	500.279	998.544	2	998.54	0.0044	0	52.26	7.1e-06	K	EVIPPTTSR	V			17603: Scan 24930 (rt=32.3825) [\\qehf\Data\2017\August\Sergey strap rerun\Sergey_strap_081817_0.raw]
1	1	Q8MTP3	Polar tube protein 3 OS=Encephalitozoon cuniculi (strain GB-M1) OX=284813 GN=PTP3 PE=1 SV=1	40576	136187	963	963	83	83	35979	1	1	1	500.279	998.544	2	998.54	0.0044	0	55.11	3.7e-06	K	EVIPPTTSR	V			14761: Scan 21421 (rt=28.3696) [\\qehf\Data\2017\August\Sergey strap rerun\Sergey_strap_081817_0.raw]
1	1	Q8MTP3	Polar tube protein 3 OS=Encephalitozoon cuniculi (strain GB-M1) OX=284813 GN=PTP3 PE=1 SV=1	40576	136187	963	963	83	83	35980	1	1	1	500.279	998.544	2	998.54	0.0044	0	31.47	0.00086	K	EVIPPTTSR	V			14940: Scan 21698 (rt=28.7706) [\\qehf\Data\2017\August\Sergey strap rerun\Sergey_strap_081817_0_170818145620.raw]
1	1	Q8MTP3	Polar tube protein 3 OS=Encephalitozoon cuniculi (strain GB-M1) OX=284813 GN=PTP3 PE=1 SV=1	40576	136187	963	963	83	83	35981	1	1	1	500.279	998.544	2	998.54	0.0045	0	55.15	3.7e-06	K	EVIPPTTSR	V			14921: Scan 21608 (rt=28.5879) [\\qehf\Data\2017\August\Sergey strap rerun\Sergey_strap_081817_0.raw]
1	1	Q8MTP3	Polar tube protein 3 OS=Encephalitozoon cuniculi (strain GB-M1) OX=284813 GN=PTP3 PE=1 SV=1	40576	136187	963	963	83	83	35982	1	1	1	500.279	998.544	2	998.54	0.0045	0	49.34	1.4e-05	K	EVIPPTTSR	V			14679: Scan 21326 (rt=28.2615) [\\qehf\Data\2017\August\Sergey strap rerun\Sergey_strap_081817_0.raw]
1	1	Q8MTP3	Polar tube protein 3 OS=Encephalitozoon cuniculi (strain GB-M1) OX=284813 GN=PTP3 PE=1 SV=1	40576	136187	963	963	83	83	35983	1	1	1	500.279	998.544	2	998.54	0.0045	0	46.45	2.7e-05	K	EVIPPTTSR	V			17469: Scan 24750 (rt=32.1679) [\\qehf\Data\2017\August\Sergey strap rerun\Sergey_strap_081817_0.raw]
1	1	Q8MTP3	Polar tube protein 3 OS=Encephalitozoon cuniculi (strain GB-M1) OX=284813 GN=PTP3 PE=1 SV=1	40576	136187	963	963	83	83	35984	1	1	1	500.279	998.544	2	998.54	0.0046	0	53.88	4.9e-06	K	EVIPPTTSR	V			15841: Scan 22817 (rt=30.0636) [\\qehf\Data\2017\August\Sergey strap rerun\Sergey_strap_081817_0_170818145620.raw]
1	1	Q8MTP3	Polar tube protein 3 OS=Encephalitozoon cuniculi (strain GB-M1) OX=284813 GN=PTP3 PE=1 SV=1	40576	136187	963	963	83	83	35985	1	1	1	500.279	998.544	2	998.54	0.0046	0	34.56	0.00042	K	EVIPPTTSR	V			16260: Scan 23255 (rt=30.4816) [\\qehf\Data\2017\August\Sergey strap rerun\Sergey_strap_081817_0.raw]
1	1	Q8MTP3	Polar tube protein 3 OS=Encephalitozoon cuniculi (strain GB-M1) OX=284813 GN=PTP3 PE=1 SV=1	40576	136187	963	963	83	83	35986	1	1	1	500.279	998.544	2	998.54	0.0046	0	52.22	7.2e-06	K	EVIPPTTSR	V			15318: Scan 22094 (rt=29.1309) [\\qehf\Data\2017\August\Sergey strap rerun\Sergey_strap_081817_0.raw]
1	1	Q8MTP3	Polar tube protein 3 OS=Encephalitozoon cuniculi (strain GB-M1) OX=284813 GN=PTP3 PE=1 SV=1	40576	136187	963	963	83	83	35987	1	1	1	500.279	998.544	2	998.54	0.0046	0	39.16	0.00015	K	EVIPPTTSR	V			17368: Scan 24703 (rt=32.1462) [\\qehf\Data\2017\August\Sergey strap rerun\Sergey_strap_081817_0_170818145620.raw]
1	1	Q8MTP3	Polar tube protein 3 OS=Encephalitozoon cuniculi (strain GB-M1) OX=284813 GN=PTP3 PE=1 SV=1	40576	136187	963	963	83	83	35988	1	1	1	500.279	998.544	2	998.54	0.0046	0	44.72	4e-05	K	EVIPPTTSR	V			15918: Scan 22906 (rt=30.1672) [\\qehf\Data\2017\August\Sergey strap rerun\Sergey_strap_081817_0_170818145620.raw]
1	1	Q8MTP3	Polar tube protein 3 OS=Encephalitozoon cuniculi (strain GB-M1) OX=284813 GN=PTP3 PE=1 SV=1	40576	136187	963	963	83	83	35989	1	1	1	500.279	998.544	2	998.54	0.0046	0	29.07	0.0015	K	EVIPPTTSR	V			14859: Scan 21604 (rt=28.6691) [\\qehf\Data\2017\August\Sergey strap rerun\Sergey_strap_081817_0_170818145620.raw]
1	1	Q8MTP3	Polar tube protein 3 OS=Encephalitozoon cuniculi (strain GB-M1) OX=284813 GN=PTP3 PE=1 SV=1	40576	136187	963	963	83	83	35990	1	1	1	500.279	998.544	2	998.54	0.0047	0	49.65	1.3e-05	K	EVIPPTTSR	V			15772: Scan 22731 (rt=29.9578) [\\qehf\Data\2017\August\Sergey strap rerun\Sergey_strap_081817_0_170818145620.raw]
1	1	Q8MTP3	Polar tube protein 3 OS=Encephalitozoon cuniculi (strain GB-M1) OX=284813 GN=PTP3 PE=1 SV=1	40576	136187	963	963	83	83	35991	1	1	1	500.279	998.544	2	998.54	0.0047	0	32.75	0.00064	K	EVIPPTTSR	V			16355: Scan 23368 (rt=30.6138) [\\qehf\Data\2017\August\Sergey strap rerun\Sergey_strap_081817_0.raw]
1	1	Q8MTP3	Polar tube protein 3 OS=Encephalitozoon cuniculi (strain GB-M1) OX=284813 GN=PTP3 PE=1 SV=1	40576	136187	963	963	83	83	35992	1	1	1	500.279	998.544	2	998.54	0.0047	0	52.31	7e-06	K	EVIPPTTSR	V			15469: Scan 22283 (rt=29.3445) [\\qehf\Data\2017\August\Sergey strap rerun\Sergey_strap_081817_0.raw]
1	1	Q8MTP3	Polar tube protein 3 OS=Encephalitozoon cuniculi (strain GB-M1) OX=284813 GN=PTP3 PE=1 SV=1	40576	136187	963	963	83	83	35993	1	1	1	500.279	998.544	2	998.54	0.0048	0	49.35	1.4e-05	K	EVIPPTTSR	V			14629: Scan 21325 (rt=28.344) [\\qehf\Data\2017\August\Sergey strap rerun\Sergey_strap_081817_0_170818145620.raw]
1	1	Q8MTP3	Polar tube protein 3 OS=Encephalitozoon cuniculi (strain GB-M1) OX=284813 GN=PTP3 PE=1 SV=1	40576	136187	963	963	83	83	35994	1	1	1	500.279	998.544	2	998.54	0.0048	0	54.36	4.4e-06	K	EVIPPTTSR	V			17632: Scan 25064 (rt=32.5711) [\\qehf\Data\2017\August\Sergey strap rerun\Sergey_strap_081817_0_170818145620.raw]
1	1	Q8MTP3	Polar tube protein 3 OS=Encephalitozoon cuniculi (strain GB-M1) OX=284813 GN=PTP3 PE=1 SV=1	40576	136187	963	963	83	83	35995	1	1	1	500.279	998.544	2	998.54	0.0049	0	58.87	1.6e-06	K	EVIPPTTSR	V			15084: Scan 21884 (rt=28.9824) [\\qehf\Data\2017\August\Sergey strap rerun\Sergey_strap_081817_0_170818145620.raw]
1	1	Q8MTP3	Polar tube protein 3 OS=Encephalitozoon cuniculi (strain GB-M1) OX=284813 GN=PTP3 PE=1 SV=1	40576	136187	963	963	83	83	35996	1	1	1	500.279	998.544	2	998.54	0.0049	0	33.02	0.0006	K	EVIPPTTSR	V			17160: Scan 24426 (rt=31.8318) [\\qehf\Data\2017\August\Sergey strap rerun\Sergey_strap_081817_0_170818145620.raw]
1	1	Q8MTP3	Polar tube protein 3 OS=Encephalitozoon cuniculi (strain GB-M1) OX=284813 GN=PTP3 PE=1 SV=1	40576	136187	963	963	83	83	35997	1	1	1	500.279	998.544	2	998.54	0.0049	0	34.3	0.00045	K	EVIPPTTSR	V			15991: Scan 22993 (rt=30.2656) [\\qehf\Data\2017\August\Sergey strap rerun\Sergey_strap_081817_0_170818145620.raw]
1	1	Q8MTP3	Polar tube protein 3 OS=Encephalitozoon cuniculi (strain GB-M1) OX=284813 GN=PTP3 PE=1 SV=1	40576	136187	963	963	83	83	35998	1	1	1	500.28	998.545	2	998.54	0.0049	0	60.44	1.1e-06	K	EVIPPTTSR	V			15162: Scan 21979 (rt=29.0908) [\\qehf\Data\2017\August\Sergey strap rerun\Sergey_strap_081817_0_170818145620.raw]
1	1	Q8MTP3	Polar tube protein 3 OS=Encephalitozoon cuniculi (strain GB-M1) OX=284813 GN=PTP3 PE=1 SV=1	40576	136187	963	963	83	83	35999	1	1	1	500.28	998.545	2	998.54	0.0049	0	53.01	6e-06	K	EVIPPTTSR	V			17502: Scan 24886 (rt=32.3603) [\\qehf\Data\2017\August\Sergey strap rerun\Sergey_strap_081817_0_170818145620.raw]
1	1	Q8MTP3	Polar tube protein 3 OS=Encephalitozoon cuniculi (strain GB-M1) OX=284813 GN=PTP3 PE=1 SV=1	40576	136187	963	963	83	83	36000	1	1	1	500.28	998.545	2	998.54	0.005	0	39.72	0.00011	K	EVIPPTTSR	V			18005: Scan 25468 (rt=33.0189) [\\qehf\Data\2017\August\Sergey strap rerun\Sergey_strap_081817_0.raw]
1	1	Q8MTP3	Polar tube protein 3 OS=Encephalitozoon cuniculi (strain GB-M1) OX=284813 GN=PTP3 PE=1 SV=1	40576	136187	963	963	83	83	36001	1	1	1	500.28	998.545	2	998.54	0.005	0	32.89	0.00054	K	EVIPPTTSR	V			16182: Scan 23158 (rt=30.3694) [\\qehf\Data\2017\August\Sergey strap rerun\Sergey_strap_081817_0.raw]
1	1	Q8MTP3	Polar tube protein 3 OS=Encephalitozoon cuniculi (strain GB-M1) OX=284813 GN=PTP3 PE=1 SV=1	40576	136187	963	963	83	83	36002	1	1	1	500.28	998.545	2	998.54	0.005	0	60.74	8.4e-07	K	EVIPPTTSR	V			14459: Scan 21132 (rt=28.1223) [\\qehf\Data\2017\August\Sergey strap rerun\Sergey_strap_081817_0_170818145620.raw]
1	1	Q8MTP3	Polar tube protein 3 OS=Encephalitozoon cuniculi (strain GB-M1) OX=284813 GN=PTP3 PE=1 SV=1	40576	136187	963	963	83	83	36967	1	1	1	504.282	1006.55	2	1006.54	0.0044	0	57.6	4.3e-06	K	TNALNFLSK	V			44613: Scan 57435 (rt=68.9431) [\\qehf\Data\2017\August\Sergey strap rerun\Sergey_strap_081817_0.raw]
1	1	Q8MTP3	Polar tube protein 3 OS=Encephalitozoon cuniculi (strain GB-M1) OX=284813 GN=PTP3 PE=1 SV=1	40576	136187	963	963	83	83	36968	1	1	1	504.282	1006.55	2	1006.54	0.0045	0	57.89	4e-06	K	TNALNFLSK	V			44431: Scan 57232 (rt=68.7228) [\\qehf\Data\2017\August\Sergey strap rerun\Sergey_strap_081817_0.raw]
1	1	Q8MTP3	Polar tube protein 3 OS=Encephalitozoon cuniculi (strain GB-M1) OX=284813 GN=PTP3 PE=1 SV=1	40576	136187	963	963	83	83	36969	1	1	1	504.282	1006.55	2	1006.54	0.0045	0	47.38	4.5e-05	K	TNALNFLSK	V			44698: Scan 57534 (rt=69.0495) [\\qehf\Data\2017\August\Sergey strap rerun\Sergey_strap_081817_0.raw]
1	1	Q8MTP3	Polar tube protein 3 OS=Encephalitozoon cuniculi (strain GB-M1) OX=284813 GN=PTP3 PE=1 SV=1	40576	136187	963	963	83	83	36970	1	1	1	504.282	1006.55	2	1006.54	0.0046	0	52.63	1.3e-05	K	TNALNFLSK	V			44524: Scan 57336 (rt=68.8343) [\\qehf\Data\2017\August\Sergey strap rerun\Sergey_strap_081817_0.raw]
1	1	Q8MTP3	Polar tube protein 3 OS=Encephalitozoon cuniculi (strain GB-M1) OX=284813 GN=PTP3 PE=1 SV=1	40576	136187	963	963	83	83	36971	1	1	1	504.282	1006.55	2	1006.54	0.0046	0	54.56	8.6e-06	K	TNALNFLSK	V			44251: Scan 56953 (rt=68.3909) [\\qehf\Data\2017\August\Sergey strap rerun\Sergey_strap_081817_0_170818145620.raw]
1	1	Q8MTP3	Polar tube protein 3 OS=Encephalitozoon cuniculi (strain GB-M1) OX=284813 GN=PTP3 PE=1 SV=1	40576	136187	963	963	83	83	36972	1	1	1	504.282	1006.55	2	1006.54	0.005	0	55.31	7.2e-06	K	TNALNFLSK	V			44073: Scan 56756 (rt=68.1714) [\\qehf\Data\2017\August\Sergey strap rerun\Sergey_strap_081817_0_170818145620.raw]
1	1	Q8MTP3	Polar tube protein 3 OS=Encephalitozoon cuniculi (strain GB-M1) OX=284813 GN=PTP3 PE=1 SV=1	40576	136187	963	963	83	83	38709	1	1	1	511.764	1021.51	2	1021.51	0.0049	0	53.19	9.6e-06	K	AAIVDEYNK	E			17849: Scan 25349 (rt=32.9072) [\\qehf\Data\2017\August\Sergey strap rerun\Sergey_strap_081817_0_170818145620.raw]
1	1	Q8MTP3	Polar tube protein 3 OS=Encephalitozoon cuniculi (strain GB-M1) OX=284813 GN=PTP3 PE=1 SV=1	40576	136187	963	963	83	83	38710	1	1	1	511.764	1021.51	2	1021.51	0.0049	0	68.55	2.8e-07	K	AAIVDEYNK	E			18563: Scan 26179 (rt=33.8371) [\\qehf\Data\2017\August\Sergey strap rerun\Sergey_strap_081817_0.raw]
1	1	Q8MTP3	Polar tube protein 3 OS=Encephalitozoon cuniculi (strain GB-M1) OX=284813 GN=PTP3 PE=1 SV=1	40576	136187	963	963	83	83	38711	1	1	1	511.764	1021.51	2	1021.51	0.0049	0	68.51	2.8e-07	K	AAIVDEYNK	E			18413: Scan 25996 (rt=33.6284) [\\qehf\Data\2017\August\Sergey strap rerun\Sergey_strap_081817_0.raw]
1	1	Q8MTP3	Polar tube protein 3 OS=Encephalitozoon cuniculi (strain GB-M1) OX=284813 GN=PTP3 PE=1 SV=1	40576	136187	963	963	83	83	42380	1	1	1	527.271	1052.53	2	1052.53	0.0026	0	26.56	0.005	K	AHENLENVK	T			7475: Scan 11928 (rt=16.9437) [\\qehf\Data\2017\August\Sergey strap rerun\Sergey_strap_081817_0.raw]
1	1	Q8MTP3	Polar tube protein 3 OS=Encephalitozoon cuniculi (strain GB-M1) OX=284813 GN=PTP3 PE=1 SV=1	40576	136187	963	963	83	83	42383	1	1	1	351.85	1052.53	3	1052.53	0.0042	0	25.8	0.0062	K	AHENLENVK	T			7654: Scan 12192 (rt=17.2884) [\\qehf\Data\2017\August\Sergey strap rerun\Sergey_strap_081817_0.raw]
1	1	Q8MTP3	Polar tube protein 3 OS=Encephalitozoon cuniculi (strain GB-M1) OX=284813 GN=PTP3 PE=1 SV=1	40576	136187	963	963	83	83	42385	1	1	1	527.272	1052.53	2	1052.53	0.0045	0	45.75	6.3e-05	K	AHENLENVK	T			7856: Scan 12520 (rt=17.7744) [\\qehf\Data\2017\August\Sergey strap rerun\Sergey_strap_081817_0.raw]
1	1	Q8MTP3	Polar tube protein 3 OS=Encephalitozoon cuniculi (strain GB-M1) OX=284813 GN=PTP3 PE=1 SV=1	40576	136187	963	963	83	83	42386	1	1	1	527.272	1052.53	2	1052.53	0.0046	0	59.91	2.4e-06	K	AHENLENVK	T			7633: Scan 12164 (rt=17.2574) [\\qehf\Data\2017\August\Sergey strap rerun\Sergey_strap_081817_0.raw]
1	1	Q8MTP3	Polar tube protein 3 OS=Encephalitozoon cuniculi (strain GB-M1) OX=284813 GN=PTP3 PE=1 SV=1	40576	136187	963	963	83	83	42387	1	1	1	351.851	1052.53	3	1052.53	0.0048	0	27.13	0.0046	K	AHENLENVK	T			7709: Scan 12273 (rt=17.3967) [\\qehf\Data\2017\August\Sergey strap rerun\Sergey_strap_081817_0.raw]
1	1	Q8MTP3	Polar tube protein 3 OS=Encephalitozoon cuniculi (strain GB-M1) OX=284813 GN=PTP3 PE=1 SV=1	40576	136187	963	963	83	83	42388	1	1	1	527.272	1052.53	2	1052.53	0.0049	0	46.17	5.4e-05	K	AHENLENVK	T			7581: Scan 12083 (rt=17.1521) [\\qehf\Data\2017\August\Sergey strap rerun\Sergey_strap_081817_0.raw]
1	1	Q8MTP3	Polar tube protein 3 OS=Encephalitozoon cuniculi (strain GB-M1) OX=284813 GN=PTP3 PE=1 SV=1	40576	136187	963	963	83	83	42389	1	1	1	527.272	1052.53	2	1052.53	0.0049	0	62.98	1.1e-06	K	AHENLENVK	T			7689: Scan 12244 (rt=17.3611) [\\qehf\Data\2017\August\Sergey strap rerun\Sergey_strap_081817_0.raw]
1	1	Q8MTP3	Polar tube protein 3 OS=Encephalitozoon cuniculi (strain GB-M1) OX=284813 GN=PTP3 PE=1 SV=1	40576	136187	963	963	83	83	42390	1	1	1	351.851	1052.53	3	1052.53	0.0049	0	26.45	0.0051	K	AHENLENVK	T			7249: Scan 11846 (rt=17.0364) [\\qehf\Data\2017\August\Sergey strap rerun\Sergey_strap_081817_0_170818145620.raw]
1	1	Q8MTP3	Polar tube protein 3 OS=Encephalitozoon cuniculi (strain GB-M1) OX=284813 GN=PTP3 PE=1 SV=1	40576	136187	963	963	83	83	42392	1	1	1	527.272	1052.53	2	1052.53	0.005	0	55.47	6.4e-06	K	AHENLENVK	T			7736: Scan 12316 (rt=17.4643) [\\qehf\Data\2017\August\Sergey strap rerun\Sergey_strap_081817_0.raw]
1	1	Q8MTP3	Polar tube protein 3 OS=Encephalitozoon cuniculi (strain GB-M1) OX=284813 GN=PTP3 PE=1 SV=1	40576	136187	963	963	83	83	42393	1	1	1	527.272	1052.53	2	1052.53	0.005	0	60.08	2.2e-06	K	AHENLENVK	T			7814: Scan 12449 (rt=17.6701) [\\qehf\Data\2017\August\Sergey strap rerun\Sergey_strap_081817_0.raw]
1	1	Q8MTP3	Polar tube protein 3 OS=Encephalitozoon cuniculi (strain GB-M1) OX=284813 GN=PTP3 PE=1 SV=1	40576	136187	963	963	83	83	42394	1	1	1	527.272	1052.53	2	1052.53	0.0051	0	55.41	6.5e-06	K	AHENLENVK	T			7530: Scan 12006 (rt=17.0484) [\\qehf\Data\2017\August\Sergey strap rerun\Sergey_strap_081817_0.raw]
1	1	Q8MTP3	Polar tube protein 3 OS=Encephalitozoon cuniculi (strain GB-M1) OX=284813 GN=PTP3 PE=1 SV=1	40576	136187	963	963	83	83	42395	1	1	1	527.272	1052.53	2	1052.53	0.0052	0	53.63	9.8e-06	K	AHENLENVK	T			7775: Scan 12382 (rt=17.5689) [\\qehf\Data\2017\August\Sergey strap rerun\Sergey_strap_081817_0.raw]
1	1	Q8MTP3	Polar tube protein 3 OS=Encephalitozoon cuniculi (strain GB-M1) OX=284813 GN=PTP3 PE=1 SV=1	40576	136187	963	963	83	83	42396	1	1	1	351.851	1052.53	3	1052.53	0.0052	0	31.49	0.0016	K	AHENLENVK	T			7302: Scan 11921 (rt=17.1372) [\\qehf\Data\2017\August\Sergey strap rerun\Sergey_strap_081817_0_170818145620.raw]
1	1	Q8MTP3	Polar tube protein 3 OS=Encephalitozoon cuniculi (strain GB-M1) OX=284813 GN=PTP3 PE=1 SV=1	40576	136187	963	963	83	83	42397	1	1	1	351.851	1052.53	3	1052.53	0.0052	0	26.6	0.0049	K	AHENLENVK	T			7358: Scan 12001 (rt=17.2416) [\\qehf\Data\2017\August\Sergey strap rerun\Sergey_strap_081817_0_170818145620.raw]
1	1	Q8MTP3	Polar tube protein 3 OS=Encephalitozoon cuniculi (strain GB-M1) OX=284813 GN=PTP3 PE=1 SV=1	40576	136187	963	963	83	83	42690	1	1	1	352.53	1054.57	3	1054.57	0.0032	0	34.61	0.00036	K	LDTSLLEHK	F			27574: Scan 37293 (rt=46.5313) [\\qehf\Data\2017\August\Sergey strap rerun\Sergey_strap_081817_0.raw]
1	1	Q8MTP3	Polar tube protein 3 OS=Encephalitozoon cuniculi (strain GB-M1) OX=284813 GN=PTP3 PE=1 SV=1	40576	136187	963	963	83	83	42691	1	1	1	352.53	1054.57	3	1054.57	0.0033	0	34.6	0.00036	K	LDTSLLEHK	F			27406: Scan 37088 (rt=46.2954) [\\qehf\Data\2017\August\Sergey strap rerun\Sergey_strap_081817_0.raw]
1	1	Q8MTP3	Polar tube protein 3 OS=Encephalitozoon cuniculi (strain GB-M1) OX=284813 GN=PTP3 PE=1 SV=1	40576	136187	963	963	83	83	42692	1	1	1	352.531	1054.57	3	1054.57	0.0037	0	45.78	2.9e-05	K	LDTSLLEHK	F			26843: Scan 36414 (rt=45.4676) [\\qehf\Data\2017\August\Sergey strap rerun\Sergey_strap_081817_0_170818145620.raw]
1	1	Q8MTP3	Polar tube protein 3 OS=Encephalitozoon cuniculi (strain GB-M1) OX=284813 GN=PTP3 PE=1 SV=1	40576	136187	963	963	83	83	42693	1	1	1	352.531	1054.57	3	1054.57	0.0038	0	31.41	0.0008	K	LDTSLLEHK	F			26630: Scan 36137 (rt=45.1448) [\\qehf\Data\2017\August\Sergey strap rerun\Sergey_strap_081817_0_170818145620.raw]
1	1	Q8MTP3	Polar tube protein 3 OS=Encephalitozoon cuniculi (strain GB-M1) OX=284813 GN=PTP3 PE=1 SV=1	40576	136187	963	963	83	83	42694	1	1	1	352.531	1054.57	3	1054.57	0.0039	0	34.24	0.00041	K	LDTSLLEHK	F			27268: Scan 36908 (rt=46.0804) [\\qehf\Data\2017\August\Sergey strap rerun\Sergey_strap_081817_0.raw]
1	1	Q8MTP3	Polar tube protein 3 OS=Encephalitozoon cuniculi (strain GB-M1) OX=284813 GN=PTP3 PE=1 SV=1	40576	136187	963	963	83	83	42695	1	1	1	352.531	1054.57	3	1054.57	0.0039	0	45.63	3e-05	K	LDTSLLEHK	F			26773: Scan 36321 (rt=45.3606) [\\qehf\Data\2017\August\Sergey strap rerun\Sergey_strap_081817_0_170818145620.raw]
1	1	Q8MTP3	Polar tube protein 3 OS=Encephalitozoon cuniculi (strain GB-M1) OX=284813 GN=PTP3 PE=1 SV=1	40576	136187	963	963	83	83	42696	1	1	1	352.531	1054.57	3	1054.57	0.004	0	45.45	3.1e-05	K	LDTSLLEHK	F			27206: Scan 36821 (rt=45.9711) [\\qehf\Data\2017\August\Sergey strap rerun\Sergey_strap_081817_0.raw]
1	1	Q8MTP3	Polar tube protein 3 OS=Encephalitozoon cuniculi (strain GB-M1) OX=284813 GN=PTP3 PE=1 SV=1	40576	136187	963	963	83	83	42697	1	1	1	352.531	1054.57	3	1054.57	0.0042	0	34.99	0.00035	K	LDTSLLEHK	F			27075: Scan 36646 (rt=45.7567) [\\qehf\Data\2017\August\Sergey strap rerun\Sergey_strap_081817_0.raw]
1	1	Q8MTP3	Polar tube protein 3 OS=Encephalitozoon cuniculi (strain GB-M1) OX=284813 GN=PTP3 PE=1 SV=1	40576	136187	963	963	83	83	42698	1	1	1	352.531	1054.57	3	1054.57	0.0043	0	34.97	0.00035	K	LDTSLLEHK	F			27143: Scan 36736 (rt=45.8655) [\\qehf\Data\2017\August\Sergey strap rerun\Sergey_strap_081817_0.raw]
1	1	Q8MTP3	Polar tube protein 3 OS=Encephalitozoon cuniculi (strain GB-M1) OX=284813 GN=PTP3 PE=1 SV=1	40576	136187	963	963	83	83	42699	1	1	1	352.531	1054.57	3	1054.57	0.0043	0	29.31	0.0013	K	LDTSLLEHK	F			27669: Scan 37404 (rt=46.6571) [\\qehf\Data\2017\August\Sergey strap rerun\Sergey_strap_081817_0.raw]
1	1	Q8MTP3	Polar tube protein 3 OS=Encephalitozoon cuniculi (strain GB-M1) OX=284813 GN=PTP3 PE=1 SV=1	40576	136187	963	963	83	83	42700	1	1	1	352.531	1054.57	3	1054.57	0.0043	0	32.78	0.00058	K	LDTSLLEHK	F			27008: Scan 36556 (rt=45.6528) [\\qehf\Data\2017\August\Sergey strap rerun\Sergey_strap_081817_0.raw]
1	1	Q8MTP3	Polar tube protein 3 OS=Encephalitozoon cuniculi (strain GB-M1) OX=284813 GN=PTP3 PE=1 SV=1	40576	136187	963	963	83	83	42701	1	1	1	352.531	1054.57	3	1054.57	0.0044	0	36.66	0.00024	K	LDTSLLEHK	F			26697: Scan 36226 (rt=45.2525) [\\qehf\Data\2017\August\Sergey strap rerun\Sergey_strap_081817_0_170818145620.raw]
1	1	Q8MTP3	Polar tube protein 3 OS=Encephalitozoon cuniculi (strain GB-M1) OX=284813 GN=PTP3 PE=1 SV=1	40576	136187	963	963	83	83	42702	1	1	1	352.531	1054.57	3	1054.57	0.0044	0	34.9	0.00036	K	LDTSLLEHK	F			27335: Scan 36995 (rt=46.1842) [\\qehf\Data\2017\August\Sergey strap rerun\Sergey_strap_081817_0.raw]
1	1	Q8MTP3	Polar tube protein 3 OS=Encephalitozoon cuniculi (strain GB-M1) OX=284813 GN=PTP3 PE=1 SV=1	40576	136187	963	963	83	83	42703	1	1	1	352.531	1054.57	3	1054.57	0.0044	0	45.63	3e-05	K	LDTSLLEHK	F			27478: Scan 37181 (rt=46.4017) [\\qehf\Data\2017\August\Sergey strap rerun\Sergey_strap_081817_0.raw]
1	1	Q8MTP3	Polar tube protein 3 OS=Encephalitozoon cuniculi (strain GB-M1) OX=284813 GN=PTP3 PE=1 SV=1	40576	136187	963	963	83	83	42704	1	1	1	352.531	1054.57	3	1054.57	0.0044	0	32.16	0.00067	K	LDTSLLEHK	F			26569: Scan 36052 (rt=45.0433) [\\qehf\Data\2017\August\Sergey strap rerun\Sergey_strap_081817_0_170818145620.raw]
1	1	Q8MTP3	Polar tube protein 3 OS=Encephalitozoon cuniculi (strain GB-M1) OX=284813 GN=PTP3 PE=1 SV=1	40576	136187	963	963	83	83	42705	1	1	1	528.292	1054.57	2	1054.57	0.0045	0	72.93	5.6e-08	K	LDTSLLEHK	F			26838: Scan 36407 (rt=45.4607) [\\qehf\Data\2017\August\Sergey strap rerun\Sergey_strap_081817_0_170818145620.raw]
1	1	Q8MTP3	Polar tube protein 3 OS=Encephalitozoon cuniculi (strain GB-M1) OX=284813 GN=PTP3 PE=1 SV=1	40576	136187	963	963	83	83	42706	1	1	1	352.531	1054.57	3	1054.57	0.0045	0	34.23	0.00042	K	LDTSLLEHK	F			26506: Scan 35963 (rt=44.9387) [\\qehf\Data\2017\August\Sergey strap rerun\Sergey_strap_081817_0_170818145620.raw]
1	1	Q8MTP3	Polar tube protein 3 OS=Encephalitozoon cuniculi (strain GB-M1) OX=284813 GN=PTP3 PE=1 SV=1	40576	136187	963	963	83	83	42707	1	1	1	528.293	1054.57	2	1054.57	0.0046	0	73.21	5.3e-08	K	LDTSLLEHK	F			26770: Scan 36317 (rt=45.3557) [\\qehf\Data\2017\August\Sergey strap rerun\Sergey_strap_081817_0_170818145620.raw]
1	1	Q8MTP3	Polar tube protein 3 OS=Encephalitozoon cuniculi (strain GB-M1) OX=284813 GN=PTP3 PE=1 SV=1	40576	136187	963	963	83	83	42708	1	1	1	528.293	1054.57	2	1054.57	0.0046	0	60.63	9.5e-07	K	LDTSLLEHK	F			27195: Scan 36808 (rt=45.9553) [\\qehf\Data\2017\August\Sergey strap rerun\Sergey_strap_081817_0.raw]
1	1	Q8MTP3	Polar tube protein 3 OS=Encephalitozoon cuniculi (strain GB-M1) OX=284813 GN=PTP3 PE=1 SV=1	40576	136187	963	963	83	83	42709	1	1	1	528.293	1054.57	2	1054.57	0.0049	0	72.91	5.6e-08	K	LDTSLLEHK	F			26696: Scan 36225 (rt=45.2519) [\\qehf\Data\2017\August\Sergey strap rerun\Sergey_strap_081817_0_170818145620.raw]
1	1	Q8MTP3	Polar tube protein 3 OS=Encephalitozoon cuniculi (strain GB-M1) OX=284813 GN=PTP3 PE=1 SV=1	40576	136187	963	963	83	83	42710	1	1	1	528.293	1054.57	2	1054.57	0.005	0	58.5	1.6e-06	K	LDTSLLEHK	F			26505: Scan 35962 (rt=44.9381) [\\qehf\Data\2017\August\Sergey strap rerun\Sergey_strap_081817_0_170818145620.raw]
1	1	Q8MTP3	Polar tube protein 3 OS=Encephalitozoon cuniculi (strain GB-M1) OX=284813 GN=PTP3 PE=1 SV=1	40576	136187	963	963	83	83	42711	1	1	1	352.531	1054.57	3	1054.57	0.005	0	45.4	3.2e-05	K	LDTSLLEHK	F			26921: Scan 36510 (rt=45.577) [\\qehf\Data\2017\August\Sergey strap rerun\Sergey_strap_081817_0_170818145620.raw]
1	1	Q8MTP3	Polar tube protein 3 OS=Encephalitozoon cuniculi (strain GB-M1) OX=284813 GN=PTP3 PE=1 SV=1	40576	136187	963	963	83	83	42712	1	1	1	528.293	1054.57	2	1054.57	0.0051	0	64.84	3.6e-07	K	LDTSLLEHK	F			26570: Scan 36053 (rt=45.0439) [\\qehf\Data\2017\August\Sergey strap rerun\Sergey_strap_081817_0_170818145620.raw]
1	1	Q8MTP3	Polar tube protein 3 OS=Encephalitozoon cuniculi (strain GB-M1) OX=284813 GN=PTP3 PE=1 SV=1	40576	136187	963	963	83	83	42713	1	1	1	528.293	1054.57	2	1054.57	0.0051	0	63.73	4.7e-07	K	LDTSLLEHK	F			26632: Scan 36140 (rt=45.1483) [\\qehf\Data\2017\August\Sergey strap rerun\Sergey_strap_081817_0_170818145620.raw]
1	1	Q8MTP3	Polar tube protein 3 OS=Encephalitozoon cuniculi (strain GB-M1) OX=284813 GN=PTP3 PE=1 SV=1	40576	136187	963	963	83	83	42714	1	1	1	528.293	1054.57	2	1054.57	0.0052	0	63.54	4.9e-07	K	LDTSLLEHK	F			27132: Scan 36722 (rt=45.8488) [\\qehf\Data\2017\August\Sergey strap rerun\Sergey_strap_081817_0.raw]
1	1	Q8MTP3	Polar tube protein 3 OS=Encephalitozoon cuniculi (strain GB-M1) OX=284813 GN=PTP3 PE=1 SV=1	40576	136187	963	963	83	83	42715	1	1	1	528.293	1054.57	2	1054.57	0.0052	0	67.74	1.9e-07	K	LDTSLLEHK	F			27069: Scan 36637 (rt=45.7459) [\\qehf\Data\2017\August\Sergey strap rerun\Sergey_strap_081817_0.raw]
1	1	Q8MTP3	Polar tube protein 3 OS=Encephalitozoon cuniculi (strain GB-M1) OX=284813 GN=PTP3 PE=1 SV=1	40576	136187	963	963	83	83	42716	1	1	1	528.293	1054.57	2	1054.57	0.0052	0	72.92	5.6e-08	K	LDTSLLEHK	F			27003: Scan 36547 (rt=45.6414) [\\qehf\Data\2017\August\Sergey strap rerun\Sergey_strap_081817_0.raw]
1	1	Q8MTP3	Polar tube protein 3 OS=Encephalitozoon cuniculi (strain GB-M1) OX=284813 GN=PTP3 PE=1 SV=1	40576	136187	963	963	83	83	45034	1	1	1	537.764	1073.51	2	1073.51	0.004	0	41.54	0.00015	K	GNPTTTPSSGR	R			5088: Scan 8587 (rt=12.7278) [\\qehf\Data\2017\August\Sergey strap rerun\Sergey_strap_081817_0.raw]
1	1	Q8MTP3	Polar tube protein 3 OS=Encephalitozoon cuniculi (strain GB-M1) OX=284813 GN=PTP3 PE=1 SV=1	40576	136187	963	963	83	83	45037	1	1	1	537.765	1073.51	2	1073.51	0.0044	0	53.29	9.8e-06	K	GNPTTTPSSGR	R			5167: Scan 8686 (rt=12.8331) [\\qehf\Data\2017\August\Sergey strap rerun\Sergey_strap_081817_0.raw]
1	1	Q8MTP3	Polar tube protein 3 OS=Encephalitozoon cuniculi (strain GB-M1) OX=284813 GN=PTP3 PE=1 SV=1	40576	136187	963	963	83	83	45041	1	1	1	537.765	1073.52	2	1073.51	0.0049	0	49.57	2.3e-05	K	GNPTTTPSSGR	R			4675: Scan 8217 (rt=12.3965) [\\qehf\Data\2017\August\Sergey strap rerun\Sergey_strap_081817_0_170818145620.raw]
1	1	Q8MTP3	Polar tube protein 3 OS=Encephalitozoon cuniculi (strain GB-M1) OX=284813 GN=PTP3 PE=1 SV=1	40576	136187	963	963	83	83	45042	1	1	1	537.765	1073.52	2	1073.51	0.0053	0	43.69	8.8e-05	K	GNPTTTPSSGR	R			4722: Scan 8291 (rt=12.4979) [\\qehf\Data\2017\August\Sergey strap rerun\Sergey_strap_081817_0_170818145620.raw]
1	1	Q8MTP3	Polar tube protein 3 OS=Encephalitozoon cuniculi (strain GB-M1) OX=284813 GN=PTP3 PE=1 SV=1	40576	136187	963	963	83	83	45124	1	1	1	359.177	1074.51	3	1074.51	0.0035	0	30.3	0.0017	K	DMRPMVNGR	M			13694: Scan 20082 (rt=26.8182) [\\qehf\Data\2017\August\Sergey strap rerun\Sergey_strap_081817_0.raw]
1	1	Q8MTP3	Polar tube protein 3 OS=Encephalitozoon cuniculi (strain GB-M1) OX=284813 GN=PTP3 PE=1 SV=1	40576	136187	963	963	83	83	45125	1	1	1	359.177	1074.51	3	1074.51	0.0041	0	26.52	0.004	K	DMRPMVNGR	M			13875: Scan 20315 (rt=27.0876) [\\qehf\Data\2017\August\Sergey strap rerun\Sergey_strap_081817_0.raw]
1	1	Q8MTP3	Polar tube protein 3 OS=Encephalitozoon cuniculi (strain GB-M1) OX=284813 GN=PTP3 PE=1 SV=1	40576	136187	963	963	83	83	45126	1	1	1	538.263	1074.51	2	1074.51	0.0041	0	35.8	0.00047	K	DMRPMVNGR	M			13690: Scan 20077 (rt=26.813) [\\qehf\Data\2017\August\Sergey strap rerun\Sergey_strap_081817_0.raw]
1	1	Q8MTP3	Polar tube protein 3 OS=Encephalitozoon cuniculi (strain GB-M1) OX=284813 GN=PTP3 PE=1 SV=1	40576	136187	963	963	83	83	45127	1	1	1	538.263	1074.51	2	1074.51	0.0041	0	37.16	0.00035	K	DMRPMVNGR	M			13770: Scan 20175 (rt=26.9209) [\\qehf\Data\2017\August\Sergey strap rerun\Sergey_strap_081817_0.raw]
1	1	Q8MTP3	Polar tube protein 3 OS=Encephalitozoon cuniculi (strain GB-M1) OX=284813 GN=PTP3 PE=1 SV=1	40576	136187	963	963	83	83	45128	1	1	1	359.177	1074.51	3	1074.51	0.0042	0	32.04	0.0011	K	DMRPMVNGR	M			13576: Scan 20006 (rt=26.8072) [\\qehf\Data\2017\August\Sergey strap rerun\Sergey_strap_081817_0_170818145620.raw]
1	1	Q8MTP3	Polar tube protein 3 OS=Encephalitozoon cuniculi (strain GB-M1) OX=284813 GN=PTP3 PE=1 SV=1	40576	136187	963	963	83	83	45129	1	1	1	359.177	1074.51	3	1074.51	0.0042	0	30.49	0.0016	K	DMRPMVNGR	M			13642: Scan 20097 (rt=26.9155) [\\qehf\Data\2017\August\Sergey strap rerun\Sergey_strap_081817_0_170818145620.raw]
1	1	Q8MTP3	Polar tube protein 3 OS=Encephalitozoon cuniculi (strain GB-M1) OX=284813 GN=PTP3 PE=1 SV=1	40576	136187	963	963	83	83	45130	1	1	1	538.263	1074.51	2	1074.51	0.0047	0	35.08	0.00034	K	DMRPMVNGR	M			13858: Scan 20292 (rt=27.0618) [\\qehf\Data\2017\August\Sergey strap rerun\Sergey_strap_081817_0.raw]
1	1	Q8MTP3	Polar tube protein 3 OS=Encephalitozoon cuniculi (strain GB-M1) OX=284813 GN=PTP3 PE=1 SV=1	40576	136187	963	963	83	83	45131	1	1	1	538.263	1074.51	2	1074.51	0.005	0	40.02	0.00011	K	DMRPMVNGR	M			13835: Scan 20261 (rt=27.0256) [\\qehf\Data\2017\August\Sergey strap rerun\Sergey_strap_081817_0.raw]
1	1	Q8MTP3	Polar tube protein 3 OS=Encephalitozoon cuniculi (strain GB-M1) OX=284813 GN=PTP3 PE=1 SV=1	40576	136187	963	963	83	83	45132	1	1	1	538.263	1074.51	2	1074.51	0.0052	0	33.6	0.00057	K	DMRPMVNGR	M			13613: Scan 20055 (rt=26.8639) [\\qehf\Data\2017\August\Sergey strap rerun\Sergey_strap_081817_0_170818145620.raw]
1	1	Q8MTP3	Polar tube protein 3 OS=Encephalitozoon cuniculi (strain GB-M1) OX=284813 GN=PTP3 PE=1 SV=1	40576	136187	963	963	83	83	45271	1	1	1	538.305	1074.6	2	1074.59	0.0033	1	58.72	2.8e-06	K	TIEQVETKK	T			7072: Scan 11399 (rt=16.3257) [\\qehf\Data\2017\August\Sergey strap rerun\Sergey_strap_081817_0.raw]
1	1	Q8MTP3	Polar tube protein 3 OS=Encephalitozoon cuniculi (strain GB-M1) OX=284813 GN=PTP3 PE=1 SV=1	40576	136187	963	963	83	83	45272	1	1	1	359.206	1074.6	3	1074.59	0.0037	1	45.93	5.5e-05	K	TIEQVETKK	T			6686: Scan 11072 (rt=16.0711) [\\qehf\Data\2017\August\Sergey strap rerun\Sergey_strap_081817_0_170818145620.raw]
1	1	Q8MTP3	Polar tube protein 3 OS=Encephalitozoon cuniculi (strain GB-M1) OX=284813 GN=PTP3 PE=1 SV=1	40576	136187	963	963	83	83	45273	1	1	1	359.206	1074.6	3	1074.59	0.0039	1	38.22	0.00032	K	TIEQVETKK	T			7186: Scan 11538 (rt=16.4781) [\\qehf\Data\2017\August\Sergey strap rerun\Sergey_strap_081817_0.raw]
1	1	Q8MTP3	Polar tube protein 3 OS=Encephalitozoon cuniculi (strain GB-M1) OX=284813 GN=PTP3 PE=1 SV=1	40576	136187	963	963	83	83	45274	1	1	1	538.305	1074.6	2	1074.59	0.0042	1	38.68	0.00029	K	TIEQVETKK	T			6639: Scan 11015 (rt=16.0109) [\\qehf\Data\2017\August\Sergey strap rerun\Sergey_strap_081817_0_170818145620.raw]
1	1	Q8MTP3	Polar tube protein 3 OS=Encephalitozoon cuniculi (strain GB-M1) OX=284813 GN=PTP3 PE=1 SV=1	40576	136187	963	963	83	83	45275	1	1	1	359.206	1074.6	3	1074.59	0.0049	1	49.41	2.5e-05	K	TIEQVETKK	T			6756: Scan 11161 (rt=16.1758) [\\qehf\Data\2017\August\Sergey strap rerun\Sergey_strap_081817_0_170818145620.raw]
1	1	Q8MTP3	Polar tube protein 3 OS=Encephalitozoon cuniculi (strain GB-M1) OX=284813 GN=PTP3 PE=1 SV=1	40576	136187	963	963	83	83	45276	1	1	1	538.306	1074.6	2	1074.59	0.0049	1	68	3.4e-07	K	TIEQVETKK	T			7151: Scan 11497 (rt=16.4353) [\\qehf\Data\2017\August\Sergey strap rerun\Sergey_strap_081817_0.raw]
1	1	Q8MTP3	Polar tube protein 3 OS=Encephalitozoon cuniculi (strain GB-M1) OX=284813 GN=PTP3 PE=1 SV=1	40576	136187	963	963	83	83	45486	1	1	1	359.546	1075.62	3	1075.61	0.0034	0	47.67	2.6e-05	K	LHIVEPVNR	A			21858: Scan 30169 (rt=38.2983) [\\qehf\Data\2017\August\Sergey strap rerun\Sergey_strap_081817_0_170818145620.raw]
1	1	Q8MTP3	Polar tube protein 3 OS=Encephalitozoon cuniculi (strain GB-M1) OX=284813 GN=PTP3 PE=1 SV=1	40576	136187	963	963	83	83	45487	1	1	1	359.546	1075.62	3	1075.61	0.0036	0	33.38	0.00069	K	LHIVEPVNR	A			21692: Scan 29971 (rt=38.0766) [\\qehf\Data\2017\August\Sergey strap rerun\Sergey_strap_081817_0_170818145620.raw]
1	1	Q8MTP3	Polar tube protein 3 OS=Encephalitozoon cuniculi (strain GB-M1) OX=284813 GN=PTP3 PE=1 SV=1	40576	136187	963	963	83	83	45488	1	1	1	359.546	1075.62	3	1075.61	0.0038	0	47.71	2.5e-05	K	LHIVEPVNR	A			21773: Scan 30069 (rt=38.1847) [\\qehf\Data\2017\August\Sergey strap rerun\Sergey_strap_081817_0_170818145620.raw]
1	1	Q8MTP3	Polar tube protein 3 OS=Encephalitozoon cuniculi (strain GB-M1) OX=284813 GN=PTP3 PE=1 SV=1	40576	136187	963	963	83	83	45489	1	1	1	359.546	1075.62	3	1075.61	0.0038	0	51.26	1.1e-05	K	LHIVEPVNR	A			22592: Scan 31013 (rt=39.239) [\\qehf\Data\2017\August\Sergey strap rerun\Sergey_strap_081817_0.raw]
1	1	Q8MTP3	Polar tube protein 3 OS=Encephalitozoon cuniculi (strain GB-M1) OX=284813 GN=PTP3 PE=1 SV=1	40576	136187	963	963	83	83	45490	1	1	1	359.547	1075.62	3	1075.61	0.004	0	47.83	2.5e-05	K	LHIVEPVNR	A			22513: Scan 30914 (rt=39.1265) [\\qehf\Data\2017\August\Sergey strap rerun\Sergey_strap_081817_0.raw]
1	1	Q8MTP3	Polar tube protein 3 OS=Encephalitozoon cuniculi (strain GB-M1) OX=284813 GN=PTP3 PE=1 SV=1	40576	136187	963	963	83	83	45491	1	1	1	359.547	1075.62	3	1075.61	0.004	0	47.61	2.6e-05	K	LHIVEPVNR	A			22367: Scan 30729 (rt=38.915) [\\qehf\Data\2017\August\Sergey strap rerun\Sergey_strap_081817_0.raw]
1	1	Q8MTP3	Polar tube protein 3 OS=Encephalitozoon cuniculi (strain GB-M1) OX=284813 GN=PTP3 PE=1 SV=1	40576	136187	963	963	83	83	45492	1	1	1	359.547	1075.62	3	1075.61	0.0041	0	44.42	5.2e-05	K	LHIVEPVNR	A			22443: Scan 30824 (rt=39.0215) [\\qehf\Data\2017\August\Sergey strap rerun\Sergey_strap_081817_0.raw]
1	1	Q8MTP3	Polar tube protein 3 OS=Encephalitozoon cuniculi (strain GB-M1) OX=284813 GN=PTP3 PE=1 SV=1	40576	136187	963	963	83	83	45493	1	1	1	359.547	1075.62	3	1075.61	0.0041	0	51.54	1e-05	K	LHIVEPVNR	A			22026: Scan 30366 (rt=38.5111) [\\qehf\Data\2017\August\Sergey strap rerun\Sergey_strap_081817_0_170818145620.raw]
1	1	Q8MTP3	Polar tube protein 3 OS=Encephalitozoon cuniculi (strain GB-M1) OX=284813 GN=PTP3 PE=1 SV=1	40576	136187	963	963	83	83	45494	1	1	1	359.547	1075.62	3	1075.61	0.0042	0	47.94	2.3e-05	K	LHIVEPVNR	A			21943: Scan 30267 (rt=38.4045) [\\qehf\Data\2017\August\Sergey strap rerun\Sergey_strap_081817_0_170818145620.raw]
1	1	Q8MTP3	Polar tube protein 3 OS=Encephalitozoon cuniculi (strain GB-M1) OX=284813 GN=PTP3 PE=1 SV=1	40576	136187	963	963	83	83	45495	1	1	1	359.547	1075.62	3	1075.61	0.0045	0	47.59	2.5e-05	K	LHIVEPVNR	A			22281: Scan 30629 (rt=38.8085) [\\qehf\Data\2017\August\Sergey strap rerun\Sergey_strap_081817_0.raw]
1	1	Q8MTP3	Polar tube protein 3 OS=Encephalitozoon cuniculi (strain GB-M1) OX=284813 GN=PTP3 PE=1 SV=1	40576	136187	963	963	83	83	45497	1	1	1	359.547	1075.62	3	1075.61	0.0046	0	42.23	0.0001	K	LHIVEPVNR	A			22109: Scan 30461 (rt=38.6182) [\\qehf\Data\2017\August\Sergey strap rerun\Sergey_strap_081817_0_170818145620.raw]
1	1	Q8MTP3	Polar tube protein 3 OS=Encephalitozoon cuniculi (strain GB-M1) OX=284813 GN=PTP3 PE=1 SV=1	40576	136187	963	963	83	83	45498	1	1	1	359.547	1075.62	3	1075.61	0.0047	0	47.03	3.4e-05	K	LHIVEPVNR	A			22196: Scan 30529 (rt=38.6948) [\\qehf\Data\2017\August\Sergey strap rerun\Sergey_strap_081817_0.raw]
1	1	Q8MTP3	Polar tube protein 3 OS=Encephalitozoon cuniculi (strain GB-M1) OX=284813 GN=PTP3 PE=1 SV=1	40576	136187	963	963	83	83	45499	1	1	1	538.817	1075.62	2	1075.61	0.005	0	35.52	0.00045	K	LHIVEPVNR	A			22318: Scan 30672 (rt=38.8541) [\\qehf\Data\2017\August\Sergey strap rerun\Sergey_strap_081817_0.raw]
1	1	Q8MTP3	Polar tube protein 3 OS=Encephalitozoon cuniculi (strain GB-M1) OX=284813 GN=PTP3 PE=1 SV=1	40576	136187	963	963	83	83	45500	1	1	1	538.817	1075.62	2	1075.61	0.0051	0	35.93	0.00041	K	LHIVEPVNR	A			22467: Scan 30855 (rt=39.0576) [\\qehf\Data\2017\August\Sergey strap rerun\Sergey_strap_081817_0.raw]
1	1	Q8MTP3	Polar tube protein 3 OS=Encephalitozoon cuniculi (strain GB-M1) OX=284813 GN=PTP3 PE=1 SV=1	40576	136187	963	963	83	83	45501	1	1	1	538.817	1075.62	2	1075.61	0.0051	0	32.41	0.00092	K	LHIVEPVNR	A			21749: Scan 30040 (rt=38.1512) [\\qehf\Data\2017\August\Sergey strap rerun\Sergey_strap_081817_0_170818145620.raw]
1	1	Q8MTP3	Polar tube protein 3 OS=Encephalitozoon cuniculi (strain GB-M1) OX=284813 GN=PTP3 PE=1 SV=1	40576	136187	963	963	83	83	45502	1	1	1	538.817	1075.62	2	1075.61	0.0051	0	28.77	0.0021	K	LHIVEPVNR	A			22614: Scan 31041 (rt=39.2732) [\\qehf\Data\2017\August\Sergey strap rerun\Sergey_strap_081817_0.raw]
1	1	Q8MTP3	Polar tube protein 3 OS=Encephalitozoon cuniculi (strain GB-M1) OX=284813 GN=PTP3 PE=1 SV=1	40576	136187	963	963	83	83	45504	1	1	1	538.817	1075.62	2	1075.61	0.0052	0	43.22	7.6e-05	K	LHIVEPVNR	A			22400: Scan 30768 (rt=38.956) [\\qehf\Data\2017\August\Sergey strap rerun\Sergey_strap_081817_0.raw]
1	1	Q8MTP3	Polar tube protein 3 OS=Encephalitozoon cuniculi (strain GB-M1) OX=284813 GN=PTP3 PE=1 SV=1	40576	136187	963	963	83	83	45505	1	1	1	538.817	1075.62	2	1075.61	0.0052	0	39.57	0.00018	K	LHIVEPVNR	A			21826: Scan 30133 (rt=38.2566) [\\qehf\Data\2017\August\Sergey strap rerun\Sergey_strap_081817_0_170818145620.raw]
1	1	Q8MTP3	Polar tube protein 3 OS=Encephalitozoon cuniculi (strain GB-M1) OX=284813 GN=PTP3 PE=1 SV=1	40576	136187	963	963	83	83	45507	1	1	1	538.817	1075.62	2	1075.61	0.0053	0	43.9	6.5e-05	K	LHIVEPVNR	A			22536: Scan 30945 (rt=39.1634) [\\qehf\Data\2017\August\Sergey strap rerun\Sergey_strap_081817_0.raw]
1	1	Q8MTP3	Polar tube protein 3 OS=Encephalitozoon cuniculi (strain GB-M1) OX=284813 GN=PTP3 PE=1 SV=1	40576	136187	963	963	83	83	45508	1	1	1	538.817	1075.62	2	1075.61	0.0053	0	54.76	5.3e-06	K	LHIVEPVNR	A			21999: Scan 30334 (rt=38.4792) [\\qehf\Data\2017\August\Sergey strap rerun\Sergey_strap_081817_0_170818145620.raw]
1	1	Q8MTP3	Polar tube protein 3 OS=Encephalitozoon cuniculi (strain GB-M1) OX=284813 GN=PTP3 PE=1 SV=1	40576	136187	963	963	83	83	45509	1	1	1	538.817	1075.62	2	1075.61	0.0053	0	48.84	2.1e-05	K	LHIVEPVNR	A			22238: Scan 30577 (rt=38.7486) [\\qehf\Data\2017\August\Sergey strap rerun\Sergey_strap_081817_0.raw]
1	1	Q8MTP3	Polar tube protein 3 OS=Encephalitozoon cuniculi (strain GB-M1) OX=284813 GN=PTP3 PE=1 SV=1	40576	136187	963	963	83	83	46322	1	1	1	542.298	1082.58	2	1082.58	0.0048	1	60.38	2.3e-06	K	KVFEEYIR	Q			28022: Scan 37829 (rt=47.0718) [\\qehf\Data\2017\August\Sergey strap rerun\Sergey_strap_081817_0_170818145620.raw]
1	1	Q8MTP3	Polar tube protein 3 OS=Encephalitozoon cuniculi (strain GB-M1) OX=284813 GN=PTP3 PE=1 SV=1	40576	136187	963	963	83	83	46323	1	1	1	542.298	1082.58	2	1082.58	0.0051	1	45.27	7.4e-05	K	KVFEEYIR	Q			28108: Scan 37926 (rt=47.1792) [\\qehf\Data\2017\August\Sergey strap rerun\Sergey_strap_081817_0_170818145620.raw]
1	1	Q8MTP3	Polar tube protein 3 OS=Encephalitozoon cuniculi (strain GB-M1) OX=284813 GN=PTP3 PE=1 SV=1	40576	136187	963	963	83	83	46324	1	1	1	542.298	1082.58	2	1082.58	0.0051	1	40.38	0.00023	K	KVFEEYIR	Q			28661: Scan 38531 (rt=47.8937) [\\qehf\Data\2017\August\Sergey strap rerun\Sergey_strap_081817_0.raw]
1	1	Q8MTP3	Polar tube protein 3 OS=Encephalitozoon cuniculi (strain GB-M1) OX=284813 GN=PTP3 PE=1 SV=1	40576	136187	963	963	83	83	46383	1	1	1	542.73	1083.44	2	1083.44	0.0045	0	72.17	6.1e-08	K	NASGMDYGNR	S			10279: Scan 15873 (rt=21.9788) [\\qehf\Data\2017\August\Sergey strap rerun\Sergey_strap_081817_0.raw]
1	1	Q8MTP3	Polar tube protein 3 OS=Encephalitozoon cuniculi (strain GB-M1) OX=284813 GN=PTP3 PE=1 SV=1	40576	136187	963	963	83	83	46384	1	1	1	542.73	1083.45	2	1083.44	0.0047	0	64.93	3.2e-07	K	NASGMDYGNR	S			10354: Scan 15973 (rt=22.0918) [\\qehf\Data\2017\August\Sergey strap rerun\Sergey_strap_081817_0.raw]
1	1	Q8MTP3	Polar tube protein 3 OS=Encephalitozoon cuniculi (strain GB-M1) OX=284813 GN=PTP3 PE=1 SV=1	40576	136187	963	963	83	83	46385	1	1	1	542.73	1083.45	2	1083.44	0.0047	0	70.43	9.1e-08	K	NASGMDYGNR	S			10216: Scan 15787 (rt=21.8739) [\\qehf\Data\2017\August\Sergey strap rerun\Sergey_strap_081817_0.raw]
1	1	Q8MTP3	Polar tube protein 3 OS=Encephalitozoon cuniculi (strain GB-M1) OX=284813 GN=PTP3 PE=1 SV=1	40576	136187	963	963	83	83	46386	1	1	1	542.73	1083.45	2	1083.44	0.0053	0	69.65	1.1e-07	K	NASGMDYGNR	S			9731: Scan 15268 (rt=21.3367) [\\qehf\Data\2017\August\Sergey strap rerun\Sergey_strap_081817_0_170818145620.raw]
1	1	Q8MTP3	Polar tube protein 3 OS=Encephalitozoon cuniculi (strain GB-M1) OX=284813 GN=PTP3 PE=1 SV=1	40576	136187	963	963	83	83	46387	1	1	1	542.73	1083.45	2	1083.44	0.0054	0	86.12	2.4e-09	K	NASGMDYGNR	S			9844: Scan 15429 (rt=21.5463) [\\qehf\Data\2017\August\Sergey strap rerun\Sergey_strap_081817_0_170818145620.raw]
1	1	Q8MTP3	Polar tube protein 3 OS=Encephalitozoon cuniculi (strain GB-M1) OX=284813 GN=PTP3 PE=1 SV=1	40576	136187	963	963	83	83	46388	1	1	1	542.73	1083.45	2	1083.44	0.0054	0	60.86	8.2e-07	K	NASGMDYGNR	S			9681: Scan 15192 (rt=21.2332) [\\qehf\Data\2017\August\Sergey strap rerun\Sergey_strap_081817_0_170818145620.raw]
1	1	Q8MTP3	Polar tube protein 3 OS=Encephalitozoon cuniculi (strain GB-M1) OX=284813 GN=PTP3 PE=1 SV=1	40576	136187	963	963	83	83	46389	1	1	1	542.73	1083.45	2	1083.44	0.0054	0	67.18	1.9e-07	K	NASGMDYGNR	S			9913: Scan 15519 (rt=21.6532) [\\qehf\Data\2017\August\Sergey strap rerun\Sergey_strap_081817_0_170818145620.raw]
1	1	Q8MTP3	Polar tube protein 3 OS=Encephalitozoon cuniculi (strain GB-M1) OX=284813 GN=PTP3 PE=1 SV=1	40576	136187	963	963	83	83	47341	1	1	1	364.509	1090.5	3	1090.5	0.0036	0	27.77	0.0048	K	DMRPMVNGR	M			9831: Scan 15231 (rt=21.1354) [\\qehf\Data\2017\August\Sergey strap rerun\Sergey_strap_081817_0.raw]
1	1	Q8MTP3	Polar tube protein 3 OS=Encephalitozoon cuniculi (strain GB-M1) OX=284813 GN=PTP3 PE=1 SV=1	40576	136187	963	963	83	83	47343	1	1	1	364.509	1090.51	3	1090.5	0.0041	0	28.53	0.004	K	DMRPMVNGR	M			9241: Scan 14542 (rt=20.3425) [\\qehf\Data\2017\August\Sergey strap rerun\Sergey_strap_081817_0_170818145620.raw]
1	1	Q8MTP3	Polar tube protein 3 OS=Encephalitozoon cuniculi (strain GB-M1) OX=284813 GN=PTP3 PE=1 SV=1	40576	136187	963	963	83	83	47389	1	1	1	546.283	1090.55	2	1090.55	0.0013	0	37.68	0.00054	R	ETATSNLEVK	E			16128: Scan 23096 (rt=30.2984) [\\qehf\Data\2017\August\Sergey strap rerun\Sergey_strap_081817_0.raw]
1	1	Q8MTP3	Polar tube protein 3 OS=Encephalitozoon cuniculi (strain GB-M1) OX=284813 GN=PTP3 PE=1 SV=1	40576	136187	963	963	83	83	47390	1	1	1	546.285	1090.56	2	1090.55	0.0045	0	64.96	1e-06	R	ETATSNLEVK	E			15363: Scan 22150 (rt=29.1903) [\\qehf\Data\2017\August\Sergey strap rerun\Sergey_strap_081817_0.raw]
1	1	Q8MTP3	Polar tube protein 3 OS=Encephalitozoon cuniculi (strain GB-M1) OX=284813 GN=PTP3 PE=1 SV=1	40576	136187	963	963	83	83	47391	1	1	1	546.285	1090.56	2	1090.55	0.0046	0	62.32	1.8e-06	R	ETATSNLEVK	E			15206: Scan 21957 (rt=28.9794) [\\qehf\Data\2017\August\Sergey strap rerun\Sergey_strap_081817_0.raw]
1	1	Q8MTP3	Polar tube protein 3 OS=Encephalitozoon cuniculi (strain GB-M1) OX=284813 GN=PTP3 PE=1 SV=1	40576	136187	963	963	83	83	47392	1	1	1	546.285	1090.56	2	1090.55	0.0046	0	76.63	6.8e-08	R	ETATSNLEVK	E			15588: Scan 22427 (rt=29.5059) [\\qehf\Data\2017\August\Sergey strap rerun\Sergey_strap_081817_0.raw]
1	1	Q8MTP3	Polar tube protein 3 OS=Encephalitozoon cuniculi (strain GB-M1) OX=284813 GN=PTP3 PE=1 SV=1	40576	136187	963	963	83	83	47393	1	1	1	546.285	1090.56	2	1090.55	0.0047	0	57.29	5.9e-06	R	ETATSNLEVK	E			15516: Scan 22337 (rt=29.4022) [\\qehf\Data\2017\August\Sergey strap rerun\Sergey_strap_081817_0.raw]
1	1	Q8MTP3	Polar tube protein 3 OS=Encephalitozoon cuniculi (strain GB-M1) OX=284813 GN=PTP3 PE=1 SV=1	40576	136187	963	963	83	83	47394	1	1	1	546.285	1090.56	2	1090.55	0.0048	0	54.69	1.1e-05	R	ETATSNLEVK	E			15284: Scan 22053 (rt=29.0865) [\\qehf\Data\2017\August\Sergey strap rerun\Sergey_strap_081817_0.raw]
1	1	Q8MTP3	Polar tube protein 3 OS=Encephalitozoon cuniculi (strain GB-M1) OX=284813 GN=PTP3 PE=1 SV=1	40576	136187	963	963	83	83	47397	1	1	1	546.285	1090.56	2	1090.55	0.005	0	72.06	2e-07	R	ETATSNLEVK	E			15130: Scan 21862 (rt=28.8729) [\\qehf\Data\2017\August\Sergey strap rerun\Sergey_strap_081817_0.raw]
1	1	Q8MTP3	Polar tube protein 3 OS=Encephalitozoon cuniculi (strain GB-M1) OX=284813 GN=PTP3 PE=1 SV=1	40576	136187	963	963	83	83	47398	1	1	1	546.285	1090.56	2	1090.55	0.005	0	33.62	0.0014	R	ETATSNLEVK	E			15887: Scan 22802 (rt=29.9449) [\\qehf\Data\2017\August\Sergey strap rerun\Sergey_strap_081817_0.raw]
1	1	Q8MTP3	Polar tube protein 3 OS=Encephalitozoon cuniculi (strain GB-M1) OX=284813 GN=PTP3 PE=1 SV=1	40576	136187	963	963	83	83	47399	1	1	1	546.285	1090.56	2	1090.55	0.005	0	29.97	0.0032	R	ETATSNLEVK	E			15670: Scan 22530 (rt=29.6261) [\\qehf\Data\2017\August\Sergey strap rerun\Sergey_strap_081817_0.raw]
1	1	Q8MTP3	Polar tube protein 3 OS=Encephalitozoon cuniculi (strain GB-M1) OX=284813 GN=PTP3 PE=1 SV=1	40576	136187	963	963	83	83	47400	1	1	1	546.285	1090.56	2	1090.55	0.0052	0	62.23	1.9e-06	R	ETATSNLEVK	E			15011: Scan 21790 (rt=28.8769) [\\qehf\Data\2017\August\Sergey strap rerun\Sergey_strap_081817_0_170818145620.raw]
1	1	Q8MTP3	Polar tube protein 3 OS=Encephalitozoon cuniculi (strain GB-M1) OX=284813 GN=PTP3 PE=1 SV=1	40576	136187	963	963	83	83	47401	1	1	1	546.285	1090.56	2	1090.55	0.0052	0	59.04	3.9e-06	R	ETATSNLEVK	E			15433: Scan 22240 (rt=29.2942) [\\qehf\Data\2017\August\Sergey strap rerun\Sergey_strap_081817_0.raw]
1	1	Q8MTP3	Polar tube protein 3 OS=Encephalitozoon cuniculi (strain GB-M1) OX=284813 GN=PTP3 PE=1 SV=1	40576	136187	963	963	83	83	47402	1	1	1	546.285	1090.56	2	1090.55	0.0052	0	55.07	9.8e-06	R	ETATSNLEVK	E			15053: Scan 21768 (rt=28.769) [\\qehf\Data\2017\August\Sergey strap rerun\Sergey_strap_081817_0.raw]
1	1	Q8MTP3	Polar tube protein 3 OS=Encephalitozoon cuniculi (strain GB-M1) OX=284813 GN=PTP3 PE=1 SV=1	40576	136187	963	963	83	83	47403	1	1	1	546.285	1090.56	2	1090.55	0.0054	0	62.28	1.9e-06	R	ETATSNLEVK	E			15161: Scan 21978 (rt=29.0901) [\\qehf\Data\2017\August\Sergey strap rerun\Sergey_strap_081817_0_170818145620.raw]
1	1	Q8MTP3	Polar tube protein 3 OS=Encephalitozoon cuniculi (strain GB-M1) OX=284813 GN=PTP3 PE=1 SV=1	40576	136187	963	963	83	83	48451	1	1	1	550.727	1099.44	2	1099.44	0.0052	0	53.91	4.1e-06	K	NASGMDYGNR	S			4978: Scan 8663 (rt=12.9945) [\\qehf\Data\2017\August\Sergey strap rerun\Sergey_strap_081817_0_170818145620.raw]
1	1	Q8MTP3	Polar tube protein 3 OS=Encephalitozoon cuniculi (strain GB-M1) OX=284813 GN=PTP3 PE=1 SV=1	40576	136187	963	963	83	83	48452	1	1	1	550.727	1099.44	2	1099.44	0.0053	0	55.88	2.6e-06	K	NASGMDYGNR	S			5334: Scan 8909 (rt=13.0833) [\\qehf\Data\2017\August\Sergey strap rerun\Sergey_strap_081817_0.raw]
1	1	Q8MTP3	Polar tube protein 3 OS=Encephalitozoon cuniculi (strain GB-M1) OX=284813 GN=PTP3 PE=1 SV=1	40576	136187	963	963	83	83	51275	1	1	1	563.296	1124.58	2	1124.57	0.0054	0	49.15	2.2e-05	R	AQDLSSYLTK	L			42667: Scan 55144 (rt=66.3773) [\\qehf\Data\2017\August\Sergey strap rerun\Sergey_strap_081817_0_170818145620.raw]
1	1	Q8MTP3	Polar tube protein 3 OS=Encephalitozoon cuniculi (strain GB-M1) OX=284813 GN=PTP3 PE=1 SV=1	40576	136187	963	963	83	83	51276	1	1	1	563.296	1124.58	2	1124.57	0.0054	0	64.98	5.7e-07	R	AQDLSSYLTK	L			36181: Scan 47557 (rt=57.9219) [\\qehf\Data\2017\August\Sergey strap rerun\Sergey_strap_081817_0_170818145620.raw]
1	1	Q8MTP3	Polar tube protein 3 OS=Encephalitozoon cuniculi (strain GB-M1) OX=284813 GN=PTP3 PE=1 SV=1	40576	136187	963	963	83	83	51277	1	1	1	563.296	1124.58	2	1124.57	0.0054	0	65.11	5.5e-07	R	AQDLSSYLTK	L			36536: Scan 47988 (rt=58.4873) [\\qehf\Data\2017\August\Sergey strap rerun\Sergey_strap_081817_0.raw]
1	1	Q8MTP3	Polar tube protein 3 OS=Encephalitozoon cuniculi (strain GB-M1) OX=284813 GN=PTP3 PE=1 SV=1	40576	136187	963	963	83	83	51278	1	1	1	563.296	1124.58	2	1124.57	0.0054	0	62.01	1.1e-06	R	AQDLSSYLTK	L			36702: Scan 48182 (rt=58.7032) [\\qehf\Data\2017\August\Sergey strap rerun\Sergey_strap_081817_0.raw]
1	1	Q8MTP3	Polar tube protein 3 OS=Encephalitozoon cuniculi (strain GB-M1) OX=284813 GN=PTP3 PE=1 SV=1	40576	136187	963	963	83	83	51279	1	1	1	563.296	1124.58	2	1124.57	0.0056	0	68.68	2.4e-07	R	AQDLSSYLTK	L			36865: Scan 48376 (rt=58.9162) [\\qehf\Data\2017\August\Sergey strap rerun\Sergey_strap_081817_0.raw]
1	1	Q8MTP3	Polar tube protein 3 OS=Encephalitozoon cuniculi (strain GB-M1) OX=284813 GN=PTP3 PE=1 SV=1	40576	136187	963	963	83	83	51280	1	1	1	563.296	1124.58	2	1124.57	0.0056	0	56.12	4.5e-06	R	AQDLSSYLTK	L			35823: Scan 47149 (rt=57.4793) [\\qehf\Data\2017\August\Sergey strap rerun\Sergey_strap_081817_0_170818145620.raw]
1	1	Q8MTP3	Polar tube protein 3 OS=Encephalitozoon cuniculi (strain GB-M1) OX=284813 GN=PTP3 PE=1 SV=1	40576	136187	963	963	83	83	52558	1	1	1	568.326	1134.64	2	1134.64	-0.0025	1	60.79	1.5e-06	R	KTNALNFLSK	V			34408: Scan 45429 (rt=55.6037) [\\qehf\Data\2017\August\Sergey strap rerun\Sergey_strap_081817_0.raw]
1	1	Q8MTP3	Polar tube protein 3 OS=Encephalitozoon cuniculi (strain GB-M1) OX=284813 GN=PTP3 PE=1 SV=1	40576	136187	963	963	83	83	52560	1	1	1	379.222	1134.64	3	1134.64	0.004	1	34.08	0.00078	R	KTNALNFLSK	V			33899: Scan 44842 (rt=54.8775) [\\qehf\Data\2017\August\Sergey strap rerun\Sergey_strap_081817_0_170818145620.raw]
1	1	Q8MTP3	Polar tube protein 3 OS=Encephalitozoon cuniculi (strain GB-M1) OX=284813 GN=PTP3 PE=1 SV=1	40576	136187	963	963	83	83	52561	1	1	1	379.222	1134.64	3	1134.64	0.0042	1	34.06	0.00079	R	KTNALNFLSK	V			33976: Scan 44937 (rt=54.9848) [\\qehf\Data\2017\August\Sergey strap rerun\Sergey_strap_081817_0_170818145620.raw]
1	1	Q8MTP3	Polar tube protein 3 OS=Encephalitozoon cuniculi (strain GB-M1) OX=284813 GN=PTP3 PE=1 SV=1	40576	136187	963	963	83	83	52562	1	1	1	568.329	1134.64	2	1134.64	0.0043	1	64.27	7.5e-07	R	KTNALNFLSK	V			34479: Scan 45513 (rt=55.6041) [\\qehf\Data\2017\August\Sergey strap rerun\Sergey_strap_081817_0_170818145620.raw]
1	1	Q8MTP3	Polar tube protein 3 OS=Encephalitozoon cuniculi (strain GB-M1) OX=284813 GN=PTP3 PE=1 SV=1	40576	136187	963	963	83	83	52563	1	1	1	568.329	1134.64	2	1134.64	0.0044	1	72.69	1.1e-07	R	KTNALNFLSK	V			33868: Scan 44803 (rt=54.8317) [\\qehf\Data\2017\August\Sergey strap rerun\Sergey_strap_081817_0_170818145620.raw]
1	1	Q8MTP3	Polar tube protein 3 OS=Encephalitozoon cuniculi (strain GB-M1) OX=284813 GN=PTP3 PE=1 SV=1	40576	136187	963	963	83	83	52564	1	1	1	379.222	1134.64	3	1134.64	0.0044	1	39.56	0.00022	R	KTNALNFLSK	V			34677: Scan 45760 (rt=55.9498) [\\qehf\Data\2017\August\Sergey strap rerun\Sergey_strap_081817_0.raw]
1	1	Q8MTP3	Polar tube protein 3 OS=Encephalitozoon cuniculi (strain GB-M1) OX=284813 GN=PTP3 PE=1 SV=1	40576	136187	963	963	83	83	52565	1	1	1	568.329	1134.64	2	1134.64	0.0044	1	52.89	1e-05	R	KTNALNFLSK	V			34812: Scan 45931 (rt=56.1415) [\\qehf\Data\2017\August\Sergey strap rerun\Sergey_strap_081817_0.raw]
1	1	Q8MTP3	Polar tube protein 3 OS=Encephalitozoon cuniculi (strain GB-M1) OX=284813 GN=PTP3 PE=1 SV=1	40576	136187	963	963	83	83	52566	1	1	1	379.222	1134.64	3	1134.64	0.0047	1	49.1	2.5e-05	R	KTNALNFLSK	V			34572: Scan 45639 (rt=55.8267) [\\qehf\Data\2017\August\Sergey strap rerun\Sergey_strap_081817_0.raw]
1	1	Q8MTP3	Polar tube protein 3 OS=Encephalitozoon cuniculi (strain GB-M1) OX=284813 GN=PTP3 PE=1 SV=1	40576	136187	963	963	83	83	52567	1	1	1	379.222	1134.64	3	1134.64	0.0048	1	42.46	0.00011	R	KTNALNFLSK	V			34059: Scan 45035 (rt=55.0965) [\\qehf\Data\2017\August\Sergey strap rerun\Sergey_strap_081817_0_170818145620.raw]
1	1	Q8MTP3	Polar tube protein 3 OS=Encephalitozoon cuniculi (strain GB-M1) OX=284813 GN=PTP3 PE=1 SV=1	40576	136187	963	963	83	83	52569	1	1	1	568.33	1134.64	2	1134.64	0.0051	1	82.35	1.2e-08	R	KTNALNFLSK	V			34657: Scan 45738 (rt=55.9292) [\\qehf\Data\2017\August\Sergey strap rerun\Sergey_strap_081817_0.raw]
1	1	Q8MTP3	Polar tube protein 3 OS=Encephalitozoon cuniculi (strain GB-M1) OX=284813 GN=PTP3 PE=1 SV=1	40576	136187	963	963	83	83	52571	1	1	1	568.33	1134.64	2	1134.64	0.0052	1	75.68	5.4e-08	R	KTNALNFLSK	V			34198: Scan 45196 (rt=55.2712) [\\qehf\Data\2017\August\Sergey strap rerun\Sergey_strap_081817_0_170818145620.raw]
1	1	Q8MTP3	Polar tube protein 3 OS=Encephalitozoon cuniculi (strain GB-M1) OX=284813 GN=PTP3 PE=1 SV=1	40576	136187	963	963	83	83	52572	1	1	1	568.33	1134.64	2	1134.64	0.0052	1	77.83	3.3e-08	R	KTNALNFLSK	V			34739: Scan 45837 (rt=56.0351) [\\qehf\Data\2017\August\Sergey strap rerun\Sergey_strap_081817_0.raw]
1	1	Q8MTP3	Polar tube protein 3 OS=Encephalitozoon cuniculi (strain GB-M1) OX=284813 GN=PTP3 PE=1 SV=1	40576	136187	963	963	83	83	52573	1	1	1	568.33	1134.64	2	1134.64	0.0053	1	79.73	2.1e-08	R	KTNALNFLSK	V			34023: Scan 44994 (rt=55.0522) [\\qehf\Data\2017\August\Sergey strap rerun\Sergey_strap_081817_0_170818145620.raw]
1	1	Q8MTP3	Polar tube protein 3 OS=Encephalitozoon cuniculi (strain GB-M1) OX=284813 GN=PTP3 PE=1 SV=1	40576	136187	963	963	83	83	52574	1	1	1	568.33	1134.64	2	1134.64	0.0053	1	76.76	4.2e-08	R	KTNALNFLSK	V			34110: Scan 45096 (rt=55.1634) [\\qehf\Data\2017\August\Sergey strap rerun\Sergey_strap_081817_0_170818145620.raw]
1	1	Q8MTP3	Polar tube protein 3 OS=Encephalitozoon cuniculi (strain GB-M1) OX=284813 GN=PTP3 PE=1 SV=1	40576	136187	963	963	83	83	52576	1	1	1	568.33	1134.65	2	1134.64	0.0054	1	81.61	1.4e-08	R	KTNALNFLSK	V			34284: Scan 45293 (rt=55.3755) [\\qehf\Data\2017\August\Sergey strap rerun\Sergey_strap_081817_0_170818145620.raw]
1	1	Q8MTP3	Polar tube protein 3 OS=Encephalitozoon cuniculi (strain GB-M1) OX=284813 GN=PTP3 PE=1 SV=1	40576	136187	963	963	83	83	52577	1	1	1	568.33	1134.65	2	1134.64	0.0055	1	80.07	2e-08	R	KTNALNFLSK	V			33947: Scan 44901 (rt=54.9421) [\\qehf\Data\2017\August\Sergey strap rerun\Sergey_strap_081817_0_170818145620.raw]
1	1	Q8MTP3	Polar tube protein 3 OS=Encephalitozoon cuniculi (strain GB-M1) OX=284813 GN=PTP3 PE=1 SV=1	40576	136187	963	963	83	83	52578	1	1	1	568.33	1134.65	2	1134.64	0.0057	1	78.12	3.7e-08	R	KTNALNFLSK	V			34564: Scan 45631 (rt=55.8206) [\\qehf\Data\2017\August\Sergey strap rerun\Sergey_strap_081817_0.raw]
1	1	Q8MTP3	Polar tube protein 3 OS=Encephalitozoon cuniculi (strain GB-M1) OX=284813 GN=PTP3 PE=1 SV=1	40576	136187	963	963	83	83	58937	1	1	1	596.298	1190.58	2	1190.58	0.0047	0	71.76	2.3e-07	K	TEEETIVQSR	Q			16475: Scan 23516 (rt=30.7835) [\\qehf\Data\2017\August\Sergey strap rerun\Sergey_strap_081817_0.raw]
1	1	Q8MTP3	Polar tube protein 3 OS=Encephalitozoon cuniculi (strain GB-M1) OX=284813 GN=PTP3 PE=1 SV=1	40576	136187	963	963	83	83	58938	1	1	1	596.298	1190.58	2	1190.58	0.0047	0	67.19	6.7e-07	K	TEEETIVQSR	Q			16091: Scan 23051 (rt=30.2444) [\\qehf\Data\2017\August\Sergey strap rerun\Sergey_strap_081817_0.raw]
1	1	Q8MTP3	Polar tube protein 3 OS=Encephalitozoon cuniculi (strain GB-M1) OX=284813 GN=PTP3 PE=1 SV=1	40576	136187	963	963	83	83	58939	1	1	1	596.299	1190.58	2	1190.58	0.0047	0	72.67	1.9e-07	K	TEEETIVQSR	Q			16172: Scan 23147 (rt=30.3584) [\\qehf\Data\2017\August\Sergey strap rerun\Sergey_strap_081817_0.raw]
1	1	Q8MTP3	Polar tube protein 3 OS=Encephalitozoon cuniculi (strain GB-M1) OX=284813 GN=PTP3 PE=1 SV=1	40576	136187	963	963	83	83	58941	1	1	1	596.299	1190.58	2	1190.58	0.005	0	71.47	2.5e-07	K	TEEETIVQSR	Q			16242: Scan 23235 (rt=30.4611) [\\qehf\Data\2017\August\Sergey strap rerun\Sergey_strap_081817_0.raw]
1	1	Q8MTP3	Polar tube protein 3 OS=Encephalitozoon cuniculi (strain GB-M1) OX=284813 GN=PTP3 PE=1 SV=1	40576	136187	963	963	83	83	58942	1	1	1	596.299	1190.58	2	1190.58	0.0052	0	73.77	1.5e-07	K	TEEETIVQSR	Q			16320: Scan 23326 (rt=30.5665) [\\qehf\Data\2017\August\Sergey strap rerun\Sergey_strap_081817_0.raw]
1	1	Q8MTP3	Polar tube protein 3 OS=Encephalitozoon cuniculi (strain GB-M1) OX=284813 GN=PTP3 PE=1 SV=1	40576	136187	963	963	83	83	58943	1	1	1	596.299	1190.58	2	1190.58	0.0053	0	77.89	5.7e-08	K	TEEETIVQSR	Q			16401: Scan 23425 (rt=30.6812) [\\qehf\Data\2017\August\Sergey strap rerun\Sergey_strap_081817_0.raw]
1	1	Q8MTP3	Polar tube protein 3 OS=Encephalitozoon cuniculi (strain GB-M1) OX=284813 GN=PTP3 PE=1 SV=1	40576	136187	963	963	83	83	58946	1	1	1	596.299	1190.58	2	1190.58	0.0056	0	66.73	7.9e-07	K	TEEETIVQSR	Q			15951: Scan 22944 (rt=30.2122) [\\qehf\Data\2017\August\Sergey strap rerun\Sergey_strap_081817_0_170818145620.raw]
1	1	Q8MTP3	Polar tube protein 3 OS=Encephalitozoon cuniculi (strain GB-M1) OX=284813 GN=PTP3 PE=1 SV=1	40576	136187	963	963	83	83	58947	1	1	1	596.299	1190.58	2	1190.58	0.0058	0	63.24	1.8e-06	K	TEEETIVQSR	Q			16113: Scan 23137 (rt=30.4275) [\\qehf\Data\2017\August\Sergey strap rerun\Sergey_strap_081817_0_170818145620.raw]
1	1	Q8MTP3	Polar tube protein 3 OS=Encephalitozoon cuniculi (strain GB-M1) OX=284813 GN=PTP3 PE=1 SV=1	40576	136187	963	963	83	83	59719	1	1	1	598.856	1195.7	2	1195.69	0.0043	0	27.58	0.0021	K	TPSGLRPEVLK	K			23821: Scan 32450 (rt=40.7934) [\\qehf\Data\2017\August\Sergey strap rerun\Sergey_strap_081817_0.raw]
1	1	Q8MTP3	Polar tube protein 3 OS=Encephalitozoon cuniculi (strain GB-M1) OX=284813 GN=PTP3 PE=1 SV=1	40576	136187	963	963	83	83	59722	1	1	1	399.573	1195.7	3	1195.69	0.0052	0	24.47	0.0043	K	TPSGLRPEVLK	K			23931: Scan 32578 (rt=40.9369) [\\qehf\Data\2017\August\Sergey strap rerun\Sergey_strap_081817_0.raw]
1	1	Q8MTP3	Polar tube protein 3 OS=Encephalitozoon cuniculi (strain GB-M1) OX=284813 GN=PTP3 PE=1 SV=1	40576	136187	963	963	83	83	62438	1	1	1	408.206	1221.6	3	1221.59	0.0035	0	37.93	0.00053	R	IPAGQPDHTMR	G			9846: Scan 15251 (rt=21.1616) [\\qehf\Data\2017\August\Sergey strap rerun\Sergey_strap_081817_0.raw]
1	1	Q8MTP3	Polar tube protein 3 OS=Encephalitozoon cuniculi (strain GB-M1) OX=284813 GN=PTP3 PE=1 SV=1	40576	136187	963	963	83	83	62439	1	1	1	408.206	1221.6	3	1221.59	0.004	0	51.82	2.5e-05	R	IPAGQPDHTMR	G			9891: Scan 15323 (rt=21.2643) [\\qehf\Data\2017\August\Sergey strap rerun\Sergey_strap_081817_0.raw]
1	1	Q8MTP3	Polar tube protein 3 OS=Encephalitozoon cuniculi (strain GB-M1) OX=284813 GN=PTP3 PE=1 SV=1	40576	136187	963	963	83	83	62441	1	1	1	408.206	1221.6	3	1221.59	0.0047	0	46.14	0.0001	R	IPAGQPDHTMR	G			9608: Scan 14909 (rt=20.7226) [\\qehf\Data\2017\August\Sergey strap rerun\Sergey_strap_081817_0.raw]
1	1	Q8MTP3	Polar tube protein 3 OS=Encephalitozoon cuniculi (strain GB-M1) OX=284813 GN=PTP3 PE=1 SV=1	40576	136187	963	963	83	83	62442	1	1	1	408.206	1221.6	3	1221.59	0.0048	0	47.51	6.7e-05	R	IPAGQPDHTMR	G			9793: Scan 15174 (rt=21.058) [\\qehf\Data\2017\August\Sergey strap rerun\Sergey_strap_081817_0.raw]
1	1	Q8MTP3	Polar tube protein 3 OS=Encephalitozoon cuniculi (strain GB-M1) OX=284813 GN=PTP3 PE=1 SV=1	40576	136187	963	963	83	83	62444	1	1	1	408.207	1221.6	3	1221.59	0.0051	0	51.23	2.8e-05	R	IPAGQPDHTMR	G			9673: Scan 14998 (rt=20.8299) [\\qehf\Data\2017\August\Sergey strap rerun\Sergey_strap_081817_0.raw]
1	1	Q8MTP3	Polar tube protein 3 OS=Encephalitozoon cuniculi (strain GB-M1) OX=284813 GN=PTP3 PE=1 SV=1	40576	136187	963	963	83	83	62446	1	1	1	611.806	1221.6	2	1221.59	0.0052	0	80.58	3.4e-08	R	IPAGQPDHTMR	G			9917: Scan 15362 (rt=21.3183) [\\qehf\Data\2017\August\Sergey strap rerun\Sergey_strap_081817_0.raw]
1	1	Q8MTP3	Polar tube protein 3 OS=Encephalitozoon cuniculi (strain GB-M1) OX=284813 GN=PTP3 PE=1 SV=1	40576	136187	963	963	83	83	62447	1	1	1	611.806	1221.6	2	1221.59	0.0052	0	76.22	9.3e-08	R	IPAGQPDHTMR	G			9868: Scan 15288 (rt=21.2144) [\\qehf\Data\2017\August\Sergey strap rerun\Sergey_strap_081817_0.raw]
1	1	Q8MTP3	Polar tube protein 3 OS=Encephalitozoon cuniculi (strain GB-M1) OX=284813 GN=PTP3 PE=1 SV=1	40576	136187	963	963	83	83	62448	1	1	1	611.806	1221.6	2	1221.59	0.0053	0	51.96	2.5e-05	R	IPAGQPDHTMR	G			9451: Scan 14692 (rt=20.4684) [\\qehf\Data\2017\August\Sergey strap rerun\Sergey_strap_081817_0.raw]
1	1	Q8MTP3	Polar tube protein 3 OS=Encephalitozoon cuniculi (strain GB-M1) OX=284813 GN=PTP3 PE=1 SV=1	40576	136187	963	963	83	83	62449	1	1	1	611.806	1221.6	2	1221.59	0.0053	0	74.28	1.5e-07	R	IPAGQPDHTMR	G			9583: Scan 14878 (rt=20.6871) [\\qehf\Data\2017\August\Sergey strap rerun\Sergey_strap_081817_0.raw]
1	1	Q8MTP3	Polar tube protein 3 OS=Encephalitozoon cuniculi (strain GB-M1) OX=284813 GN=PTP3 PE=1 SV=1	40576	136187	963	963	83	83	62450	1	1	1	611.806	1221.6	2	1221.59	0.0054	0	77.29	7.3e-08	R	IPAGQPDHTMR	G			9966: Scan 15436 (rt=21.422) [\\qehf\Data\2017\August\Sergey strap rerun\Sergey_strap_081817_0.raw]
1	1	Q8MTP3	Polar tube protein 3 OS=Encephalitozoon cuniculi (strain GB-M1) OX=284813 GN=PTP3 PE=1 SV=1	40576	136187	963	963	83	83	62451	1	1	1	408.207	1221.6	3	1221.59	0.0054	0	54.99	1.2e-05	R	IPAGQPDHTMR	G			8908: Scan 14071 (rt=19.7614) [\\qehf\Data\2017\August\Sergey strap rerun\Sergey_strap_081817_0_170818145620.raw]
1	1	Q8MTP3	Polar tube protein 3 OS=Encephalitozoon cuniculi (strain GB-M1) OX=284813 GN=PTP3 PE=1 SV=1	40576	136187	963	963	83	83	62452	1	1	1	611.806	1221.6	2	1221.59	0.0055	0	72.04	2.4e-07	R	IPAGQPDHTMR	G			9721: Scan 15062 (rt=20.9016) [\\qehf\Data\2017\August\Sergey strap rerun\Sergey_strap_081817_0.raw]
1	1	Q8MTP3	Polar tube protein 3 OS=Encephalitozoon cuniculi (strain GB-M1) OX=284813 GN=PTP3 PE=1 SV=1	40576	136187	963	963	83	83	62453	1	1	1	611.806	1221.6	2	1221.59	0.0055	0	80.29	3.6e-08	R	IPAGQPDHTMR	G			9648: Scan 14966 (rt=20.7929) [\\qehf\Data\2017\August\Sergey strap rerun\Sergey_strap_081817_0.raw]
1	1	Q8MTP3	Polar tube protein 3 OS=Encephalitozoon cuniculi (strain GB-M1) OX=284813 GN=PTP3 PE=1 SV=1	40576	136187	963	963	83	83	62454	1	1	1	611.806	1221.6	2	1221.59	0.0055	0	79.03	4.9e-08	R	IPAGQPDHTMR	G			9822: Scan 15215 (rt=21.1137) [\\qehf\Data\2017\August\Sergey strap rerun\Sergey_strap_081817_0.raw]
1	1	Q8MTP3	Polar tube protein 3 OS=Encephalitozoon cuniculi (strain GB-M1) OX=284813 GN=PTP3 PE=1 SV=1	40576	136187	963	963	83	83	62455	1	1	1	611.806	1221.6	2	1221.59	0.0055	0	68.49	5.5e-07	R	IPAGQPDHTMR	G			9766: Scan 15138 (rt=21.0084) [\\qehf\Data\2017\August\Sergey strap rerun\Sergey_strap_081817_0.raw]
1	1	Q8MTP3	Polar tube protein 3 OS=Encephalitozoon cuniculi (strain GB-M1) OX=284813 GN=PTP3 PE=1 SV=1	40576	136187	963	963	83	83	62456	1	1	1	408.207	1221.6	3	1221.59	0.0055	0	55.36	1.1e-05	R	IPAGQPDHTMR	G			9051: Scan 14265 (rt=19.9879) [\\qehf\Data\2017\August\Sergey strap rerun\Sergey_strap_081817_0_170818145620.raw]
1	1	Q8MTP3	Polar tube protein 3 OS=Encephalitozoon cuniculi (strain GB-M1) OX=284813 GN=PTP3 PE=1 SV=1	40576	136187	963	963	83	83	62457	1	1	1	408.207	1221.6	3	1221.59	0.0055	0	46.34	9.1e-05	R	IPAGQPDHTMR	G			9125: Scan 14358 (rt=20.0917) [\\qehf\Data\2017\August\Sergey strap rerun\Sergey_strap_081817_0_170818145620.raw]
1	1	Q8MTP3	Polar tube protein 3 OS=Encephalitozoon cuniculi (strain GB-M1) OX=284813 GN=PTP3 PE=1 SV=1	40576	136187	963	963	83	83	62458	1	1	1	611.806	1221.6	2	1221.59	0.0057	0	65.68	1e-06	R	IPAGQPDHTMR	G			9145: Scan 14388 (rt=20.1274) [\\qehf\Data\2017\August\Sergey strap rerun\Sergey_strap_081817_0_170818145620.raw]
1	1	Q8MTP3	Polar tube protein 3 OS=Encephalitozoon cuniculi (strain GB-M1) OX=284813 GN=PTP3 PE=1 SV=1	40576	136187	963	963	83	83	62459	1	1	1	408.207	1221.6	3	1221.59	0.0057	0	60.57	3.3e-06	R	IPAGQPDHTMR	G			8838: Scan 13982 (rt=19.6551) [\\qehf\Data\2017\August\Sergey strap rerun\Sergey_strap_081817_0_170818145620.raw]
1	1	Q8MTP3	Polar tube protein 3 OS=Encephalitozoon cuniculi (strain GB-M1) OX=284813 GN=PTP3 PE=1 SV=1	40576	136187	963	963	83	83	62460	1	1	1	611.806	1221.6	2	1221.59	0.0059	0	72.72	2e-07	R	IPAGQPDHTMR	G			9519: Scan 14788 (rt=20.5786) [\\qehf\Data\2017\August\Sergey strap rerun\Sergey_strap_081817_0.raw]
1	1	Q8MTP3	Polar tube protein 3 OS=Encephalitozoon cuniculi (strain GB-M1) OX=284813 GN=PTP3 PE=1 SV=1	40576	136187	963	963	83	83	62461	1	1	1	611.807	1221.6	2	1221.59	0.006	0	63.72	1.6e-06	R	IPAGQPDHTMR	G			8943: Scan 14118 (rt=19.8174) [\\qehf\Data\2017\August\Sergey strap rerun\Sergey_strap_081817_0_170818145620.raw]
1	1	Q8MTP3	Polar tube protein 3 OS=Encephalitozoon cuniculi (strain GB-M1) OX=284813 GN=PTP3 PE=1 SV=1	40576	136187	963	963	83	83	62462	1	1	1	611.807	1221.6	2	1221.59	0.006	0	58.34	5.5e-06	R	IPAGQPDHTMR	G			8874: Scan 14029 (rt=19.7144) [\\qehf\Data\2017\August\Sergey strap rerun\Sergey_strap_081817_0_170818145620.raw]
1	1	Q8MTP3	Polar tube protein 3 OS=Encephalitozoon cuniculi (strain GB-M1) OX=284813 GN=PTP3 PE=1 SV=1	40576	136187	963	963	83	83	62463	1	1	1	611.807	1221.6	2	1221.59	0.006	0	75.35	1.1e-07	R	IPAGQPDHTMR	G			9078: Scan 14299 (rt=20.025) [\\qehf\Data\2017\August\Sergey strap rerun\Sergey_strap_081817_0_170818145620.raw]
1	1	Q8MTP3	Polar tube protein 3 OS=Encephalitozoon cuniculi (strain GB-M1) OX=284813 GN=PTP3 PE=1 SV=1	40576	136187	963	963	83	83	62464	1	1	1	611.807	1221.6	2	1221.59	0.0061	0	65.35	1.1e-06	R	IPAGQPDHTMR	G			9277: Scan 14605 (rt=20.4351) [\\qehf\Data\2017\August\Sergey strap rerun\Sergey_strap_081817_0_170818145620.raw]
1	1	Q8MTP3	Polar tube protein 3 OS=Encephalitozoon cuniculi (strain GB-M1) OX=284813 GN=PTP3 PE=1 SV=1	40576	136187	963	963	83	83	62465	1	1	1	611.807	1221.6	2	1221.59	0.0061	0	73.91	1.5e-07	R	IPAGQPDHTMR	G			9003: Scan 14204 (rt=19.9209) [\\qehf\Data\2017\August\Sergey strap rerun\Sergey_strap_081817_0_170818145620.raw]
1	1	Q8MTP3	Polar tube protein 3 OS=Encephalitozoon cuniculi (strain GB-M1) OX=284813 GN=PTP3 PE=1 SV=1	40576	136187	963	963	83	83	64001	1	1	1	413.538	1237.59	3	1237.59	0.0033	0	34.04	0.0012	R	IPAGQPDHTMR	G			5895: Scan 9787 (rt=14.3593) [\\qehf\Data\2017\August\Sergey strap rerun\Sergey_strap_081817_0.raw]
1	1	Q8MTP3	Polar tube protein 3 OS=Encephalitozoon cuniculi (strain GB-M1) OX=284813 GN=PTP3 PE=1 SV=1	40576	136187	963	963	83	83	64006	1	1	1	413.538	1237.59	3	1237.59	0.0049	0	37.91	0.00055	R	IPAGQPDHTMR	G			5739: Scan 9557 (rt=14.0449) [\\qehf\Data\2017\August\Sergey strap rerun\Sergey_strap_081817_0.raw]
1	1	Q8MTP3	Polar tube protein 3 OS=Encephalitozoon cuniculi (strain GB-M1) OX=284813 GN=PTP3 PE=1 SV=1	40576	136187	963	963	83	83	64007	1	1	1	413.538	1237.59	3	1237.59	0.0051	0	28.49	0.0052	R	IPAGQPDHTMR	G			5584: Scan 9575 (rt=14.264) [\\qehf\Data\2017\August\Sergey strap rerun\Sergey_strap_081817_0_170818145620.raw]
1	1	Q8MTP3	Polar tube protein 3 OS=Encephalitozoon cuniculi (strain GB-M1) OX=284813 GN=PTP3 PE=1 SV=1	40576	136187	963	963	83	83	64009	1	1	1	619.804	1237.59	2	1237.59	0.0057	0	28.75	0.0049	R	IPAGQPDHTMR	G			5726: Scan 9539 (rt=14.0203) [\\qehf\Data\2017\August\Sergey strap rerun\Sergey_strap_081817_0.raw]
1	1	Q8MTP3	Polar tube protein 3 OS=Encephalitozoon cuniculi (strain GB-M1) OX=284813 GN=PTP3 PE=1 SV=1	40576	136187	963	963	83	83	64010	1	1	1	619.804	1237.59	2	1237.59	0.0057	0	32.48	0.0021	R	IPAGQPDHTMR	G			5775: Scan 9614 (rt=14.1261) [\\qehf\Data\2017\August\Sergey strap rerun\Sergey_strap_081817_0.raw]
1	1	Q8MTP3	Polar tube protein 3 OS=Encephalitozoon cuniculi (strain GB-M1) OX=284813 GN=PTP3 PE=1 SV=1	40576	136187	963	963	83	83	64012	1	1	1	413.538	1237.59	3	1237.59	0.0057	0	28.55	0.0051	R	IPAGQPDHTMR	G			5839: Scan 9709 (rt=14.2542) [\\qehf\Data\2017\August\Sergey strap rerun\Sergey_strap_081817_0.raw]
1	1	Q8MTP3	Polar tube protein 3 OS=Encephalitozoon cuniculi (strain GB-M1) OX=284813 GN=PTP3 PE=1 SV=1	40576	136187	963	963	83	83	65088	1	1	1	626.3	1250.59	2	1250.58	0.0029	0	33.64	0.0014	K	MLGPMGMNSSVK	E			35555: Scan 46865 (rt=57.2217) [\\qehf\Data\2017\August\Sergey strap rerun\Sergey_strap_081817_0.raw]
1	1	Q8MTP3	Polar tube protein 3 OS=Encephalitozoon cuniculi (strain GB-M1) OX=284813 GN=PTP3 PE=1 SV=1	40576	136187	963	963	83	83	65089	1	1	1	626.3	1250.59	2	1250.58	0.0032	0	56.29	7.8e-06	K	MLGPMGMNSSVK	E			35191: Scan 46399 (rt=56.617) [\\qehf\Data\2017\August\Sergey strap rerun\Sergey_strap_081817_0_170818145620.raw]
1	1	Q8MTP3	Polar tube protein 3 OS=Encephalitozoon cuniculi (strain GB-M1) OX=284813 GN=PTP3 PE=1 SV=1	40576	136187	963	963	83	83	65093	1	1	1	626.301	1250.59	2	1250.58	0.0044	0	79.75	4.1e-08	K	MLGPMGMNSSVK	E			35264: Scan 46492 (rt=56.7244) [\\qehf\Data\2017\August\Sergey strap rerun\Sergey_strap_081817_0_170818145620.raw]
1	1	Q8MTP3	Polar tube protein 3 OS=Encephalitozoon cuniculi (strain GB-M1) OX=284813 GN=PTP3 PE=1 SV=1	40576	136187	963	963	83	83	65102	1	1	1	626.301	1250.59	2	1250.58	0.0057	0	89.48	4.3e-09	K	MLGPMGMNSSVK	E			35421: Scan 46677 (rt=56.9404) [\\qehf\Data\2017\August\Sergey strap rerun\Sergey_strap_081817_0_170818145620.raw]
1	1	Q8MTP3	Polar tube protein 3 OS=Encephalitozoon cuniculi (strain GB-M1) OX=284813 GN=PTP3 PE=1 SV=1	40576	136187	963	963	83	83	65103	1	1	1	626.301	1250.59	2	1250.58	0.0058	0	83.52	1.7e-08	K	MLGPMGMNSSVK	E			35340: Scan 46584 (rt=56.8336) [\\qehf\Data\2017\August\Sergey strap rerun\Sergey_strap_081817_0_170818145620.raw]
1	1	Q8MTP3	Polar tube protein 3 OS=Encephalitozoon cuniculi (strain GB-M1) OX=284813 GN=PTP3 PE=1 SV=1	40576	136187	963	963	83	83	65104	1	1	1	626.301	1250.59	2	1250.58	0.0059	0	92.62	2.1e-09	K	MLGPMGMNSSVK	E			35803: Scan 47159 (rt=57.5572) [\\qehf\Data\2017\August\Sergey strap rerun\Sergey_strap_081817_0.raw]
1	1	Q8MTP3	Polar tube protein 3 OS=Encephalitozoon cuniculi (strain GB-M1) OX=284813 GN=PTP3 PE=1 SV=1	40576	136187	963	963	83	83	65105	1	1	1	626.301	1250.59	2	1250.58	0.0059	0	79.52	4.3e-08	K	MLGPMGMNSSVK	E			35753: Scan 47067 (rt=57.3857) [\\qehf\Data\2017\August\Sergey strap rerun\Sergey_strap_081817_0_170818145620.raw]
1	1	Q8MTP3	Polar tube protein 3 OS=Encephalitozoon cuniculi (strain GB-M1) OX=284813 GN=PTP3 PE=1 SV=1	40576	136187	963	963	83	83	65106	1	1	1	626.301	1250.59	2	1250.58	0.0059	0	90.65	3.3e-09	K	MLGPMGMNSSVK	E			35962: Scan 47343 (rt=57.7701) [\\qehf\Data\2017\August\Sergey strap rerun\Sergey_strap_081817_0.raw]
1	1	Q8MTP3	Polar tube protein 3 OS=Encephalitozoon cuniculi (strain GB-M1) OX=284813 GN=PTP3 PE=1 SV=1	40576	136187	963	963	83	83	65107	1	1	1	626.301	1250.59	2	1250.58	0.0059	0	95.89	9.9e-10	K	MLGPMGMNSSVK	E			35725: Scan 47065 (rt=57.4504) [\\qehf\Data\2017\August\Sergey strap rerun\Sergey_strap_081817_0.raw]
1	1	Q8MTP3	Polar tube protein 3 OS=Encephalitozoon cuniculi (strain GB-M1) OX=284813 GN=PTP3 PE=1 SV=1	40576	136187	963	963	83	83	65108	1	1	1	626.301	1250.59	2	1250.58	0.0059	0	93.98	1.5e-09	K	MLGPMGMNSSVK	E			35580: Scan 46867 (rt=57.1602) [\\qehf\Data\2017\August\Sergey strap rerun\Sergey_strap_081817_0_170818145620.raw]
1	1	Q8MTP3	Polar tube protein 3 OS=Encephalitozoon cuniculi (strain GB-M1) OX=284813 GN=PTP3 PE=1 SV=1	40576	136187	963	963	83	83	65109	1	1	1	626.301	1250.59	2	1250.58	0.006	0	88.01	6.1e-09	K	MLGPMGMNSSVK	E			35665: Scan 46968 (rt=57.2753) [\\qehf\Data\2017\August\Sergey strap rerun\Sergey_strap_081817_0_170818145620.raw]
1	1	Q8MTP3	Polar tube protein 3 OS=Encephalitozoon cuniculi (strain GB-M1) OX=284813 GN=PTP3 PE=1 SV=1	40576	136187	963	963	83	83	65110	1	1	1	626.301	1250.59	2	1250.58	0.0061	0	83.66	1.7e-08	K	MLGPMGMNSSVK	E			35497: Scan 46770 (rt=57.049) [\\qehf\Data\2017\August\Sergey strap rerun\Sergey_strap_081817_0_170818145620.raw]
1	1	Q8MTP3	Polar tube protein 3 OS=Encephalitozoon cuniculi (strain GB-M1) OX=284813 GN=PTP3 PE=1 SV=1	40576	136187	963	963	83	83	65111	1	1	1	626.301	1250.59	2	1250.58	0.0062	0	95.81	1e-09	K	MLGPMGMNSSVK	E			35883: Scan 47251 (rt=57.6616) [\\qehf\Data\2017\August\Sergey strap rerun\Sergey_strap_081817_0.raw]
1	1	Q8MTP3	Polar tube protein 3 OS=Encephalitozoon cuniculi (strain GB-M1) OX=284813 GN=PTP3 PE=1 SV=1	40576	136187	963	963	83	83	65112	1	1	1	626.301	1250.59	2	1250.58	0.0062	0	92.55	2.1e-09	K	MLGPMGMNSSVK	E			36140: Scan 47541 (rt=57.9922) [\\qehf\Data\2017\August\Sergey strap rerun\Sergey_strap_081817_0.raw]
1	1	Q8MTP3	Polar tube protein 3 OS=Encephalitozoon cuniculi (strain GB-M1) OX=284813 GN=PTP3 PE=1 SV=1	40576	136187	963	963	83	83	65113	1	1	1	626.301	1250.59	2	1250.58	0.0062	0	87.77	6.4e-09	K	MLGPMGMNSSVK	E			35917: Scan 47256 (rt=57.5945) [\\qehf\Data\2017\August\Sergey strap rerun\Sergey_strap_081817_0_170818145620.raw]
1	1	Q8MTP3	Polar tube protein 3 OS=Encephalitozoon cuniculi (strain GB-M1) OX=284813 GN=PTP3 PE=1 SV=1	40576	136187	963	963	83	83	66778	1	1	1	634.297	1266.58	2	1266.58	0.0031	0	81.62	1.4e-08	K	MLGPMGMNSSVK	E			29419: Scan 39433 (rt=48.8921) [\\qehf\Data\2017\August\Sergey strap rerun\Sergey_strap_081817_0.raw]
1	1	Q8MTP3	Polar tube protein 3 OS=Encephalitozoon cuniculi (strain GB-M1) OX=284813 GN=PTP3 PE=1 SV=1	40576	136187	963	963	83	83	66779	1	1	1	634.298	1266.58	2	1266.58	0.0041	0	45.54	6.3e-05	K	MLGPMGMNSSVK	E			28977: Scan 38951 (rt=48.3099) [\\qehf\Data\2017\August\Sergey strap rerun\Sergey_strap_081817_0_170818145620.raw]
1	1	Q8MTP3	Polar tube protein 3 OS=Encephalitozoon cuniculi (strain GB-M1) OX=284813 GN=PTP3 PE=1 SV=1	40576	136187	963	963	83	83	66780	1	1	1	634.298	1266.58	2	1266.58	0.0041	0	82.14	1.4e-08	K	MLGPMGMNSSVK	E			29579: Scan 39633 (rt=49.1187) [\\qehf\Data\2017\August\Sergey strap rerun\Sergey_strap_081817_0.raw]
1	1	Q8MTP3	Polar tube protein 3 OS=Encephalitozoon cuniculi (strain GB-M1) OX=284813 GN=PTP3 PE=1 SV=1	40576	136187	963	963	83	83	66782	1	1	1	634.298	1266.58	2	1266.58	0.0044	0	74.75	7.4e-08	K	MLGPMGMNSSVK	E			25932: Scan 35249 (rt=44.1828) [\\qehf\Data\2017\August\Sergey strap rerun\Sergey_strap_081817_0.raw]
1	1	Q8MTP3	Polar tube protein 3 OS=Encephalitozoon cuniculi (strain GB-M1) OX=284813 GN=PTP3 PE=1 SV=1	40576	136187	963	963	83	83	66783	1	1	1	634.298	1266.58	2	1266.58	0.0044	0	28.91	0.0028	K	MLGPMGMNSSVK	E			29336: Scan 39334 (rt=48.7807) [\\qehf\Data\2017\August\Sergey strap rerun\Sergey_strap_081817_0.raw]
1	1	Q8MTP3	Polar tube protein 3 OS=Encephalitozoon cuniculi (strain GB-M1) OX=284813 GN=PTP3 PE=1 SV=1	40576	136187	963	963	83	83	66784	1	1	1	634.298	1266.58	2	1266.58	0.0045	0	87.42	4e-09	K	MLGPMGMNSSVK	E			25507: Scan 34748 (rt=43.5892) [\\qehf\Data\2017\August\Sergey strap rerun\Sergey_strap_081817_0_170818145620.raw]
1	1	Q8MTP3	Polar tube protein 3 OS=Encephalitozoon cuniculi (strain GB-M1) OX=284813 GN=PTP3 PE=1 SV=1	40576	136187	963	963	83	83	66786	1	1	1	634.298	1266.58	2	1266.58	0.0047	0	101.87	1.5e-10	K	MLGPMGMNSSVK	E			26018: Scan 35348 (rt=44.2937) [\\qehf\Data\2017\August\Sergey strap rerun\Sergey_strap_081817_0.raw]
1	1	Q8MTP3	Polar tube protein 3 OS=Encephalitozoon cuniculi (strain GB-M1) OX=284813 GN=PTP3 PE=1 SV=1	40576	136187	963	963	83	83	66787	1	1	1	634.298	1266.58	2	1266.58	0.0048	0	85.72	6.3e-09	K	MLGPMGMNSSVK	E			29496: Scan 39528 (rt=48.9998) [\\qehf\Data\2017\August\Sergey strap rerun\Sergey_strap_081817_0.raw]
1	1	Q8MTP3	Polar tube protein 3 OS=Encephalitozoon cuniculi (strain GB-M1) OX=284813 GN=PTP3 PE=1 SV=1	40576	136187	963	963	83	83	66788	1	1	1	634.298	1266.58	2	1266.58	0.0049	0	87.54	4.4e-09	K	MLGPMGMNSSVK	E			25431: Scan 34658 (rt=43.4833) [\\qehf\Data\2017\August\Sergey strap rerun\Sergey_strap_081817_0_170818145620.raw]
1	1	Q8MTP3	Polar tube protein 3 OS=Encephalitozoon cuniculi (strain GB-M1) OX=284813 GN=PTP3 PE=1 SV=1	40576	136187	963	963	83	83	66789	1	1	1	634.298	1266.58	2	1266.58	0.0051	0	77.79	4.7e-08	K	MLGPMGMNSSVK	E			29763: Scan 39840 (rt=49.3436) [\\qehf\Data\2017\August\Sergey strap rerun\Sergey_strap_081817_0.raw]
1	1	Q8MTP3	Polar tube protein 3 OS=Encephalitozoon cuniculi (strain GB-M1) OX=284813 GN=PTP3 PE=1 SV=1	40576	136187	963	963	83	83	66791	1	1	1	634.298	1266.58	2	1266.58	0.0051	0	99.57	3.1e-10	K	MLGPMGMNSSVK	E			29669: Scan 39735 (rt=49.2325) [\\qehf\Data\2017\August\Sergey strap rerun\Sergey_strap_081817_0.raw]
1	1	Q8MTP3	Polar tube protein 3 OS=Encephalitozoon cuniculi (strain GB-M1) OX=284813 GN=PTP3 PE=1 SV=1	40576	136187	963	963	83	83	66792	1	1	1	634.298	1266.58	2	1266.58	0.0052	0	81.79	1.9e-08	K	MLGPMGMNSSVK	E			29054: Scan 39046 (rt=48.416) [\\qehf\Data\2017\August\Sergey strap rerun\Sergey_strap_081817_0_170818145620.raw]
1	1	Q8MTP3	Polar tube protein 3 OS=Encephalitozoon cuniculi (strain GB-M1) OX=284813 GN=PTP3 PE=1 SV=1	40576	136187	963	963	83	83	66794	1	1	1	634.299	1266.58	2	1266.58	0.0056	0	87.17	5.8e-09	K	MLGPMGMNSSVK	E			26102: Scan 35444 (rt=44.3976) [\\qehf\Data\2017\August\Sergey strap rerun\Sergey_strap_081817_0.raw]
1	1	Q8MTP3	Polar tube protein 3 OS=Encephalitozoon cuniculi (strain GB-M1) OX=284813 GN=PTP3 PE=1 SV=1	40576	136187	963	963	83	83	66795	1	1	1	634.299	1266.58	2	1266.58	0.0057	0	75.57	8.3e-08	K	MLGPMGMNSSVK	E			29230: Scan 39250 (rt=48.6389) [\\qehf\Data\2017\August\Sergey strap rerun\Sergey_strap_081817_0_170818145620.raw]
1	1	Q8MTP3	Polar tube protein 3 OS=Encephalitozoon cuniculi (strain GB-M1) OX=284813 GN=PTP3 PE=1 SV=1	40576	136187	963	963	83	83	66796	1	1	1	634.299	1266.58	2	1266.58	0.0061	0	78.21	4.5e-08	K	MLGPMGMNSSVK	E			29142: Scan 39151 (rt=48.5299) [\\qehf\Data\2017\August\Sergey strap rerun\Sergey_strap_081817_0_170818145620.raw]
1	1	Q8MTP3	Polar tube protein 3 OS=Encephalitozoon cuniculi (strain GB-M1) OX=284813 GN=PTP3 PE=1 SV=1	40576	136187	963	963	83	83	70340	1	1	1	650.845	1299.68	2	1299.68	-0.0022	1	56.07	5.4e-06	K	AVADEIKDANVR	K			21798: Scan 30069 (rt=38.188) [\\qehf\Data\2017\August\Sergey strap rerun\Sergey_strap_081817_0.raw]
1	1	Q8MTP3	Polar tube protein 3 OS=Encephalitozoon cuniculi (strain GB-M1) OX=284813 GN=PTP3 PE=1 SV=1	40576	136187	963	963	83	83	70344	1	1	1	434.233	1299.68	3	1299.68	-0.0006	1	43.25	0.0001	K	AVADEIKDANVR	K			21149: Scan 29337 (rt=37.3805) [\\qehf\Data\2017\August\Sergey strap rerun\Sergey_strap_081817_0_170818145620.raw]
1	1	Q8MTP3	Polar tube protein 3 OS=Encephalitozoon cuniculi (strain GB-M1) OX=284813 GN=PTP3 PE=1 SV=1	40576	136187	963	963	83	83	70346	1	1	1	650.846	1299.68	2	1299.68	-0.0004	1	68.48	3.1e-07	K	AVADEIKDANVR	K			21711: Scan 29971 (rt=38.0804) [\\qehf\Data\2017\August\Sergey strap rerun\Sergey_strap_081817_0.raw]
1	1	Q8MTP3	Polar tube protein 3 OS=Encephalitozoon cuniculi (strain GB-M1) OX=284813 GN=PTP3 PE=1 SV=1	40576	136187	963	963	83	83	70352	1	1	1	650.846	1299.68	2	1299.68	0.0001	1	56.42	4.8e-06	K	AVADEIKDANVR	K			21166: Scan 29356 (rt=37.3991) [\\qehf\Data\2017\August\Sergey strap rerun\Sergey_strap_081817_0_170818145620.raw]
1	1	Q8MTP3	Polar tube protein 3 OS=Encephalitozoon cuniculi (strain GB-M1) OX=284813 GN=PTP3 PE=1 SV=1	40576	136187	963	963	83	83	70353	1	1	1	650.846	1299.68	2	1299.68	0.0001	1	68.12	3.2e-07	K	AVADEIKDANVR	K			21624: Scan 29872 (rt=37.9705) [\\qehf\Data\2017\August\Sergey strap rerun\Sergey_strap_081817_0.raw]
1	1	Q8MTP3	Polar tube protein 3 OS=Encephalitozoon cuniculi (strain GB-M1) OX=284813 GN=PTP3 PE=1 SV=1	40576	136187	963	963	83	83	70354	1	1	1	434.234	1299.68	3	1299.68	0.0016	1	59.27	3.1e-06	K	AVADEIKDANVR	K			21793: Scan 30063 (rt=38.1819) [\\qehf\Data\2017\August\Sergey strap rerun\Sergey_strap_081817_0.raw]
1	1	Q8MTP3	Polar tube protein 3 OS=Encephalitozoon cuniculi (strain GB-M1) OX=284813 GN=PTP3 PE=1 SV=1	40576	136187	963	963	83	83	70355	1	1	1	650.849	1299.68	2	1299.68	0.0046	1	84.25	9.2e-09	K	AVADEIKDANVR	K			21336: Scan 29554 (rt=37.6186) [\\qehf\Data\2017\August\Sergey strap rerun\Sergey_strap_081817_0_170818145620.raw]
1	1	Q8MTP3	Polar tube protein 3 OS=Encephalitozoon cuniculi (strain GB-M1) OX=284813 GN=PTP3 PE=1 SV=1	40576	136187	963	963	83	83	70356	1	1	1	650.849	1299.68	2	1299.68	0.005	1	83.29	1.8e-08	K	AVADEIKDANVR	K			21245: Scan 29450 (rt=37.5037) [\\qehf\Data\2017\August\Sergey strap rerun\Sergey_strap_081817_0_170818145620.raw]
1	1	Q8MTP3	Polar tube protein 3 OS=Encephalitozoon cuniculi (strain GB-M1) OX=284813 GN=PTP3 PE=1 SV=1	40576	136187	963	963	83	83	70357	1	1	1	434.235	1299.68	3	1299.68	0.0058	1	47.8	6.3e-05	K	AVADEIKDANVR	K			21228: Scan 29431 (rt=37.4842) [\\qehf\Data\2017\August\Sergey strap rerun\Sergey_strap_081817_0_170818145620.raw]
1	1	Q8MTP3	Polar tube protein 3 OS=Encephalitozoon cuniculi (strain GB-M1) OX=284813 GN=PTP3 PE=1 SV=1	40576	136187	963	963	83	83	71471	1	1	1	656.369	1310.72	2	1310.72	0.0049	1	62.95	1.1e-06	K	QKLDTSLLEHK	F			23694: Scan 32298 (rt=40.6279) [\\qehf\Data\2017\August\Sergey strap rerun\Sergey_strap_081817_0.raw]
1	1	Q8MTP3	Polar tube protein 3 OS=Encephalitozoon cuniculi (strain GB-M1) OX=284813 GN=PTP3 PE=1 SV=1	40576	136187	963	963	83	83	71472	1	1	1	437.916	1310.72	3	1310.72	0.0054	1	34.54	0.00074	K	QKLDTSLLEHK	F			23583: Scan 32169 (rt=40.4926) [\\qehf\Data\2017\August\Sergey strap rerun\Sergey_strap_081817_0.raw]
1	1	Q8MTP3	Polar tube protein 3 OS=Encephalitozoon cuniculi (strain GB-M1) OX=284813 GN=PTP3 PE=1 SV=1	40576	136187	963	963	83	83	71473	1	1	1	656.37	1310.73	2	1310.72	0.0058	1	48.55	2.9e-05	K	QKLDTSLLEHK	F			23428: Scan 32030 (rt=40.3428) [\\qehf\Data\2017\August\Sergey strap rerun\Sergey_strap_081817_0_170818145620.raw]
1	1	Q8MTP3	Polar tube protein 3 OS=Encephalitozoon cuniculi (strain GB-M1) OX=284813 GN=PTP3 PE=1 SV=1	40576	136187	963	963	83	83	71474	1	1	1	437.916	1310.73	3	1310.72	0.0058	1	61.06	1.6e-06	K	QKLDTSLLEHK	F			23669: Scan 32269 (rt=40.5997) [\\qehf\Data\2017\August\Sergey strap rerun\Sergey_strap_081817_0.raw]
1	1	Q8MTP3	Polar tube protein 3 OS=Encephalitozoon cuniculi (strain GB-M1) OX=284813 GN=PTP3 PE=1 SV=1	40576	136187	963	963	83	83	71475	1	1	1	437.916	1310.73	3	1310.72	0.0063	1	41.44	0.00015	K	QKLDTSLLEHK	F			23404: Scan 32000 (rt=40.3105) [\\qehf\Data\2017\August\Sergey strap rerun\Sergey_strap_081817_0_170818145620.raw]
1	1	Q8MTP3	Polar tube protein 3 OS=Encephalitozoon cuniculi (strain GB-M1) OX=284813 GN=PTP3 PE=1 SV=1	40576	136187	963	963	83	83	71476	1	1	1	437.916	1310.73	3	1310.72	0.0063	1	78.61	3e-08	K	QKLDTSLLEHK	F			23319: Scan 31902 (rt=40.2064) [\\qehf\Data\2017\August\Sergey strap rerun\Sergey_strap_081817_0_170818145620.raw]
1	1	Q8MTP3	Polar tube protein 3 OS=Encephalitozoon cuniculi (strain GB-M1) OX=284813 GN=PTP3 PE=1 SV=1	40576	136187	963	963	83	83	71677	1	1	1	657.836	1313.66	2	1313.66	0.0003	0	71.37	1.6e-07	K	AAEQQIINNEGK	S			15384: Scan 22177 (rt=29.2229) [\\qehf\Data\2017\August\Sergey strap rerun\Sergey_strap_081817_0.raw]
1	1	Q8MTP3	Polar tube protein 3 OS=Encephalitozoon cuniculi (strain GB-M1) OX=284813 GN=PTP3 PE=1 SV=1	40576	136187	963	963	83	83	71680	1	1	1	657.839	1313.66	2	1313.66	0.0053	0	49.05	3.6e-05	K	AAEQQIINNEGK	S			15000: Scan 21701 (rt=28.6937) [\\qehf\Data\2017\August\Sergey strap rerun\Sergey_strap_081817_0.raw]
1	1	Q8MTP3	Polar tube protein 3 OS=Encephalitozoon cuniculi (strain GB-M1) OX=284813 GN=PTP3 PE=1 SV=1	40576	136187	963	963	83	83	71682	1	1	1	657.839	1313.66	2	1313.66	0.0055	0	77.17	5.6e-08	K	AAEQQIINNEGK	S			15073: Scan 21792 (rt=28.7987) [\\qehf\Data\2017\August\Sergey strap rerun\Sergey_strap_081817_0.raw]
1	1	Q8MTP3	Polar tube protein 3 OS=Encephalitozoon cuniculi (strain GB-M1) OX=284813 GN=PTP3 PE=1 SV=1	40576	136187	963	963	83	83	71683	1	1	1	657.839	1313.66	2	1313.66	0.0056	0	57.4	5.4e-06	K	AAEQQIINNEGK	S			15307: Scan 22081 (rt=29.1184) [\\qehf\Data\2017\August\Sergey strap rerun\Sergey_strap_081817_0.raw]
1	1	Q8MTP3	Polar tube protein 3 OS=Encephalitozoon cuniculi (strain GB-M1) OX=284813 GN=PTP3 PE=1 SV=1	40576	136187	963	963	83	83	71685	1	1	1	657.839	1313.66	2	1313.66	0.0057	0	81.28	2.2e-08	K	AAEQQIINNEGK	S			15227: Scan 21981 (rt=29.0066) [\\qehf\Data\2017\August\Sergey strap rerun\Sergey_strap_081817_0.raw]
1	1	Q8MTP3	Polar tube protein 3 OS=Encephalitozoon cuniculi (strain GB-M1) OX=284813 GN=PTP3 PE=1 SV=1	40576	136187	963	963	83	83	71686	1	1	1	657.839	1313.66	2	1313.66	0.0057	0	66.94	6.1e-07	K	AAEQQIINNEGK	S			15148: Scan 21888 (rt=28.905) [\\qehf\Data\2017\August\Sergey strap rerun\Sergey_strap_081817_0.raw]
1	1	Q8MTP3	Polar tube protein 3 OS=Encephalitozoon cuniculi (strain GB-M1) OX=284813 GN=PTP3 PE=1 SV=1	40576	136187	963	963	83	83	71688	1	1	1	657.839	1313.66	2	1313.66	0.0059	0	65.52	8.4e-07	K	AAEQQIINNEGK	S			15194: Scan 22016 (rt=29.1305) [\\qehf\Data\2017\August\Sergey strap rerun\Sergey_strap_081817_0_170818145620.raw]
1	1	Q8MTP3	Polar tube protein 3 OS=Encephalitozoon cuniculi (strain GB-M1) OX=284813 GN=PTP3 PE=1 SV=1	40576	136187	963	963	83	83	71689	1	1	1	657.839	1313.66	2	1313.66	0.0062	0	66.12	7.5e-07	K	AAEQQIINNEGK	S			15115: Scan 21923 (rt=29.027) [\\qehf\Data\2017\August\Sergey strap rerun\Sergey_strap_081817_0_170818145620.raw]
1	1	Q8MTP3	Polar tube protein 3 OS=Encephalitozoon cuniculi (strain GB-M1) OX=284813 GN=PTP3 PE=1 SV=1	40576	136187	963	963	83	83	71690	1	1	1	657.839	1313.66	2	1313.66	0.0062	0	91.45	2.2e-09	K	AAEQQIINNEGK	S			15041: Scan 21828 (rt=28.9212) [\\qehf\Data\2017\August\Sergey strap rerun\Sergey_strap_081817_0_170818145620.raw]
1	1	Q8MTP3	Polar tube protein 3 OS=Encephalitozoon cuniculi (strain GB-M1) OX=284813 GN=PTP3 PE=1 SV=1	40576	136187	963	963	83	83	72207	1	1	1	660.339	1318.66	2	1318.66	0.0025	0	91.23	3.1e-09	K	VLESTGDISEAAK	A			22866: Scan 31341 (rt=39.5974) [\\qehf\Data\2017\August\Sergey strap rerun\Sergey_strap_081817_0.raw]
1	1	Q8MTP3	Polar tube protein 3 OS=Encephalitozoon cuniculi (strain GB-M1) OX=284813 GN=PTP3 PE=1 SV=1	40576	136187	963	963	83	83	72208	1	1	1	660.339	1318.66	2	1318.66	0.0027	0	70.85	3.4e-07	K	VLESTGDISEAAK	A			22509: Scan 30909 (rt=39.1209) [\\qehf\Data\2017\August\Sergey strap rerun\Sergey_strap_081817_0.raw]
1	1	Q8MTP3	Polar tube protein 3 OS=Encephalitozoon cuniculi (strain GB-M1) OX=284813 GN=PTP3 PE=1 SV=1	40576	136187	963	963	83	83	72209	1	1	1	660.34	1318.66	2	1318.66	0.0032	0	71.36	3.1e-07	K	VLESTGDISEAAK	A			23269: Scan 31800 (rt=40.0881) [\\qehf\Data\2017\August\Sergey strap rerun\Sergey_strap_081817_0.raw]
1	1	Q8MTP3	Polar tube protein 3 OS=Encephalitozoon cuniculi (strain GB-M1) OX=284813 GN=PTP3 PE=1 SV=1	40576	136187	963	963	83	83	72210	1	1	1	660.34	1318.67	2	1318.66	0.0042	0	75.3	1.2e-07	K	VLESTGDISEAAK	A			22023: Scan 30362 (rt=38.5061) [\\qehf\Data\2017\August\Sergey strap rerun\Sergey_strap_081817_0_170818145620.raw]
1	1	Q8MTP3	Polar tube protein 3 OS=Encephalitozoon cuniculi (strain GB-M1) OX=284813 GN=PTP3 PE=1 SV=1	40576	136187	963	963	83	83	72211	1	1	1	660.34	1318.67	2	1318.66	0.0046	0	95.56	1.1e-09	K	VLESTGDISEAAK	A			22686: Scan 31129 (rt=39.3703) [\\qehf\Data\2017\August\Sergey strap rerun\Sergey_strap_081817_0.raw]
1	1	Q8MTP3	Polar tube protein 3 OS=Encephalitozoon cuniculi (strain GB-M1) OX=284813 GN=PTP3 PE=1 SV=1	40576	136187	963	963	83	83	72212	1	1	1	660.341	1318.67	2	1318.66	0.0048	0	108.24	6.7e-11	K	VLESTGDISEAAK	A			21937: Scan 30260 (rt=38.3956) [\\qehf\Data\2017\August\Sergey strap rerun\Sergey_strap_081817_0_170818145620.raw]
1	1	Q8MTP3	Polar tube protein 3 OS=Encephalitozoon cuniculi (strain GB-M1) OX=284813 GN=PTP3 PE=1 SV=1	40576	136187	963	963	83	83	72213	1	1	1	660.341	1318.67	2	1318.66	0.0049	0	74.65	1.5e-07	K	VLESTGDISEAAK	A			23114: Scan 31623 (rt=39.9018) [\\qehf\Data\2017\August\Sergey strap rerun\Sergey_strap_081817_0.raw]
1	1	Q8MTP3	Polar tube protein 3 OS=Encephalitozoon cuniculi (strain GB-M1) OX=284813 GN=PTP3 PE=1 SV=1	40576	136187	963	963	83	83	72214	1	1	1	660.341	1318.67	2	1318.66	0.0056	0	84.01	2e-08	K	VLESTGDISEAAK	A			22395: Scan 30805 (rt=39.0026) [\\qehf\Data\2017\August\Sergey strap rerun\Sergey_strap_081817_0_170818145620.raw]
1	1	Q8MTP3	Polar tube protein 3 OS=Encephalitozoon cuniculi (strain GB-M1) OX=284813 GN=PTP3 PE=1 SV=1	40576	136187	963	963	83	83	72215	1	1	1	660.341	1318.67	2	1318.66	0.0057	0	87.99	8.1e-09	K	VLESTGDISEAAK	A			22290: Scan 30677 (rt=38.8595) [\\qehf\Data\2017\August\Sergey strap rerun\Sergey_strap_081817_0_170818145620.raw]
1	1	Q8MTP3	Polar tube protein 3 OS=Encephalitozoon cuniculi (strain GB-M1) OX=284813 GN=PTP3 PE=1 SV=1	40576	136187	963	963	83	83	72216	1	1	1	660.341	1318.67	2	1318.66	0.006	0	82.91	2.7e-08	K	VLESTGDISEAAK	A			21946: Scan 30238 (rt=38.374) [\\qehf\Data\2017\August\Sergey strap rerun\Sergey_strap_081817_0.raw]
1	1	Q8MTP3	Polar tube protein 3 OS=Encephalitozoon cuniculi (strain GB-M1) OX=284813 GN=PTP3 PE=1 SV=1	40576	136187	963	963	83	83	72217	1	1	1	660.341	1318.67	2	1318.66	0.0061	0	109.05	7e-11	K	VLESTGDISEAAK	A			22193: Scan 30526 (rt=38.6927) [\\qehf\Data\2017\August\Sergey strap rerun\Sergey_strap_081817_0.raw]
1	1	Q8MTP3	Polar tube protein 3 OS=Encephalitozoon cuniculi (strain GB-M1) OX=284813 GN=PTP3 PE=1 SV=1	40576	136187	963	963	83	83	72218	1	1	1	660.341	1318.67	2	1318.66	0.0061	0	104.52	2e-10	K	VLESTGDISEAAK	A			22359: Scan 30719 (rt=38.9051) [\\qehf\Data\2017\August\Sergey strap rerun\Sergey_strap_081817_0.raw]
1	1	Q8MTP3	Polar tube protein 3 OS=Encephalitozoon cuniculi (strain GB-M1) OX=284813 GN=PTP3 PE=1 SV=1	40576	136187	963	963	83	83	72219	1	1	1	660.341	1318.67	2	1318.66	0.0062	0	89.58	6.2e-09	K	VLESTGDISEAAK	A			22030: Scan 30334 (rt=38.4796) [\\qehf\Data\2017\August\Sergey strap rerun\Sergey_strap_081817_0.raw]
1	1	Q8MTP3	Polar tube protein 3 OS=Encephalitozoon cuniculi (strain GB-M1) OX=284813 GN=PTP3 PE=1 SV=1	40576	136187	963	963	83	83	72220	1	1	1	660.341	1318.67	2	1318.66	0.0062	0	88.17	8.6e-09	K	VLESTGDISEAAK	A			22271: Scan 30618 (rt=38.7972) [\\qehf\Data\2017\August\Sergey strap rerun\Sergey_strap_081817_0.raw]
1	1	Q8MTP3	Polar tube protein 3 OS=Encephalitozoon cuniculi (strain GB-M1) OX=284813 GN=PTP3 PE=1 SV=1	40576	136187	963	963	83	83	72221	1	1	1	660.341	1318.67	2	1318.66	0.0062	0	90.09	5.5e-09	K	VLESTGDISEAAK	A			22111: Scan 30430 (rt=38.5864) [\\qehf\Data\2017\August\Sergey strap rerun\Sergey_strap_081817_0.raw]
1	1	Q8MTP3	Polar tube protein 3 OS=Encephalitozoon cuniculi (strain GB-M1) OX=284813 GN=PTP3 PE=1 SV=1	40576	136187	963	963	83	83	72222	1	1	1	660.341	1318.67	2	1318.66	0.0063	0	96.79	1.2e-09	K	VLESTGDISEAAK	A			21772: Scan 30068 (rt=38.1841) [\\qehf\Data\2017\August\Sergey strap rerun\Sergey_strap_081817_0_170818145620.raw]
1	1	Q8MTP3	Polar tube protein 3 OS=Encephalitozoon cuniculi (strain GB-M1) OX=284813 GN=PTP3 PE=1 SV=1	40576	136187	963	963	83	83	72223	1	1	1	660.341	1318.67	2	1318.66	0.0066	0	92.01	3.6e-09	K	VLESTGDISEAAK	A			21527: Scan 29775 (rt=37.8613) [\\qehf\Data\2017\August\Sergey strap rerun\Sergey_strap_081817_0_170818145620.raw]
1	1	Q8MTP3	Polar tube protein 3 OS=Encephalitozoon cuniculi (strain GB-M1) OX=284813 GN=PTP3 PE=1 SV=1	40576	136187	963	963	83	83	74863	1	1	1	450.567	1348.68	3	1348.67	0.0048	1	47.37	8.6e-05	K	FKGNPTTTPSSGR	R			7973: Scan 12722 (rt=18.089) [\\qehf\Data\2017\August\Sergey strap rerun\Sergey_strap_081817_0.raw]
1	1	Q8MTP3	Polar tube protein 3 OS=Encephalitozoon cuniculi (strain GB-M1) OX=284813 GN=PTP3 PE=1 SV=1	40576	136187	963	963	83	83	74864	1	1	1	675.346	1348.68	2	1348.67	0.005	1	65.01	1.5e-06	K	FKGNPTTTPSSGR	R			7600: Scan 12110 (rt=17.1839) [\\qehf\Data\2017\August\Sergey strap rerun\Sergey_strap_081817_0.raw]
1	1	Q8MTP3	Polar tube protein 3 OS=Encephalitozoon cuniculi (strain GB-M1) OX=284813 GN=PTP3 PE=1 SV=1	40576	136187	963	963	83	83	74865	1	1	1	675.346	1348.68	2	1348.67	0.005	1	64.07	1.8e-06	K	FKGNPTTTPSSGR	R			7982: Scan 12734 (rt=18.1056) [\\qehf\Data\2017\August\Sergey strap rerun\Sergey_strap_081817_0.raw]
1	1	Q8MTP3	Polar tube protein 3 OS=Encephalitozoon cuniculi (strain GB-M1) OX=284813 GN=PTP3 PE=1 SV=1	40576	136187	963	963	83	83	74866	1	1	1	675.346	1348.68	2	1348.67	0.005	1	63.92	1.9e-06	K	FKGNPTTTPSSGR	R			7899: Scan 12598 (rt=17.8954) [\\qehf\Data\2017\August\Sergey strap rerun\Sergey_strap_081817_0.raw]
1	1	Q8MTP3	Polar tube protein 3 OS=Encephalitozoon cuniculi (strain GB-M1) OX=284813 GN=PTP3 PE=1 SV=1	40576	136187	963	963	83	83	74867	1	1	1	450.567	1348.68	3	1348.67	0.005	1	35.24	0.0014	K	FKGNPTTTPSSGR	R			7776: Scan 12383 (rt=17.5695) [\\qehf\Data\2017\August\Sergey strap rerun\Sergey_strap_081817_0.raw]
1	1	Q8MTP3	Polar tube protein 3 OS=Encephalitozoon cuniculi (strain GB-M1) OX=284813 GN=PTP3 PE=1 SV=1	40576	136187	963	963	83	83	74868	1	1	1	450.567	1348.68	3	1348.67	0.0051	1	38.47	0.00067	K	FKGNPTTTPSSGR	R			7855: Scan 12519 (rt=17.7738) [\\qehf\Data\2017\August\Sergey strap rerun\Sergey_strap_081817_0.raw]
1	1	Q8MTP3	Polar tube protein 3 OS=Encephalitozoon cuniculi (strain GB-M1) OX=284813 GN=PTP3 PE=1 SV=1	40576	136187	963	963	83	83	74869	1	1	1	450.567	1348.68	3	1348.67	0.0052	1	35.45	0.0013	K	FKGNPTTTPSSGR	R			8020: Scan 12795 (rt=18.1963) [\\qehf\Data\2017\August\Sergey strap rerun\Sergey_strap_081817_0.raw]
1	1	Q8MTP3	Polar tube protein 3 OS=Encephalitozoon cuniculi (strain GB-M1) OX=284813 GN=PTP3 PE=1 SV=1	40576	136187	963	963	83	83	74870	1	1	1	450.567	1348.68	3	1348.67	0.0052	1	43.31	0.00022	K	FKGNPTTTPSSGR	R			7893: Scan 12587 (rt=17.8784) [\\qehf\Data\2017\August\Sergey strap rerun\Sergey_strap_081817_0.raw]
1	1	Q8MTP3	Polar tube protein 3 OS=Encephalitozoon cuniculi (strain GB-M1) OX=284813 GN=PTP3 PE=1 SV=1	40576	136187	963	963	83	83	74871	1	1	1	450.567	1348.68	3	1348.67	0.0053	1	39.08	0.00058	K	FKGNPTTTPSSGR	R			7932: Scan 12656 (rt=17.9846) [\\qehf\Data\2017\August\Sergey strap rerun\Sergey_strap_081817_0.raw]
1	1	Q8MTP3	Polar tube protein 3 OS=Encephalitozoon cuniculi (strain GB-M1) OX=284813 GN=PTP3 PE=1 SV=1	40576	136187	963	963	83	83	74872	1	1	1	450.567	1348.68	3	1348.67	0.0053	1	34.12	0.0018	K	FKGNPTTTPSSGR	R			7737: Scan 12317 (rt=17.4649) [\\qehf\Data\2017\August\Sergey strap rerun\Sergey_strap_081817_0.raw]
1	1	Q8MTP3	Polar tube protein 3 OS=Encephalitozoon cuniculi (strain GB-M1) OX=284813 GN=PTP3 PE=1 SV=1	40576	136187	963	963	83	83	74873	1	1	1	450.567	1348.68	3	1348.67	0.0054	1	40.1	0.00046	K	FKGNPTTTPSSGR	R			7815: Scan 12451 (rt=17.6732) [\\qehf\Data\2017\August\Sergey strap rerun\Sergey_strap_081817_0.raw]
1	1	Q8MTP3	Polar tube protein 3 OS=Encephalitozoon cuniculi (strain GB-M1) OX=284813 GN=PTP3 PE=1 SV=1	40576	136187	963	963	83	83	74874	1	1	1	675.347	1348.68	2	1348.67	0.0055	1	64.1	1.8e-06	K	FKGNPTTTPSSGR	R			7938: Scan 12666 (rt=17.9998) [\\qehf\Data\2017\August\Sergey strap rerun\Sergey_strap_081817_0.raw]
1	1	Q8MTP3	Polar tube protein 3 OS=Encephalitozoon cuniculi (strain GB-M1) OX=284813 GN=PTP3 PE=1 SV=1	40576	136187	963	963	83	83	74875	1	1	1	675.347	1348.68	2	1348.67	0.0055	1	63.82	1.9e-06	K	FKGNPTTTPSSGR	R			7655: Scan 12193 (rt=17.2892) [\\qehf\Data\2017\August\Sergey strap rerun\Sergey_strap_081817_0.raw]
1	1	Q8MTP3	Polar tube protein 3 OS=Encephalitozoon cuniculi (strain GB-M1) OX=284813 GN=PTP3 PE=1 SV=1	40576	136187	963	963	83	83	74876	1	1	1	450.567	1348.68	3	1348.67	0.0058	1	33.76	0.002	K	FKGNPTTTPSSGR	R			7490: Scan 12215 (rt=17.5464) [\\qehf\Data\2017\August\Sergey strap rerun\Sergey_strap_081817_0_170818145620.raw]
1	1	Q8MTP3	Polar tube protein 3 OS=Encephalitozoon cuniculi (strain GB-M1) OX=284813 GN=PTP3 PE=1 SV=1	40576	136187	963	963	83	83	74878	1	1	1	675.347	1348.68	2	1348.67	0.0061	1	63.96	1.9e-06	K	FKGNPTTTPSSGR	R			7863: Scan 12533 (rt=17.7931) [\\qehf\Data\2017\August\Sergey strap rerun\Sergey_strap_081817_0.raw]
1	1	Q8MTP3	Polar tube protein 3 OS=Encephalitozoon cuniculi (strain GB-M1) OX=284813 GN=PTP3 PE=1 SV=1	40576	136187	963	963	83	83	74879	1	1	1	450.567	1348.68	3	1348.67	0.0061	1	42.49	0.00026	K	FKGNPTTTPSSGR	R			7688: Scan 12242 (rt=17.3582) [\\qehf\Data\2017\August\Sergey strap rerun\Sergey_strap_081817_0.raw]
1	1	Q8MTP3	Polar tube protein 3 OS=Encephalitozoon cuniculi (strain GB-M1) OX=284813 GN=PTP3 PE=1 SV=1	40576	136187	963	963	83	83	74880	1	1	1	675.347	1348.68	2	1348.67	0.0062	1	65.02	1.5e-06	K	FKGNPTTTPSSGR	R			7616: Scan 12407 (rt=17.8199) [\\qehf\Data\2017\August\Sergey strap rerun\Sergey_strap_081817_0_170818145620.raw]
1	1	Q8MTP3	Polar tube protein 3 OS=Encephalitozoon cuniculi (strain GB-M1) OX=284813 GN=PTP3 PE=1 SV=1	40576	136187	963	963	83	83	74881	1	1	1	675.347	1348.68	2	1348.67	0.0062	1	31.04	0.0037	K	FKGNPTTTPSSGR	R			7617: Scan 12408 (rt=17.821) [\\qehf\Data\2017\August\Sergey strap rerun\Sergey_strap_081817_0_170818145620.raw]
1	1	Q8MTP3	Polar tube protein 3 OS=Encephalitozoon cuniculi (strain GB-M1) OX=284813 GN=PTP3 PE=1 SV=1	40576	136187	963	963	83	83	74882	1	1	1	450.567	1348.68	3	1348.67	0.0062	1	36	0.0012	K	FKGNPTTTPSSGR	R			7583: Scan 12358 (rt=17.7527) [\\qehf\Data\2017\August\Sergey strap rerun\Sergey_strap_081817_0_170818145620.raw]
1	1	Q8MTP3	Polar tube protein 3 OS=Encephalitozoon cuniculi (strain GB-M1) OX=284813 GN=PTP3 PE=1 SV=1	40576	136187	963	963	83	83	74883	1	1	1	450.567	1348.68	3	1348.67	0.0063	1	32.15	0.0028	K	FKGNPTTTPSSGR	R			7530: Scan 12285 (rt=17.6512) [\\qehf\Data\2017\August\Sergey strap rerun\Sergey_strap_081817_0_170818145620.raw]
1	1	Q8MTP3	Polar tube protein 3 OS=Encephalitozoon cuniculi (strain GB-M1) OX=284813 GN=PTP3 PE=1 SV=1	40576	136187	963	963	83	83	74884	1	1	1	675.347	1348.68	2	1348.67	0.0064	1	61.55	3.2e-06	K	FKGNPTTTPSSGR	R			7518: Scan 12259 (rt=17.611) [\\qehf\Data\2017\August\Sergey strap rerun\Sergey_strap_081817_0_170818145620.raw]
1	1	Q8MTP3	Polar tube protein 3 OS=Encephalitozoon cuniculi (strain GB-M1) OX=284813 GN=PTP3 PE=1 SV=1	40576	136187	963	963	83	83	74885	1	1	1	675.347	1348.68	2	1348.67	0.0065	1	64.1	1.8e-06	K	FKGNPTTTPSSGR	R			7785: Scan 12395 (rt=17.5847) [\\qehf\Data\2017\August\Sergey strap rerun\Sergey_strap_081817_0.raw]
1	1	Q8MTP3	Polar tube protein 3 OS=Encephalitozoon cuniculi (strain GB-M1) OX=284813 GN=PTP3 PE=1 SV=1	40576	136187	963	963	83	83	75005	1	1	1	675.825	1349.64	2	1349.63	0.002	0	33.88	0.0012	R	SSSHAVHHHHSK	E			3515: Scan 6582 (rt=10.3058) [\\qehf\Data\2017\August\Sergey strap rerun\Sergey_strap_081817_0_170818145620.raw]
1	1	Q8MTP3	Polar tube protein 3 OS=Encephalitozoon cuniculi (strain GB-M1) OX=284813 GN=PTP3 PE=1 SV=1	40576	136187	963	963	83	83	75006	1	1	1	450.886	1349.64	3	1349.63	0.0037	0	46.15	0.00012	R	SSSHAVHHHHSK	E			3725: Scan 6695 (rt=10.2999) [\\qehf\Data\2017\August\Sergey strap rerun\Sergey_strap_081817_0.raw]
1	1	Q8MTP3	Polar tube protein 3 OS=Encephalitozoon cuniculi (strain GB-M1) OX=284813 GN=PTP3 PE=1 SV=1	40576	136187	963	963	83	83	75008	1	1	1	675.827	1349.64	2	1349.63	0.0049	0	41.16	0.00036	R	SSSHAVHHHHSK	E			3019: Scan 5613 (rt=8.79193) [\\qehf\Data\2017\August\Sergey strap rerun\Sergey_strap_081817_0.raw]
1	1	Q8MTP3	Polar tube protein 3 OS=Encephalitozoon cuniculi (strain GB-M1) OX=284813 GN=PTP3 PE=1 SV=1	40576	136187	963	963	83	83	75010	1	1	1	450.887	1349.64	3	1349.63	0.0051	0	49.51	4.6e-05	R	SSSHAVHHHHSK	E			3073: Scan 5705 (rt=8.92837) [\\qehf\Data\2017\August\Sergey strap rerun\Sergey_strap_081817_0.raw]
1	1	Q8MTP3	Polar tube protein 3 OS=Encephalitozoon cuniculi (strain GB-M1) OX=284813 GN=PTP3 PE=1 SV=1	40576	136187	963	963	83	83	75011	1	1	1	450.887	1349.64	3	1349.63	0.0051	0	52.57	2.3e-05	R	SSSHAVHHHHSK	E			3109: Scan 5774 (rt=9.02953) [\\qehf\Data\2017\August\Sergey strap rerun\Sergey_strap_081817_0.raw]
1	1	Q8MTP3	Polar tube protein 3 OS=Encephalitozoon cuniculi (strain GB-M1) OX=284813 GN=PTP3 PE=1 SV=1	40576	136187	963	963	83	83	75012	1	1	1	450.887	1349.64	3	1349.63	0.0051	0	45.93	0.00011	R	SSSHAVHHHHSK	E			3186: Scan 5913 (rt=9.24043) [\\qehf\Data\2017\August\Sergey strap rerun\Sergey_strap_081817_0.raw]
1	1	Q8MTP3	Polar tube protein 3 OS=Encephalitozoon cuniculi (strain GB-M1) OX=284813 GN=PTP3 PE=1 SV=1	40576	136187	963	963	83	83	75013	1	1	1	450.887	1349.64	3	1349.63	0.0052	0	53.99	1.7e-05	R	SSSHAVHHHHSK	E			3034: Scan 5635 (rt=8.82319) [\\qehf\Data\2017\August\Sergey strap rerun\Sergey_strap_081817_0.raw]
1	1	Q8MTP3	Polar tube protein 3 OS=Encephalitozoon cuniculi (strain GB-M1) OX=284813 GN=PTP3 PE=1 SV=1	40576	136187	963	963	83	83	75014	1	1	1	450.887	1349.64	3	1349.63	0.0053	0	46.97	8.3e-05	R	SSSHAVHHHHSK	E			2995: Scan 5567 (rt=8.71744) [\\qehf\Data\2017\August\Sergey strap rerun\Sergey_strap_081817_0.raw]
1	1	Q8MTP3	Polar tube protein 3 OS=Encephalitozoon cuniculi (strain GB-M1) OX=284813 GN=PTP3 PE=1 SV=1	40576	136187	963	963	83	83	75016	1	1	1	450.887	1349.64	3	1349.63	0.0055	0	47.53	6.6e-05	R	SSSHAVHHHHSK	E			3147: Scan 5844 (rt=9.13619) [\\qehf\Data\2017\August\Sergey strap rerun\Sergey_strap_081817_0.raw]
1	1	Q8MTP3	Polar tube protein 3 OS=Encephalitozoon cuniculi (strain GB-M1) OX=284813 GN=PTP3 PE=1 SV=1	40576	136187	963	963	83	83	75019	1	1	1	450.887	1349.64	3	1349.63	0.006	0	33.21	0.0021	R	SSSHAVHHHHSK	E			3654: Scan 6577 (rt=10.1213) [\\qehf\Data\2017\August\Sergey strap rerun\Sergey_strap_081817_0.raw]
1	1	Q8MTP3	Polar tube protein 3 OS=Encephalitozoon cuniculi (strain GB-M1) OX=284813 GN=PTP3 PE=1 SV=1	40576	136187	963	963	83	83	75020	1	1	1	450.887	1349.64	3	1349.63	0.0061	0	47.65	7.5e-05	R	SSSHAVHHHHSK	E			2822: Scan 5503 (rt=8.76098) [\\qehf\Data\2017\August\Sergey strap rerun\Sergey_strap_081817_0_170818145620.raw]
1	1	Q8MTP3	Polar tube protein 3 OS=Encephalitozoon cuniculi (strain GB-M1) OX=284813 GN=PTP3 PE=1 SV=1	40576	136187	963	963	83	83	75021	1	1	1	450.887	1349.64	3	1349.63	0.0063	0	46.2	0.0001	R	SSSHAVHHHHSK	E			2923: Scan 5703 (rt=9.08331) [\\qehf\Data\2017\August\Sergey strap rerun\Sergey_strap_081817_0_170818145620.raw]
1	1	Q8MTP3	Polar tube protein 3 OS=Encephalitozoon cuniculi (strain GB-M1) OX=284813 GN=PTP3 PE=1 SV=1	40576	136187	963	963	83	83	75022	1	1	1	450.887	1349.64	3	1349.63	0.0064	0	53	2.1e-05	R	SSSHAVHHHHSK	E			2854: Scan 5567 (rt=8.86442) [\\qehf\Data\2017\August\Sergey strap rerun\Sergey_strap_081817_0_170818145620.raw]
1	1	Q8MTP3	Polar tube protein 3 OS=Encephalitozoon cuniculi (strain GB-M1) OX=284813 GN=PTP3 PE=1 SV=1	40576	136187	963	963	83	83	75023	1	1	1	450.887	1349.64	3	1349.63	0.0064	0	57.46	7.4e-06	R	SSSHAVHHHHSK	E			2889: Scan 5638 (rt=8.97632) [\\qehf\Data\2017\August\Sergey strap rerun\Sergey_strap_081817_0_170818145620.raw]
1	1	Q8MTP3	Polar tube protein 3 OS=Encephalitozoon cuniculi (strain GB-M1) OX=284813 GN=PTP3 PE=1 SV=1	40576	136187	963	963	83	83	75024	1	1	1	675.827	1349.64	2	1349.63	0.0065	0	32.37	0.0025	R	SSSHAVHHHHSK	E			2839: Scan 5543 (rt=8.82833) [\\qehf\Data\2017\August\Sergey strap rerun\Sergey_strap_081817_0_170818145620.raw]
1	1	Q8MTP3	Polar tube protein 3 OS=Encephalitozoon cuniculi (strain GB-M1) OX=284813 GN=PTP3 PE=1 SV=1	40576	136187	963	963	83	83	75025	1	1	1	450.887	1349.64	3	1349.63	0.0066	0	44.27	0.00016	R	SSSHAVHHHHSK	E			2791: Scan 5441 (rt=8.65862) [\\qehf\Data\2017\August\Sergey strap rerun\Sergey_strap_081817_0_170818145620.raw]
1	1	Q8MTP3	Polar tube protein 3 OS=Encephalitozoon cuniculi (strain GB-M1) OX=284813 GN=PTP3 PE=1 SV=1	40576	136187	963	963	83	83	78884	1	1	1	697.347	1392.68	2	1392.67	0.0057	0	91.73	3e-09	K	SVGSSSVGAVSEEAK	K			18472: Scan 26068 (rt=33.7095) [\\qehf\Data\2017\August\Sergey strap rerun\Sergey_strap_081817_0.raw]
1	1	Q8MTP3	Polar tube protein 3 OS=Encephalitozoon cuniculi (strain GB-M1) OX=284813 GN=PTP3 PE=1 SV=1	40576	136187	963	963	83	83	78885	1	1	1	697.347	1392.68	2	1392.67	0.0061	0	104.7	1.6e-10	K	SVGSSSVGAVSEEAK	K			18251: Scan 25790 (rt=33.3903) [\\qehf\Data\2017\August\Sergey strap rerun\Sergey_strap_081817_0.raw]
1	1	Q8MTP3	Polar tube protein 3 OS=Encephalitozoon cuniculi (strain GB-M1) OX=284813 GN=PTP3 PE=1 SV=1	40576	136187	963	963	83	83	78886	1	1	1	697.347	1392.68	2	1392.67	0.0061	0	99.88	4.8e-10	K	SVGSSSVGAVSEEAK	K			17960: Scan 25484 (rt=33.0665) [\\qehf\Data\2017\August\Sergey strap rerun\Sergey_strap_081817_0_170818145620.raw]
1	1	Q8MTP3	Polar tube protein 3 OS=Encephalitozoon cuniculi (strain GB-M1) OX=284813 GN=PTP3 PE=1 SV=1	40576	136187	963	963	83	83	78887	1	1	1	697.347	1392.68	2	1392.67	0.0063	0	113.43	2.1e-11	K	SVGSSSVGAVSEEAK	K			17742: Scan 25214 (rt=32.752) [\\qehf\Data\2017\August\Sergey strap rerun\Sergey_strap_081817_0_170818145620.raw]
1	1	Q8MTP3	Polar tube protein 3 OS=Encephalitozoon cuniculi (strain GB-M1) OX=284813 GN=PTP3 PE=1 SV=1	40576	136187	963	963	83	83	78888	1	1	1	697.347	1392.68	2	1392.67	0.0063	0	117.81	7.8e-12	K	SVGSSSVGAVSEEAK	K			18323: Scan 25883 (rt=33.4963) [\\qehf\Data\2017\August\Sergey strap rerun\Sergey_strap_081817_0.raw]
1	1	Q8MTP3	Polar tube protein 3 OS=Encephalitozoon cuniculi (strain GB-M1) OX=284813 GN=PTP3 PE=1 SV=1	40576	136187	963	963	83	83	78889	1	1	1	697.347	1392.68	2	1392.67	0.0065	0	106.13	1.1e-10	K	SVGSSSVGAVSEEAK	K			17681: Scan 25129 (rt=32.6501) [\\qehf\Data\2017\August\Sergey strap rerun\Sergey_strap_081817_0_170818145620.raw]
1	1	Q8MTP3	Polar tube protein 3 OS=Encephalitozoon cuniculi (strain GB-M1) OX=284813 GN=PTP3 PE=1 SV=1	40576	136187	963	963	83	83	78891	1	1	1	697.347	1392.68	2	1392.67	0.0066	0	115.19	1.4e-11	K	SVGSSSVGAVSEEAK	K			18392: Scan 25973 (rt=33.6016) [\\qehf\Data\2017\August\Sergey strap rerun\Sergey_strap_081817_0.raw]
1	1	Q8MTP3	Polar tube protein 3 OS=Encephalitozoon cuniculi (strain GB-M1) OX=284813 GN=PTP3 PE=1 SV=1	40576	136187	963	963	83	83	78892	1	1	1	697.347	1392.68	2	1392.67	0.0067	0	115.75	1.3e-11	K	SVGSSSVGAVSEEAK	K			17811: Scan 25304 (rt=32.8577) [\\qehf\Data\2017\August\Sergey strap rerun\Sergey_strap_081817_0_170818145620.raw]
1	1	Q8MTP3	Polar tube protein 3 OS=Encephalitozoon cuniculi (strain GB-M1) OX=284813 GN=PTP3 PE=1 SV=1	40576	136187	963	963	83	83	78893	1	1	1	697.347	1392.68	2	1392.67	0.0069	0	113.43	2.1e-11	K	SVGSSSVGAVSEEAK	K			17879: Scan 25392 (rt=32.9615) [\\qehf\Data\2017\August\Sergey strap rerun\Sergey_strap_081817_0_170818145620.raw]
1	1	Q8MTP3	Polar tube protein 3 OS=Encephalitozoon cuniculi (strain GB-M1) OX=284813 GN=PTP3 PE=1 SV=1	40576	136187	963	963	83	83	80037	1	1	1	469.897	1406.67	3	1406.66	0.0061	1	50.48	3.4e-05	R	ATNSKDVVSDTDR	Q			7077: Scan 11405 (rt=16.3328) [\\qehf\Data\2017\August\Sergey strap rerun\Sergey_strap_081817_0.raw]
1	1	Q8MTP3	Polar tube protein 3 OS=Encephalitozoon cuniculi (strain GB-M1) OX=284813 GN=PTP3 PE=1 SV=1	40576	136187	963	963	83	83	80038	1	1	1	704.343	1406.67	2	1406.66	0.007	1	65.95	9.9e-07	R	ATNSKDVVSDTDR	Q			7111: Scan 11444 (rt=16.3768) [\\qehf\Data\2017\August\Sergey strap rerun\Sergey_strap_081817_0.raw]
1	1	Q8MTP3	Polar tube protein 3 OS=Encephalitozoon cuniculi (strain GB-M1) OX=284813 GN=PTP3 PE=1 SV=1	40576	136187	963	963	83	83	81903	1	1	1	476.933	1427.78	3	1427.77	0.0056	2	27.42	0.0049	K	AVADEIKDANVRK	M			16781: Scan 23934 (rt=31.2853) [\\qehf\Data\2017\August\Sergey strap rerun\Sergey_strap_081817_0_170818145620.raw]
1	1	Q8MTP3	Polar tube protein 3 OS=Encephalitozoon cuniculi (strain GB-M1) OX=284813 GN=PTP3 PE=1 SV=1	40576	136187	963	963	83	83	81904	1	1	1	476.934	1427.78	3	1427.77	0.007	2	28.2	0.0045	K	AVADEIKDANVRK	M			16690: Scan 23831 (rt=31.1747) [\\qehf\Data\2017\August\Sergey strap rerun\Sergey_strap_081817_0_170818145620.raw]
1	1	Q8MTP3	Polar tube protein 3 OS=Encephalitozoon cuniculi (strain GB-M1) OX=284813 GN=PTP3 PE=1 SV=1	40576	136187	963	963	83	83	83701	1	1	1	724.887	1447.76	2	1447.75	0.0058	0	101.85	3e-10	R	LPANNGPVSNAPAAR	I			16171: Scan 23146 (rt=30.3577) [\\qehf\Data\2017\August\Sergey strap rerun\Sergey_strap_081817_0.raw]
1	1	Q8MTP3	Polar tube protein 3 OS=Encephalitozoon cuniculi (strain GB-M1) OX=284813 GN=PTP3 PE=1 SV=1	40576	136187	963	963	83	83	83702	1	1	1	724.887	1447.76	2	1447.75	0.0058	0	107.67	8e-11	R	LPANNGPVSNAPAAR	I			16097: Scan 23058 (rt=30.2533) [\\qehf\Data\2017\August\Sergey strap rerun\Sergey_strap_081817_0.raw]
1	1	Q8MTP3	Polar tube protein 3 OS=Encephalitozoon cuniculi (strain GB-M1) OX=284813 GN=PTP3 PE=1 SV=1	40576	136187	963	963	83	83	83704	1	1	1	724.887	1447.76	2	1447.75	0.0062	0	110.36	4.2e-11	R	LPANNGPVSNAPAAR	I			15875: Scan 22788 (rt=29.929) [\\qehf\Data\2017\August\Sergey strap rerun\Sergey_strap_081817_0.raw]
1	1	Q8MTP3	Polar tube protein 3 OS=Encephalitozoon cuniculi (strain GB-M1) OX=284813 GN=PTP3 PE=1 SV=1	40576	136187	963	963	83	83	83705	1	1	1	724.887	1447.76	2	1447.75	0.0064	0	119.73	4.9e-12	R	LPANNGPVSNAPAAR	I			16322: Scan 23328 (rt=30.5678) [\\qehf\Data\2017\August\Sergey strap rerun\Sergey_strap_081817_0.raw]
1	1	Q8MTP3	Polar tube protein 3 OS=Encephalitozoon cuniculi (strain GB-M1) OX=284813 GN=PTP3 PE=1 SV=1	40576	136187	963	963	83	83	83706	1	1	1	724.887	1447.76	2	1447.75	0.0064	0	119.73	4.9e-12	R	LPANNGPVSNAPAAR	I			16243: Scan 23236 (rt=30.4618) [\\qehf\Data\2017\August\Sergey strap rerun\Sergey_strap_081817_0.raw]
1	1	Q8MTP3	Polar tube protein 3 OS=Encephalitozoon cuniculi (strain GB-M1) OX=284813 GN=PTP3 PE=1 SV=1	40576	136187	963	963	83	83	83707	1	1	1	724.887	1447.76	2	1447.75	0.0066	0	91.96	2.9e-09	R	LPANNGPVSNAPAAR	I			16403: Scan 23427 (rt=30.6827) [\\qehf\Data\2017\August\Sergey strap rerun\Sergey_strap_081817_0.raw]
1	1	Q8MTP3	Polar tube protein 3 OS=Encephalitozoon cuniculi (strain GB-M1) OX=284813 GN=PTP3 PE=1 SV=1	40576	136187	963	963	83	83	83708	1	1	1	724.887	1447.76	2	1447.75	0.0068	0	111.32	3.6e-11	R	LPANNGPVSNAPAAR	I			15941: Scan 22874 (rt=30.0344) [\\qehf\Data\2017\August\Sergey strap rerun\Sergey_strap_081817_0.raw]
1	1	Q8MTP3	Polar tube protein 3 OS=Encephalitozoon cuniculi (strain GB-M1) OX=284813 GN=PTP3 PE=1 SV=1	40576	136187	963	963	83	83	83709	1	1	1	724.887	1447.76	2	1447.75	0.0068	0	106.16	1.2e-10	R	LPANNGPVSNAPAAR	I			16013: Scan 22961 (rt=30.1404) [\\qehf\Data\2017\August\Sergey strap rerun\Sergey_strap_081817_0.raw]
1	1	Q8MTP3	Polar tube protein 3 OS=Encephalitozoon cuniculi (strain GB-M1) OX=284813 GN=PTP3 PE=1 SV=1	40576	136187	963	963	83	83	83710	1	1	1	724.887	1447.76	2	1447.75	0.0069	0	110.09	4.8e-11	R	LPANNGPVSNAPAAR	I			15806: Scan 22700 (rt=29.8256) [\\qehf\Data\2017\August\Sergey strap rerun\Sergey_strap_081817_0.raw]
1	1	Q8MTP3	Polar tube protein 3 OS=Encephalitozoon cuniculi (strain GB-M1) OX=284813 GN=PTP3 PE=1 SV=1	40576	136187	963	963	83	83	83711	1	1	1	724.888	1447.76	2	1447.75	0.0072	0	107.64	8.3e-11	R	LPANNGPVSNAPAAR	I			15930: Scan 22920 (rt=30.1862) [\\qehf\Data\2017\August\Sergey strap rerun\Sergey_strap_081817_0_170818145620.raw]
1	1	Q8MTP3	Polar tube protein 3 OS=Encephalitozoon cuniculi (strain GB-M1) OX=284813 GN=PTP3 PE=1 SV=1	40576	136187	963	963	83	83	83902	1	1	1	725.859	1449.7	2	1449.7	0.0021	0	36.5	0.0011	R	SLIEETSANEMVK	T			35347: Scan 46592 (rt=56.8429) [\\qehf\Data\2017\August\Sergey strap rerun\Sergey_strap_081817_0_170818145620.raw]
1	1	Q8MTP3	Polar tube protein 3 OS=Encephalitozoon cuniculi (strain GB-M1) OX=284813 GN=PTP3 PE=1 SV=1	40576	136187	963	963	83	83	83903	1	1	1	725.86	1449.71	2	1449.7	0.0035	0	82.54	2.6e-08	R	SLIEETSANEMVK	T			34535: Scan 45576 (rt=55.6694) [\\qehf\Data\2017\August\Sergey strap rerun\Sergey_strap_081817_0_170818145620.raw]
1	1	Q8MTP3	Polar tube protein 3 OS=Encephalitozoon cuniculi (strain GB-M1) OX=284813 GN=PTP3 PE=1 SV=1	40576	136187	963	963	83	83	83904	1	1	1	725.86	1449.71	2	1449.7	0.004	0	74.59	1.6e-07	R	SLIEETSANEMVK	T			35071: Scan 46253 (rt=56.5092) [\\qehf\Data\2017\August\Sergey strap rerun\Sergey_strap_081817_0.raw]
1	1	Q8MTP3	Polar tube protein 3 OS=Encephalitozoon cuniculi (strain GB-M1) OX=284813 GN=PTP3 PE=1 SV=1	40576	136187	963	963	83	83	83905	1	1	1	725.861	1449.71	2	1449.7	0.0052	0	52.62	2.3e-05	R	SLIEETSANEMVK	T			35589: Scan 46904 (rt=57.2676) [\\qehf\Data\2017\August\Sergey strap rerun\Sergey_strap_081817_0.raw]
1	1	Q8MTP3	Polar tube protein 3 OS=Encephalitozoon cuniculi (strain GB-M1) OX=284813 GN=PTP3 PE=1 SV=1	40576	136187	963	963	83	83	83907	1	1	1	725.861	1449.71	2	1449.7	0.0054	0	90.76	4.8e-09	R	SLIEETSANEMVK	T			34621: Scan 45676 (rt=55.7784) [\\qehf\Data\2017\August\Sergey strap rerun\Sergey_strap_081817_0_170818145620.raw]
1	1	Q8MTP3	Polar tube protein 3 OS=Encephalitozoon cuniculi (strain GB-M1) OX=284813 GN=PTP3 PE=1 SV=1	40576	136187	963	963	83	83	83908	1	1	1	725.861	1449.71	2	1449.7	0.0055	0	89.67	6.1e-09	R	SLIEETSANEMVK	T			35288: Scan 46532 (rt=56.8339) [\\qehf\Data\2017\August\Sergey strap rerun\Sergey_strap_081817_0.raw]
1	1	Q8MTP3	Polar tube protein 3 OS=Encephalitozoon cuniculi (strain GB-M1) OX=284813 GN=PTP3 PE=1 SV=1	40576	136187	963	963	83	83	83909	1	1	1	725.861	1449.71	2	1449.7	0.0055	0	78.66	7.8e-08	R	SLIEETSANEMVK	T			34698: Scan 45771 (rt=55.886) [\\qehf\Data\2017\August\Sergey strap rerun\Sergey_strap_081817_0_170818145620.raw]
1	1	Q8MTP3	Polar tube protein 3 OS=Encephalitozoon cuniculi (strain GB-M1) OX=284813 GN=PTP3 PE=1 SV=1	40576	136187	963	963	83	83	83910	1	1	1	725.861	1449.71	2	1449.7	0.0055	0	93.65	2.5e-09	R	SLIEETSANEMVK	T			34781: Scan 45870 (rt=55.9983) [\\qehf\Data\2017\August\Sergey strap rerun\Sergey_strap_081817_0_170818145620.raw]
1	1	Q8MTP3	Polar tube protein 3 OS=Encephalitozoon cuniculi (strain GB-M1) OX=284813 GN=PTP3 PE=1 SV=1	40576	136187	963	963	83	83	83911	1	1	1	725.861	1449.71	2	1449.7	0.0057	0	59.78	3.8e-06	R	SLIEETSANEMVK	T			34995: Scan 46160 (rt=56.4036) [\\qehf\Data\2017\August\Sergey strap rerun\Sergey_strap_081817_0.raw]
1	1	Q8MTP3	Polar tube protein 3 OS=Encephalitozoon cuniculi (strain GB-M1) OX=284813 GN=PTP3 PE=1 SV=1	40576	136187	963	963	83	83	83912	1	1	1	725.861	1449.71	2	1449.7	0.006	0	90.31	5.3e-09	R	SLIEETSANEMVK	T			35146: Scan 46347 (rt=56.6182) [\\qehf\Data\2017\August\Sergey strap rerun\Sergey_strap_081817_0.raw]
1	1	Q8MTP3	Polar tube protein 3 OS=Encephalitozoon cuniculi (strain GB-M1) OX=284813 GN=PTP3 PE=1 SV=1	40576	136187	963	963	83	83	83913	1	1	1	725.861	1449.71	2	1449.7	0.006	0	83.6	2.5e-08	R	SLIEETSANEMVK	T			35268: Scan 46498 (rt=56.732) [\\qehf\Data\2017\August\Sergey strap rerun\Sergey_strap_081817_0_170818145620.raw]
1	1	Q8MTP3	Polar tube protein 3 OS=Encephalitozoon cuniculi (strain GB-M1) OX=284813 GN=PTP3 PE=1 SV=1	40576	136187	963	963	83	83	83914	1	1	1	725.861	1449.71	2	1449.7	0.0061	0	86.15	1.4e-08	R	SLIEETSANEMVK	T			35218: Scan 46438 (rt=56.7272) [\\qehf\Data\2017\August\Sergey strap rerun\Sergey_strap_081817_0.raw]
1	1	Q8MTP3	Polar tube protein 3 OS=Encephalitozoon cuniculi (strain GB-M1) OX=284813 GN=PTP3 PE=1 SV=1	40576	136187	963	963	83	83	83915	1	1	1	725.861	1449.71	2	1449.7	0.0061	0	82.23	3.4e-08	R	SLIEETSANEMVK	T			35439: Scan 46718 (rt=57.0477) [\\qehf\Data\2017\August\Sergey strap rerun\Sergey_strap_081817_0.raw]
1	1	Q8MTP3	Polar tube protein 3 OS=Encephalitozoon cuniculi (strain GB-M1) OX=284813 GN=PTP3 PE=1 SV=1	40576	136187	963	963	83	83	83916	1	1	1	725.861	1449.71	2	1449.7	0.0062	0	93.65	2.5e-09	R	SLIEETSANEMVK	T			34855: Scan 45965 (rt=56.1077) [\\qehf\Data\2017\August\Sergey strap rerun\Sergey_strap_081817_0_170818145620.raw]
1	1	Q8MTP3	Polar tube protein 3 OS=Encephalitozoon cuniculi (strain GB-M1) OX=284813 GN=PTP3 PE=1 SV=1	40576	136187	963	963	83	83	83917	1	1	1	725.861	1449.71	2	1449.7	0.0063	0	77.37	1e-07	R	SLIEETSANEMVK	T			35199: Scan 46409 (rt=56.6287) [\\qehf\Data\2017\August\Sergey strap rerun\Sergey_strap_081817_0_170818145620.raw]
1	1	Q8MTP3	Polar tube protein 3 OS=Encephalitozoon cuniculi (strain GB-M1) OX=284813 GN=PTP3 PE=1 SV=1	40576	136187	963	963	83	83	83918	1	1	1	725.861	1449.71	2	1449.7	0.0063	0	73.48	2.6e-07	R	SLIEETSANEMVK	T			35509: Scan 46809 (rt=57.1561) [\\qehf\Data\2017\August\Sergey strap rerun\Sergey_strap_081817_0.raw]
1	1	Q8MTP3	Polar tube protein 3 OS=Encephalitozoon cuniculi (strain GB-M1) OX=284813 GN=PTP3 PE=1 SV=1	40576	136187	963	963	83	83	83919	1	1	1	725.862	1449.71	2	1449.7	0.0065	0	90.22	5.4e-09	R	SLIEETSANEMVK	T			34923: Scan 46054 (rt=56.2114) [\\qehf\Data\2017\August\Sergey strap rerun\Sergey_strap_081817_0_170818145620.raw]
1	1	Q8MTP3	Polar tube protein 3 OS=Encephalitozoon cuniculi (strain GB-M1) OX=284813 GN=PTP3 PE=1 SV=1	40576	136187	963	963	83	83	83920	1	1	1	725.862	1449.71	2	1449.7	0.0065	0	80.79	4.8e-08	R	SLIEETSANEMVK	T			35056: Scan 46233 (rt=56.4238) [\\qehf\Data\2017\August\Sergey strap rerun\Sergey_strap_081817_0_170818145620.raw]
1	1	Q8MTP3	Polar tube protein 3 OS=Encephalitozoon cuniculi (strain GB-M1) OX=284813 GN=PTP3 PE=1 SV=1	40576	136187	963	963	83	83	83921	1	1	1	725.862	1449.71	2	1449.7	0.0066	0	76.38	1.3e-07	R	SLIEETSANEMVK	T			35366: Scan 46628 (rt=56.9443) [\\qehf\Data\2017\August\Sergey strap rerun\Sergey_strap_081817_0.raw]
1	1	Q8MTP3	Polar tube protein 3 OS=Encephalitozoon cuniculi (strain GB-M1) OX=284813 GN=PTP3 PE=1 SV=1	40576	136187	963	963	83	83	83922	1	1	1	725.862	1449.71	2	1449.7	0.0066	0	50.16	5.5e-05	R	SLIEETSANEMVK	T			34440: Scan 45470 (rt=55.5616) [\\qehf\Data\2017\August\Sergey strap rerun\Sergey_strap_081817_0_170818145620.raw]
1	1	Q8MTP3	Polar tube protein 3 OS=Encephalitozoon cuniculi (strain GB-M1) OX=284813 GN=PTP3 PE=1 SV=1	40576	136187	963	963	83	83	83923	1	1	1	725.862	1449.71	2	1449.7	0.007	0	75.41	1.6e-07	R	SLIEETSANEMVK	T			34993: Scan 46146 (rt=56.3193) [\\qehf\Data\2017\August\Sergey strap rerun\Sergey_strap_081817_0_170818145620.raw]
1	1	Q8MTP3	Polar tube protein 3 OS=Encephalitozoon cuniculi (strain GB-M1) OX=284813 GN=PTP3 PE=1 SV=1	40576	136187	963	963	83	83	85195	1	1	1	732.846	1463.68	2	1463.67	0.0056	0	77.87	4.5e-08	K	EMISYNEAPPSAR	K			27184: Scan 36793 (rt=45.9372) [\\qehf\Data\2017\August\Sergey strap rerun\Sergey_strap_081817_0.raw]
1	1	Q8MTP3	Polar tube protein 3 OS=Encephalitozoon cuniculi (strain GB-M1) OX=284813 GN=PTP3 PE=1 SV=1	40576	136187	963	963	83	83	85196	1	1	1	732.846	1463.68	2	1463.67	0.0065	0	85.65	7.8e-09	K	EMISYNEAPPSAR	K			27309: Scan 36961 (rt=46.1447) [\\qehf\Data\2017\August\Sergey strap rerun\Sergey_strap_081817_0.raw]
1	1	Q8MTP3	Polar tube protein 3 OS=Encephalitozoon cuniculi (strain GB-M1) OX=284813 GN=PTP3 PE=1 SV=1	40576	136187	963	963	83	83	85197	1	1	1	732.846	1463.68	2	1463.67	0.0065	0	80.67	2.4e-08	K	EMISYNEAPPSAR	K			27244: Scan 36932 (rt=46.0758) [\\qehf\Data\2017\August\Sergey strap rerun\Sergey_strap_081817_0_170818145620.raw]
1	1	Q8MTP3	Polar tube protein 3 OS=Encephalitozoon cuniculi (strain GB-M1) OX=284813 GN=PTP3 PE=1 SV=1	40576	136187	963	963	83	83	85198	1	1	1	732.846	1463.68	2	1463.67	0.0065	0	80.61	2.5e-08	K	EMISYNEAPPSAR	K			26824: Scan 36391 (rt=45.4425) [\\qehf\Data\2017\August\Sergey strap rerun\Sergey_strap_081817_0_170818145620.raw]
1	1	Q8MTP3	Polar tube protein 3 OS=Encephalitozoon cuniculi (strain GB-M1) OX=284813 GN=PTP3 PE=1 SV=1	40576	136187	963	963	83	83	85199	1	1	1	732.846	1463.68	2	1463.67	0.0066	0	62.15	1.7e-06	K	EMISYNEAPPSAR	K			27661: Scan 37415 (rt=46.6166) [\\qehf\Data\2017\August\Sergey strap rerun\Sergey_strap_081817_0_170818145620.raw]
1	1	Q8MTP3	Polar tube protein 3 OS=Encephalitozoon cuniculi (strain GB-M1) OX=284813 GN=PTP3 PE=1 SV=1	40576	136187	963	963	83	83	85200	1	1	1	732.846	1463.68	2	1463.67	0.0066	0	75.4	8.2e-08	K	EMISYNEAPPSAR	K			27174: Scan 36844 (rt=45.9735) [\\qehf\Data\2017\August\Sergey strap rerun\Sergey_strap_081817_0_170818145620.raw]
1	1	Q8MTP3	Polar tube protein 3 OS=Encephalitozoon cuniculi (strain GB-M1) OX=284813 GN=PTP3 PE=1 SV=1	40576	136187	963	963	83	83	85201	1	1	1	732.846	1463.68	2	1463.67	0.0067	0	86.82	6e-09	K	EMISYNEAPPSAR	K			27519: Scan 37230 (rt=46.4614) [\\qehf\Data\2017\August\Sergey strap rerun\Sergey_strap_081817_0.raw]
1	1	Q8MTP3	Polar tube protein 3 OS=Encephalitozoon cuniculi (strain GB-M1) OX=284813 GN=PTP3 PE=1 SV=1	40576	136187	963	963	83	83	85202	1	1	1	732.846	1463.68	2	1463.67	0.0068	0	85.75	7.7e-09	K	EMISYNEAPPSAR	K			27601: Scan 37326 (rt=46.5715) [\\qehf\Data\2017\August\Sergey strap rerun\Sergey_strap_081817_0.raw]
1	1	Q8MTP3	Polar tube protein 3 OS=Encephalitozoon cuniculi (strain GB-M1) OX=284813 GN=PTP3 PE=1 SV=1	40576	136187	963	963	83	83	85203	1	1	1	732.846	1463.68	2	1463.67	0.0068	0	80.67	2.5e-08	K	EMISYNEAPPSAR	K			27372: Scan 37046 (rt=46.2466) [\\qehf\Data\2017\August\Sergey strap rerun\Sergey_strap_081817_0.raw]
1	1	Q8MTP3	Polar tube protein 3 OS=Encephalitozoon cuniculi (strain GB-M1) OX=284813 GN=PTP3 PE=1 SV=1	40576	136187	963	963	83	83	85204	1	1	1	732.846	1463.68	2	1463.67	0.0069	0	72.63	1.6e-07	K	EMISYNEAPPSAR	K			26973: Scan 36579 (rt=45.6554) [\\qehf\Data\2017\August\Sergey strap rerun\Sergey_strap_081817_0_170818145620.raw]
1	1	Q8MTP3	Polar tube protein 3 OS=Encephalitozoon cuniculi (strain GB-M1) OX=284813 GN=PTP3 PE=1 SV=1	40576	136187	963	963	83	83	85205	1	1	1	732.846	1463.68	2	1463.67	0.0069	0	70.8	2.4e-07	K	EMISYNEAPPSAR	K			27773: Scan 37524 (rt=46.7894) [\\qehf\Data\2017\August\Sergey strap rerun\Sergey_strap_081817_0.raw]
1	1	Q8MTP3	Polar tube protein 3 OS=Encephalitozoon cuniculi (strain GB-M1) OX=284813 GN=PTP3 PE=1 SV=1	40576	136187	963	963	83	83	85206	1	1	1	732.846	1463.68	2	1463.67	0.007	0	84.06	1.1e-08	K	EMISYNEAPPSAR	K			27040: Scan 36668 (rt=45.7613) [\\qehf\Data\2017\August\Sergey strap rerun\Sergey_strap_081817_0_170818145620.raw]
1	1	Q8MTP3	Polar tube protein 3 OS=Encephalitozoon cuniculi (strain GB-M1) OX=284813 GN=PTP3 PE=1 SV=1	40576	136187	963	963	83	83	85207	1	1	1	732.846	1463.68	2	1463.67	0.007	0	75.92	7.4e-08	K	EMISYNEAPPSAR	K			27447: Scan 37139 (rt=46.3557) [\\qehf\Data\2017\August\Sergey strap rerun\Sergey_strap_081817_0.raw]
1	1	Q8MTP3	Polar tube protein 3 OS=Encephalitozoon cuniculi (strain GB-M1) OX=284813 GN=PTP3 PE=1 SV=1	40576	136187	963	963	83	83	85208	1	1	1	732.846	1463.68	2	1463.67	0.007	0	75.07	9e-08	K	EMISYNEAPPSAR	K			27247: Scan 36877 (rt=46.0421) [\\qehf\Data\2017\August\Sergey strap rerun\Sergey_strap_081817_0.raw]
1	1	Q8MTP3	Polar tube protein 3 OS=Encephalitozoon cuniculi (strain GB-M1) OX=284813 GN=PTP3 PE=1 SV=1	40576	136187	963	963	83	83	85209	1	1	1	732.846	1463.68	2	1463.67	0.0071	0	67.58	5.1e-07	K	EMISYNEAPPSAR	K			27119: Scan 36706 (rt=45.8312) [\\qehf\Data\2017\August\Sergey strap rerun\Sergey_strap_081817_0.raw]
1	1	Q8MTP3	Polar tube protein 3 OS=Encephalitozoon cuniculi (strain GB-M1) OX=284813 GN=PTP3 PE=1 SV=1	40576	136187	963	963	83	83	85210	1	1	1	732.846	1463.68	2	1463.67	0.0071	0	71.09	2.3e-07	K	EMISYNEAPPSAR	K			27576: Scan 37319 (rt=46.5102) [\\qehf\Data\2017\August\Sergey strap rerun\Sergey_strap_081817_0_170818145620.raw]
1	1	Q8MTP3	Polar tube protein 3 OS=Encephalitozoon cuniculi (strain GB-M1) OX=284813 GN=PTP3 PE=1 SV=1	40576	136187	963	963	83	83	85211	1	1	1	732.846	1463.68	2	1463.67	0.0071	0	77.92	4.7e-08	K	EMISYNEAPPSAR	K			27688: Scan 37427 (rt=46.6838) [\\qehf\Data\2017\August\Sergey strap rerun\Sergey_strap_081817_0.raw]
1	1	Q8MTP3	Polar tube protein 3 OS=Encephalitozoon cuniculi (strain GB-M1) OX=284813 GN=PTP3 PE=1 SV=1	40576	136187	963	963	83	83	85212	1	1	1	732.847	1463.68	2	1463.67	0.0072	0	71.45	2.1e-07	K	EMISYNEAPPSAR	K			27107: Scan 36756 (rt=45.8683) [\\qehf\Data\2017\August\Sergey strap rerun\Sergey_strap_081817_0_170818145620.raw]
1	1	Q8MTP3	Polar tube protein 3 OS=Encephalitozoon cuniculi (strain GB-M1) OX=284813 GN=PTP3 PE=1 SV=1	40576	136187	963	963	83	83	85213	1	1	1	732.847	1463.68	2	1463.67	0.0073	0	72.7	1.6e-07	K	EMISYNEAPPSAR	K			27323: Scan 37025 (rt=46.1808) [\\qehf\Data\2017\August\Sergey strap rerun\Sergey_strap_081817_0_170818145620.raw]
1	1	Q8MTP3	Polar tube protein 3 OS=Encephalitozoon cuniculi (strain GB-M1) OX=284813 GN=PTP3 PE=1 SV=1	40576	136187	963	963	83	83	85214	1	1	1	732.847	1463.68	2	1463.67	0.0073	0	75.78	9e-08	K	EMISYNEAPPSAR	K			26906: Scan 36488 (rt=45.55) [\\qehf\Data\2017\August\Sergey strap rerun\Sergey_strap_081817_0_170818145620.raw]
1	1	Q8MTP3	Polar tube protein 3 OS=Encephalitozoon cuniculi (strain GB-M1) OX=284813 GN=PTP3 PE=1 SV=1	40576	136187	963	963	83	83	85369	1	1	1	733.858	1465.7	2	1465.7	0.0047	0	74.36	1.8e-07	R	SLIEETSANEMVK	T			25483: Scan 34659 (rt=43.4509) [\\qehf\Data\2017\August\Sergey strap rerun\Sergey_strap_081817_0.raw]
1	1	Q8MTP3	Polar tube protein 3 OS=Encephalitozoon cuniculi (strain GB-M1) OX=284813 GN=PTP3 PE=1 SV=1	40576	136187	963	963	83	83	85370	1	1	1	733.858	1465.7	2	1465.7	0.0048	0	82.2	3e-08	R	SLIEETSANEMVK	T			25335: Scan 34423 (rt=43.1152) [\\qehf\Data\2017\August\Sergey strap rerun\Sergey_strap_081817_0.raw]
1	1	Q8MTP3	Polar tube protein 3 OS=Encephalitozoon cuniculi (strain GB-M1) OX=284813 GN=PTP3 PE=1 SV=1	40576	136187	963	963	83	83	85371	1	1	1	733.859	1465.7	2	1465.7	0.0062	0	72.42	3.1e-07	R	SLIEETSANEMVK	T			25090: Scan 34190 (rt=42.8863) [\\qehf\Data\2017\August\Sergey strap rerun\Sergey_strap_081817_0_170818145620.raw]
1	1	Q8MTP3	Polar tube protein 3 OS=Encephalitozoon cuniculi (strain GB-M1) OX=284813 GN=PTP3 PE=1 SV=1	40576	136187	963	963	83	83	85372	1	1	1	733.859	1465.7	2	1465.7	0.0069	0	71.27	4e-07	R	SLIEETSANEMVK	T			25046: Scan 34119 (rt=42.7809) [\\qehf\Data\2017\August\Sergey strap rerun\Sergey_strap_081817_0_170818145620.raw]
1	1	Q8MTP3	Polar tube protein 3 OS=Encephalitozoon cuniculi (strain GB-M1) OX=284813 GN=PTP3 PE=1 SV=1	40576	136187	963	963	83	83	85373	1	1	1	733.859	1465.7	2	1465.7	0.007	0	77.36	9.7e-08	R	SLIEETSANEMVK	T			25295: Scan 34353 (rt=43.0093) [\\qehf\Data\2017\August\Sergey strap rerun\Sergey_strap_081817_0.raw]
1	1	Q8MTP3	Polar tube protein 3 OS=Encephalitozoon cuniculi (strain GB-M1) OX=284813 GN=PTP3 PE=1 SV=1	40576	136187	963	963	83	83	85374	1	1	1	733.859	1465.7	2	1465.7	0.007	0	77.02	1.1e-07	R	SLIEETSANEMVK	T			25001: Scan 34046 (rt=42.6733) [\\qehf\Data\2017\August\Sergey strap rerun\Sergey_strap_081817_0_170818145620.raw]
1	1	Q8MTP3	Polar tube protein 3 OS=Encephalitozoon cuniculi (strain GB-M1) OX=284813 GN=PTP3 PE=1 SV=1	40576	136187	963	963	83	83	85375	1	1	1	733.859	1465.7	2	1465.7	0.0072	0	81.99	3.4e-08	R	SLIEETSANEMVK	T			25427: Scan 34569 (rt=43.3275) [\\qehf\Data\2017\August\Sergey strap rerun\Sergey_strap_081817_0.raw]
1	1	Q8MTP3	Polar tube protein 3 OS=Encephalitozoon cuniculi (strain GB-M1) OX=284813 GN=PTP3 PE=1 SV=1	40576	136187	963	963	83	83	86012	1	1	1	492.229	1473.66	3	1473.66	0.0055	0	55.21	5.9e-06	R	MAHEAEVAAASEMK	S			19931: Scan 27911 (rt=35.8298) [\\qehf\Data\2017\August\Sergey strap rerun\Sergey_strap_081817_0_170818145620.raw]
1	1	Q8MTP3	Polar tube protein 3 OS=Encephalitozoon cuniculi (strain GB-M1) OX=284813 GN=PTP3 PE=1 SV=1	40576	136187	963	963	83	83	86013	1	1	1	492.229	1473.66	3	1473.66	0.0056	0	72.6	1.1e-07	R	MAHEAEVAAASEMK	S			20873: Scan 28954 (rt=36.9557) [\\qehf\Data\2017\August\Sergey strap rerun\Sergey_strap_081817_0.raw]
1	1	Q8MTP3	Polar tube protein 3 OS=Encephalitozoon cuniculi (strain GB-M1) OX=284813 GN=PTP3 PE=1 SV=1	40576	136187	963	963	83	83	86014	1	1	1	492.229	1473.67	3	1473.66	0.0059	0	60.58	1.7e-06	R	MAHEAEVAAASEMK	S			20347: Scan 28402 (rt=36.3761) [\\qehf\Data\2017\August\Sergey strap rerun\Sergey_strap_081817_0_170818145620.raw]
1	1	Q8MTP3	Polar tube protein 3 OS=Encephalitozoon cuniculi (strain GB-M1) OX=284813 GN=PTP3 PE=1 SV=1	40576	136187	963	963	83	83	86015	1	1	1	737.84	1473.67	2	1473.66	0.006	0	109.04	2.4e-11	R	MAHEAEVAAASEMK	S			20396: Scan 28458 (rt=36.4343) [\\qehf\Data\2017\August\Sergey strap rerun\Sergey_strap_081817_0_170818145620.raw]
1	1	Q8MTP3	Polar tube protein 3 OS=Encephalitozoon cuniculi (strain GB-M1) OX=284813 GN=PTP3 PE=1 SV=1	40576	136187	963	963	83	83	86016	1	1	1	492.229	1473.67	3	1473.66	0.0061	0	72.75	1e-07	R	MAHEAEVAAASEMK	S			20447: Scan 28519 (rt=36.5005) [\\qehf\Data\2017\August\Sergey strap rerun\Sergey_strap_081817_0_170818145620.raw]
1	1	Q8MTP3	Polar tube protein 3 OS=Encephalitozoon cuniculi (strain GB-M1) OX=284813 GN=PTP3 PE=1 SV=1	40576	136187	963	963	83	83	86017	1	1	1	492.229	1473.67	3	1473.66	0.0064	0	69.3	2.3e-07	R	MAHEAEVAAASEMK	S			20356: Scan 28357 (rt=36.2884) [\\qehf\Data\2017\August\Sergey strap rerun\Sergey_strap_081817_0.raw]
1	1	Q8MTP3	Polar tube protein 3 OS=Encephalitozoon cuniculi (strain GB-M1) OX=284813 GN=PTP3 PE=1 SV=1	40576	136187	963	963	83	83	86018	1	1	1	492.229	1473.67	3	1473.66	0.0065	0	65.65	5.3e-07	R	MAHEAEVAAASEMK	S			20785: Scan 28852 (rt=36.8414) [\\qehf\Data\2017\August\Sergey strap rerun\Sergey_strap_081817_0.raw]
1	1	Q8MTP3	Polar tube protein 3 OS=Encephalitozoon cuniculi (strain GB-M1) OX=284813 GN=PTP3 PE=1 SV=1	40576	136187	963	963	83	83	86019	1	1	1	492.229	1473.67	3	1473.66	0.0065	0	69.49	2.2e-07	R	MAHEAEVAAASEMK	S			20437: Scan 28454 (rt=36.3984) [\\qehf\Data\2017\August\Sergey strap rerun\Sergey_strap_081817_0.raw]
1	1	Q8MTP3	Polar tube protein 3 OS=Encephalitozoon cuniculi (strain GB-M1) OX=284813 GN=PTP3 PE=1 SV=1	40576	136187	963	963	83	83	86020	1	1	1	737.84	1473.67	2	1473.66	0.0065	0	118.51	2.7e-12	R	MAHEAEVAAASEMK	S			20601: Scan 28641 (rt=36.6118) [\\qehf\Data\2017\August\Sergey strap rerun\Sergey_strap_081817_0.raw]
1	1	Q8MTP3	Polar tube protein 3 OS=Encephalitozoon cuniculi (strain GB-M1) OX=284813 GN=PTP3 PE=1 SV=1	40576	136187	963	963	83	83	86021	1	1	1	737.84	1473.67	2	1473.66	0.0066	0	109.74	2e-11	R	MAHEAEVAAASEMK	S			20351: Scan 28351 (rt=36.2814) [\\qehf\Data\2017\August\Sergey strap rerun\Sergey_strap_081817_0.raw]
1	1	Q8MTP3	Polar tube protein 3 OS=Encephalitozoon cuniculi (strain GB-M1) OX=284813 GN=PTP3 PE=1 SV=1	40576	136187	963	963	83	83	86022	1	1	1	492.229	1473.67	3	1473.66	0.0066	0	73.3	8.7e-08	R	MAHEAEVAAASEMK	S			20006: Scan 28004 (rt=35.9337) [\\qehf\Data\2017\August\Sergey strap rerun\Sergey_strap_081817_0_170818145620.raw]
1	1	Q8MTP3	Polar tube protein 3 OS=Encephalitozoon cuniculi (strain GB-M1) OX=284813 GN=PTP3 PE=1 SV=1	40576	136187	963	963	83	83	86023	1	1	1	492.229	1473.67	3	1473.66	0.0067	0	73.38	8.5e-08	R	MAHEAEVAAASEMK	S			20610: Scan 28651 (rt=36.6231) [\\qehf\Data\2017\August\Sergey strap rerun\Sergey_strap_081817_0.raw]
1	1	Q8MTP3	Polar tube protein 3 OS=Encephalitozoon cuniculi (strain GB-M1) OX=284813 GN=PTP3 PE=1 SV=1	40576	136187	963	963	83	83	86024	1	1	1	492.229	1473.67	3	1473.66	0.0067	0	65.74	4.9e-07	R	MAHEAEVAAASEMK	S			20249: Scan 28289 (rt=36.2582) [\\qehf\Data\2017\August\Sergey strap rerun\Sergey_strap_081817_0_170818145620.raw]
1	1	Q8MTP3	Polar tube protein 3 OS=Encephalitozoon cuniculi (strain GB-M1) OX=284813 GN=PTP3 PE=1 SV=1	40576	136187	963	963	83	83	86025	1	1	1	737.84	1473.67	2	1473.66	0.0068	0	92.69	1e-09	R	MAHEAEVAAASEMK	S			19892: Scan 27863 (rt=35.7775) [\\qehf\Data\2017\August\Sergey strap rerun\Sergey_strap_081817_0_170818145620.raw]
1	1	Q8MTP3	Polar tube protein 3 OS=Encephalitozoon cuniculi (strain GB-M1) OX=284813 GN=PTP3 PE=1 SV=1	40576	136187	963	963	83	83	86026	1	1	1	737.84	1473.67	2	1473.66	0.0069	0	109.31	2.2e-11	R	MAHEAEVAAASEMK	S			20304: Scan 28352 (rt=36.3217) [\\qehf\Data\2017\August\Sergey strap rerun\Sergey_strap_081817_0_170818145620.raw]
1	1	Q8MTP3	Polar tube protein 3 OS=Encephalitozoon cuniculi (strain GB-M1) OX=284813 GN=PTP3 PE=1 SV=1	40576	136187	963	963	83	83	86027	1	1	1	737.84	1473.67	2	1473.66	0.0069	0	95.19	5.6e-10	R	MAHEAEVAAASEMK	S			20685: Scan 28738 (rt=36.7165) [\\qehf\Data\2017\August\Sergey strap rerun\Sergey_strap_081817_0.raw]
1	1	Q8MTP3	Polar tube protein 3 OS=Encephalitozoon cuniculi (strain GB-M1) OX=284813 GN=PTP3 PE=1 SV=1	40576	136187	963	963	83	83	86028	1	1	1	737.84	1473.67	2	1473.66	0.0069	0	113.83	7.7e-12	R	MAHEAEVAAASEMK	S			20512: Scan 28542 (rt=36.4984) [\\qehf\Data\2017\August\Sergey strap rerun\Sergey_strap_081817_0.raw]
1	1	Q8MTP3	Polar tube protein 3 OS=Encephalitozoon cuniculi (strain GB-M1) OX=284813 GN=PTP3 PE=1 SV=1	40576	136187	963	963	83	83	86029	1	1	1	492.229	1473.67	3	1473.66	0.007	0	69.9	1.9e-07	R	MAHEAEVAAASEMK	S			20522: Scan 28553 (rt=36.5112) [\\qehf\Data\2017\August\Sergey strap rerun\Sergey_strap_081817_0.raw]
1	1	Q8MTP3	Polar tube protein 3 OS=Encephalitozoon cuniculi (strain GB-M1) OX=284813 GN=PTP3 PE=1 SV=1	40576	136187	963	963	83	83	86030	1	1	1	492.229	1473.67	3	1473.66	0.0071	0	73.33	9.3e-08	R	MAHEAEVAAASEMK	S			20162: Scan 28190 (rt=36.1508) [\\qehf\Data\2017\August\Sergey strap rerun\Sergey_strap_081817_0_170818145620.raw]
1	1	Q8MTP3	Polar tube protein 3 OS=Encephalitozoon cuniculi (strain GB-M1) OX=284813 GN=PTP3 PE=1 SV=1	40576	136187	963	963	83	83	86031	1	1	1	492.229	1473.67	3	1473.66	0.0073	0	69.16	2.4e-07	R	MAHEAEVAAASEMK	S			20696: Scan 28750 (rt=36.7292) [\\qehf\Data\2017\August\Sergey strap rerun\Sergey_strap_081817_0.raw]
1	1	Q8MTP3	Polar tube protein 3 OS=Encephalitozoon cuniculi (strain GB-M1) OX=284813 GN=PTP3 PE=1 SV=1	40576	136187	963	963	83	83	86032	1	1	1	737.841	1473.67	2	1473.66	0.0073	0	110.25	1.9e-11	R	MAHEAEVAAASEMK	S			20211: Scan 28245 (rt=36.2105) [\\qehf\Data\2017\August\Sergey strap rerun\Sergey_strap_081817_0_170818145620.raw]
1	1	Q8MTP3	Polar tube protein 3 OS=Encephalitozoon cuniculi (strain GB-M1) OX=284813 GN=PTP3 PE=1 SV=1	40576	136187	963	963	83	83	86033	1	1	1	492.229	1473.67	3	1473.66	0.0073	0	69.33	2.3e-07	R	MAHEAEVAAASEMK	S			20081: Scan 28095 (rt=36.042) [\\qehf\Data\2017\August\Sergey strap rerun\Sergey_strap_081817_0_170818145620.raw]
1	1	Q8MTP3	Polar tube protein 3 OS=Encephalitozoon cuniculi (strain GB-M1) OX=284813 GN=PTP3 PE=1 SV=1	40576	136187	963	963	83	83	87488	1	1	1	497.56	1489.66	3	1489.65	0.0052	0	46.09	5.8e-05	R	MAHEAEVAAASEMK	S			11861: Scan 17765 (rt=24.1267) [\\qehf\Data\2017\August\Sergey strap rerun\Sergey_strap_081817_0.raw]
1	1	Q8MTP3	Polar tube protein 3 OS=Encephalitozoon cuniculi (strain GB-M1) OX=284813 GN=PTP3 PE=1 SV=1	40576	136187	963	963	83	83	87489	1	1	1	745.837	1489.66	2	1489.65	0.0053	0	111.6	1.6e-11	R	MAHEAEVAAASEMK	S			15765: Scan 22723 (rt=29.9475) [\\qehf\Data\2017\August\Sergey strap rerun\Sergey_strap_081817_0_170818145620.raw]
1	1	Q8MTP3	Polar tube protein 3 OS=Encephalitozoon cuniculi (strain GB-M1) OX=284813 GN=PTP3 PE=1 SV=1	40576	136187	963	963	83	83	87490	1	1	1	497.56	1489.66	3	1489.65	0.0054	0	53.67	1e-05	R	MAHEAEVAAASEMK	S			15782: Scan 22671 (rt=29.7924) [\\qehf\Data\2017\August\Sergey strap rerun\Sergey_strap_081817_0.raw]
1	1	Q8MTP3	Polar tube protein 3 OS=Encephalitozoon cuniculi (strain GB-M1) OX=284813 GN=PTP3 PE=1 SV=1	40576	136187	963	963	83	83	87491	1	1	1	745.837	1489.66	2	1489.65	0.0056	0	116.83	4.9e-12	R	MAHEAEVAAASEMK	S			15747: Scan 22627 (rt=29.7393) [\\qehf\Data\2017\August\Sergey strap rerun\Sergey_strap_081817_0.raw]
1	1	Q8MTP3	Polar tube protein 3 OS=Encephalitozoon cuniculi (strain GB-M1) OX=284813 GN=PTP3 PE=1 SV=1	40576	136187	963	963	83	83	87492	1	1	1	745.837	1489.66	2	1489.65	0.0058	0	131.37	1.7e-13	R	MAHEAEVAAASEMK	S			15823: Scan 22721 (rt=29.8498) [\\qehf\Data\2017\August\Sergey strap rerun\Sergey_strap_081817_0.raw]
1	1	Q8MTP3	Polar tube protein 3 OS=Encephalitozoon cuniculi (strain GB-M1) OX=284813 GN=PTP3 PE=1 SV=1	40576	136187	963	963	83	83	87493	1	1	1	497.561	1489.66	3	1489.65	0.0061	0	41.97	0.00015	R	MAHEAEVAAASEMK	S			11944: Scan 17863 (rt=24.2373) [\\qehf\Data\2017\August\Sergey strap rerun\Sergey_strap_081817_0.raw]
1	1	Q8MTP3	Polar tube protein 3 OS=Encephalitozoon cuniculi (strain GB-M1) OX=284813 GN=PTP3 PE=1 SV=1	40576	136187	963	963	83	83	87494	1	1	1	745.837	1489.66	2	1489.65	0.0063	0	73.28	1.1e-07	R	MAHEAEVAAASEMK	S			11611: Scan 17555 (rt=23.9596) [\\qehf\Data\2017\August\Sergey strap rerun\Sergey_strap_081817_0_170818145620.raw]
1	1	Q8MTP3	Polar tube protein 3 OS=Encephalitozoon cuniculi (strain GB-M1) OX=284813 GN=PTP3 PE=1 SV=1	40576	136187	963	963	83	83	87495	1	1	1	497.561	1489.66	3	1489.65	0.0066	0	51.89	1.5e-05	R	MAHEAEVAAASEMK	S			15696: Scan 22633 (rt=29.8372) [\\qehf\Data\2017\August\Sergey strap rerun\Sergey_strap_081817_0_170818145620.raw]
1	1	Q8MTP3	Polar tube protein 3 OS=Encephalitozoon cuniculi (strain GB-M1) OX=284813 GN=PTP3 PE=1 SV=1	40576	136187	963	963	83	83	87496	1	1	1	497.561	1489.66	3	1489.65	0.0067	0	57.57	4.1e-06	R	MAHEAEVAAASEMK	S			15624: Scan 22543 (rt=29.7269) [\\qehf\Data\2017\August\Sergey strap rerun\Sergey_strap_081817_0_170818145620.raw]
1	1	Q8MTP3	Polar tube protein 3 OS=Encephalitozoon cuniculi (strain GB-M1) OX=284813 GN=PTP3 PE=1 SV=1	40576	136187	963	963	83	83	87497	1	1	1	745.838	1489.66	2	1489.65	0.0069	0	79.31	2.8e-08	R	MAHEAEVAAASEMK	S			15848: Scan 22825 (rt=30.0728) [\\qehf\Data\2017\August\Sergey strap rerun\Sergey_strap_081817_0_170818145620.raw]
1	1	Q8MTP3	Polar tube protein 3 OS=Encephalitozoon cuniculi (strain GB-M1) OX=284813 GN=PTP3 PE=1 SV=1	40576	136187	963	963	83	83	87498	1	1	1	745.838	1489.66	2	1489.65	0.007	0	59.09	3e-06	R	MAHEAEVAAASEMK	S			11898: Scan 17806 (rt=24.1735) [\\qehf\Data\2017\August\Sergey strap rerun\Sergey_strap_081817_0.raw]
1	1	Q8MTP3	Polar tube protein 3 OS=Encephalitozoon cuniculi (strain GB-M1) OX=284813 GN=PTP3 PE=1 SV=1	40576	136187	963	963	83	83	87500	1	1	1	497.561	1489.66	3	1489.65	0.0071	0	45.01	7.7e-05	R	MAHEAEVAAASEMK	S			15854: Scan 22762 (rt=29.8989) [\\qehf\Data\2017\August\Sergey strap rerun\Sergey_strap_081817_0.raw]
1	1	Q8MTP3	Polar tube protein 3 OS=Encephalitozoon cuniculi (strain GB-M1) OX=284813 GN=PTP3 PE=1 SV=1	40576	136187	963	963	83	83	87501	1	1	1	497.561	1489.66	3	1489.65	0.0073	0	51.88	1.6e-05	R	MAHEAEVAAASEMK	S			11779: Scan 17670 (rt=24.0188) [\\qehf\Data\2017\August\Sergey strap rerun\Sergey_strap_081817_0.raw]
1	1	Q8MTP3	Polar tube protein 3 OS=Encephalitozoon cuniculi (strain GB-M1) OX=284813 GN=PTP3 PE=1 SV=1	40576	136187	963	963	83	83	87502	1	1	1	745.838	1489.66	2	1489.65	0.0074	0	103.79	1e-10	R	MAHEAEVAAASEMK	S			15697: Scan 22634 (rt=29.8383) [\\qehf\Data\2017\August\Sergey strap rerun\Sergey_strap_081817_0_170818145620.raw]
1	1	Q8MTP3	Polar tube protein 3 OS=Encephalitozoon cuniculi (strain GB-M1) OX=284813 GN=PTP3 PE=1 SV=1	40576	136187	963	963	83	83	88625	1	1	1	752.402	1502.79	2	1502.78	0.0069	0	102.16	2.6e-10	K	ILTDVAASSAEDLAK	A			41116: Scan 53365 (rt=64.4195) [\\qehf\Data\2017\August\Sergey strap rerun\Sergey_strap_081817_0.raw]
1	1	Q8MTP3	Polar tube protein 3 OS=Encephalitozoon cuniculi (strain GB-M1) OX=284813 GN=PTP3 PE=1 SV=1	40576	136187	963	963	83	83	88626	1	1	1	752.402	1502.79	2	1502.78	0.0072	0	98.92	5.4e-10	K	ILTDVAASSAEDLAK	A			41700: Scan 54044 (rt=65.1713) [\\qehf\Data\2017\August\Sergey strap rerun\Sergey_strap_081817_0.raw]
1	1	Q8MTP3	Polar tube protein 3 OS=Encephalitozoon cuniculi (strain GB-M1) OX=284813 GN=PTP3 PE=1 SV=1	40576	136187	963	963	83	83	88627	1	1	1	752.402	1502.79	2	1502.78	0.0073	0	93.4	1.9e-09	K	ILTDVAASSAEDLAK	A			40987: Scan 53158 (rt=64.1627) [\\qehf\Data\2017\August\Sergey strap rerun\Sergey_strap_081817_0_170818145620.raw]
1	1	Q8MTP3	Polar tube protein 3 OS=Encephalitozoon cuniculi (strain GB-M1) OX=284813 GN=PTP3 PE=1 SV=1	40576	136187	963	963	83	83	88628	1	1	1	752.402	1502.79	2	1502.78	0.0073	0	119.31	5e-12	K	ILTDVAASSAEDLAK	A			41362: Scan 53650 (rt=64.7412) [\\qehf\Data\2017\August\Sergey strap rerun\Sergey_strap_081817_0.raw]
1	1	Q8MTP3	Polar tube protein 3 OS=Encephalitozoon cuniculi (strain GB-M1) OX=284813 GN=PTP3 PE=1 SV=1	40576	136187	963	963	83	83	88629	1	1	1	752.402	1502.79	2	1502.78	0.0074	0	100.68	3.6e-10	K	ILTDVAASSAEDLAK	A			41448: Scan 53749 (rt=64.8516) [\\qehf\Data\2017\August\Sergey strap rerun\Sergey_strap_081817_0.raw]
1	1	Q8MTP3	Polar tube protein 3 OS=Encephalitozoon cuniculi (strain GB-M1) OX=284813 GN=PTP3 PE=1 SV=1	40576	136187	963	963	83	83	88630	1	1	1	752.402	1502.79	2	1502.78	0.0074	0	100.02	4.2e-10	K	ILTDVAASSAEDLAK	A			41154: Scan 53351 (rt=64.3801) [\\qehf\Data\2017\August\Sergey strap rerun\Sergey_strap_081817_0_170818145620.raw]
1	1	Q8MTP3	Polar tube protein 3 OS=Encephalitozoon cuniculi (strain GB-M1) OX=284813 GN=PTP3 PE=1 SV=1	40576	136187	963	963	83	83	88631	1	1	1	752.402	1502.79	2	1502.78	0.0074	0	125.57	1.2e-12	K	ILTDVAASSAEDLAK	A			41241: Scan 53450 (rt=64.4909) [\\qehf\Data\2017\August\Sergey strap rerun\Sergey_strap_081817_0_170818145620.raw]
1	1	Q8MTP3	Polar tube protein 3 OS=Encephalitozoon cuniculi (strain GB-M1) OX=284813 GN=PTP3 PE=1 SV=1	40576	136187	963	963	83	83	88632	1	1	1	752.402	1502.79	2	1502.78	0.0074	0	94.99	1.3e-09	K	ILTDVAASSAEDLAK	A			41280: Scan 53555 (rt=64.6341) [\\qehf\Data\2017\August\Sergey strap rerun\Sergey_strap_081817_0.raw]
1	1	Q8MTP3	Polar tube protein 3 OS=Encephalitozoon cuniculi (strain GB-M1) OX=284813 GN=PTP3 PE=1 SV=1	40576	136187	963	963	83	83	88633	1	1	1	752.402	1502.79	2	1502.78	0.0075	0	112.16	2.6e-11	K	ILTDVAASSAEDLAK	A			41327: Scan 53549 (rt=64.5976) [\\qehf\Data\2017\August\Sergey strap rerun\Sergey_strap_081817_0_170818145620.raw]
1	1	Q8MTP3	Polar tube protein 3 OS=Encephalitozoon cuniculi (strain GB-M1) OX=284813 GN=PTP3 PE=1 SV=1	40576	136187	963	963	83	83	90023	1	1	1	761.394	1520.77	2	1520.77	0.0056	1	111.44	2.8e-11	K	SVGSSSVGAVSEEAKK	Q			15268: Scan 22033 (rt=29.0632) [\\qehf\Data\2017\August\Sergey strap rerun\Sergey_strap_081817_0.raw]
1	1	Q8MTP3	Polar tube protein 3 OS=Encephalitozoon cuniculi (strain GB-M1) OX=284813 GN=PTP3 PE=1 SV=1	40576	136187	963	963	83	83	90024	1	1	1	761.394	1520.77	2	1520.77	0.0057	1	113.77	1.7e-11	K	SVGSSSVGAVSEEAKK	Q			15183: Scan 21930 (rt=28.9495) [\\qehf\Data\2017\August\Sergey strap rerun\Sergey_strap_081817_0.raw]
1	1	Q8MTP3	Polar tube protein 3 OS=Encephalitozoon cuniculi (strain GB-M1) OX=284813 GN=PTP3 PE=1 SV=1	40576	136187	963	963	83	83	90025	1	1	1	761.394	1520.77	2	1520.77	0.006	1	117.55	6.8e-12	K	SVGSSSVGAVSEEAKK	Q			15080: Scan 21879 (rt=28.9761) [\\qehf\Data\2017\August\Sergey strap rerun\Sergey_strap_081817_0_170818145620.raw]
1	1	Q8MTP3	Polar tube protein 3 OS=Encephalitozoon cuniculi (strain GB-M1) OX=284813 GN=PTP3 PE=1 SV=1	40576	136187	963	963	83	83	90027	1	1	1	507.932	1520.77	3	1520.77	0.0065	1	57.23	7.1e-06	K	SVGSSSVGAVSEEAKK	Q			15040: Scan 21749 (rt=28.7454) [\\qehf\Data\2017\August\Sergey strap rerun\Sergey_strap_081817_0.raw]
1	1	Q8MTP3	Polar tube protein 3 OS=Encephalitozoon cuniculi (strain GB-M1) OX=284813 GN=PTP3 PE=1 SV=1	40576	136187	963	963	83	83	90028	1	1	1	507.932	1520.77	3	1520.77	0.0065	1	77.14	7.2e-08	K	SVGSSSVGAVSEEAKK	Q			15115: Scan 21843 (rt=28.8517) [\\qehf\Data\2017\August\Sergey strap rerun\Sergey_strap_081817_0.raw]
1	1	Q8MTP3	Polar tube protein 3 OS=Encephalitozoon cuniculi (strain GB-M1) OX=284813 GN=PTP3 PE=1 SV=1	40576	136187	963	963	83	83	90029	1	1	1	507.932	1520.77	3	1520.77	0.0066	1	71.44	2.7e-07	K	SVGSSSVGAVSEEAKK	Q			15189: Scan 21938 (rt=28.959) [\\qehf\Data\2017\August\Sergey strap rerun\Sergey_strap_081817_0.raw]
1	1	Q8MTP3	Polar tube protein 3 OS=Encephalitozoon cuniculi (strain GB-M1) OX=284813 GN=PTP3 PE=1 SV=1	40576	136187	963	963	83	83	90032	1	1	1	761.395	1520.78	2	1520.77	0.0071	1	129.96	3.8e-13	K	SVGSSSVGAVSEEAKK	Q			15107: Scan 21834 (rt=28.8424) [\\qehf\Data\2017\August\Sergey strap rerun\Sergey_strap_081817_0.raw]
1	1	Q8MTP3	Polar tube protein 3 OS=Encephalitozoon cuniculi (strain GB-M1) OX=284813 GN=PTP3 PE=1 SV=1	40576	136187	963	963	83	83	90033	1	1	1	507.933	1520.78	3	1520.77	0.0073	1	61.5	2.7e-06	K	SVGSSSVGAVSEEAKK	Q			15269: Scan 22035 (rt=29.0661) [\\qehf\Data\2017\August\Sergey strap rerun\Sergey_strap_081817_0.raw]
1	1	Q8MTP3	Polar tube protein 3 OS=Encephalitozoon cuniculi (strain GB-M1) OX=284813 GN=PTP3 PE=1 SV=1	40576	136187	963	963	83	83	90611	1	1	1	765.382	1528.75	2	1528.75	0.0017	0	114.37	1.3e-11	R	TNEEQAEINVLNR	N			34210: Scan 45201 (rt=55.3557) [\\qehf\Data\2017\August\Sergey strap rerun\Sergey_strap_081817_0.raw]
1	1	Q8MTP3	Polar tube protein 3 OS=Encephalitozoon cuniculi (strain GB-M1) OX=284813 GN=PTP3 PE=1 SV=1	40576	136187	963	963	83	83	90614	1	1	1	765.384	1528.75	2	1528.75	0.0055	0	93.1	1.5e-09	R	TNEEQAEINVLNR	N			33613: Scan 44471 (rt=54.5623) [\\qehf\Data\2017\August\Sergey strap rerun\Sergey_strap_081817_0.raw]
1	1	Q8MTP3	Polar tube protein 3 OS=Encephalitozoon cuniculi (strain GB-M1) OX=284813 GN=PTP3 PE=1 SV=1	40576	136187	963	963	83	83	90615	1	1	1	765.384	1528.75	2	1528.75	0.0056	0	79.99	3.2e-08	R	TNEEQAEINVLNR	N			32487: Scan 43177 (rt=53.0827) [\\qehf\Data\2017\August\Sergey strap rerun\Sergey_strap_081817_0_170818145620.raw]
1	1	Q8MTP3	Polar tube protein 3 OS=Encephalitozoon cuniculi (strain GB-M1) OX=284813 GN=PTP3 PE=1 SV=1	40576	136187	963	963	83	83	90617	1	1	1	510.592	1528.75	3	1528.75	0.0068	0	49.1	3.9e-05	R	TNEEQAEINVLNR	N			32699: Scan 43426 (rt=53.3562) [\\qehf\Data\2017\August\Sergey strap rerun\Sergey_strap_081817_0_170818145620.raw]
1	1	Q8MTP3	Polar tube protein 3 OS=Encephalitozoon cuniculi (strain GB-M1) OX=284813 GN=PTP3 PE=1 SV=1	40576	136187	963	963	83	83	90618	1	1	1	765.385	1528.75	2	1528.75	0.0068	0	110.92	2.6e-11	R	TNEEQAEINVLNR	N			32973: Scan 43726 (rt=53.7674) [\\qehf\Data\2017\August\Sergey strap rerun\Sergey_strap_081817_0.raw]
1	1	Q8MTP3	Polar tube protein 3 OS=Encephalitozoon cuniculi (strain GB-M1) OX=284813 GN=PTP3 PE=1 SV=1	40576	136187	963	963	83	83	90619	1	1	1	765.385	1528.76	2	1528.75	0.0073	0	114.74	1.2e-11	R	TNEEQAEINVLNR	N			33147: Scan 43925 (rt=53.983) [\\qehf\Data\2017\August\Sergey strap rerun\Sergey_strap_081817_0.raw]
1	1	Q8MTP3	Polar tube protein 3 OS=Encephalitozoon cuniculi (strain GB-M1) OX=284813 GN=PTP3 PE=1 SV=1	40576	136187	963	963	83	83	90620	1	1	1	765.385	1528.76	2	1528.75	0.0075	0	123.96	1.4e-12	R	TNEEQAEINVLNR	N			32659: Scan 43378 (rt=53.3039) [\\qehf\Data\2017\August\Sergey strap rerun\Sergey_strap_081817_0_170818145620.raw]
1	1	Q8MTP3	Polar tube protein 3 OS=Encephalitozoon cuniculi (strain GB-M1) OX=284813 GN=PTP3 PE=1 SV=1	40576	136187	963	963	83	83	96370	1	1	1	806.413	1610.81	2	1610.81	-0.001	0	118.7	6.7e-12	R	AAAIAGGGQVAAQNAADR	S			19565: Scan 27399 (rt=35.2126) [\\qehf\Data\2017\August\Sergey strap rerun\Sergey_strap_081817_0.raw]
1	1	Q8MTP3	Polar tube protein 3 OS=Encephalitozoon cuniculi (strain GB-M1) OX=284813 GN=PTP3 PE=1 SV=1	40576	136187	963	963	83	83	96373	1	1	1	806.414	1610.81	2	1610.81	0.0008	0	41.87	0.00014	R	AAAIAGGGQVAAQNAADR	S			19475: Scan 27297 (rt=35.0989) [\\qehf\Data\2017\August\Sergey strap rerun\Sergey_strap_081817_0.raw]
1	1	Q8MTP3	Polar tube protein 3 OS=Encephalitozoon cuniculi (strain GB-M1) OX=284813 GN=PTP3 PE=1 SV=1	40576	136187	963	963	83	83	96377	1	1	1	806.415	1610.82	2	1610.81	0.0039	0	113.33	2.7e-11	R	AAAIAGGGQVAAQNAADR	S			20059: Scan 27995 (rt=35.8822) [\\qehf\Data\2017\August\Sergey strap rerun\Sergey_strap_081817_0.raw]
1	1	Q8MTP3	Polar tube protein 3 OS=Encephalitozoon cuniculi (strain GB-M1) OX=284813 GN=PTP3 PE=1 SV=1	40576	136187	963	963	83	83	96378	1	1	1	806.416	1610.82	2	1610.81	0.0047	0	127.75	7.8e-13	R	AAAIAGGGQVAAQNAADR	S			19776: Scan 27726 (rt=35.6212) [\\qehf\Data\2017\August\Sergey strap rerun\Sergey_strap_081817_0_170818145620.raw]
1	1	Q8MTP3	Polar tube protein 3 OS=Encephalitozoon cuniculi (strain GB-M1) OX=284813 GN=PTP3 PE=1 SV=1	40576	136187	963	963	83	83	96379	1	1	1	806.416	1610.82	2	1610.81	0.005	0	112.92	2.3e-11	R	AAAIAGGGQVAAQNAADR	S			19007: Scan 26704 (rt=34.4183) [\\qehf\Data\2017\August\Sergey strap rerun\Sergey_strap_081817_0.raw]
1	1	Q8MTP3	Polar tube protein 3 OS=Encephalitozoon cuniculi (strain GB-M1) OX=284813 GN=PTP3 PE=1 SV=1	40576	136187	963	963	83	83	96380	1	1	1	806.416	1610.82	2	1610.81	0.005	0	123.73	1.9e-12	R	AAAIAGGGQVAAQNAADR	S			18546: Scan 26219 (rt=33.9052) [\\qehf\Data\2017\August\Sergey strap rerun\Sergey_strap_081817_0_170818145620.raw]
1	1	Q8MTP3	Polar tube protein 3 OS=Encephalitozoon cuniculi (strain GB-M1) OX=284813 GN=PTP3 PE=1 SV=1	40576	136187	963	963	83	83	96381	1	1	1	806.416	1610.82	2	1610.81	0.0052	0	93.75	1.9e-09	R	AAAIAGGGQVAAQNAADR	S			21071: Scan 29183 (rt=37.1995) [\\qehf\Data\2017\August\Sergey strap rerun\Sergey_strap_081817_0.raw]
1	1	Q8MTP3	Polar tube protein 3 OS=Encephalitozoon cuniculi (strain GB-M1) OX=284813 GN=PTP3 PE=1 SV=1	40576	136187	963	963	83	83	96382	1	1	1	806.416	1610.82	2	1610.81	0.0055	0	119.58	4.8e-12	R	AAAIAGGGQVAAQNAADR	S			19438: Scan 27254 (rt=35.0512) [\\qehf\Data\2017\August\Sergey strap rerun\Sergey_strap_081817_0.raw]
1	1	Q8MTP3	Polar tube protein 3 OS=Encephalitozoon cuniculi (strain GB-M1) OX=284813 GN=PTP3 PE=1 SV=1	40576	136187	963	963	83	83	96383	1	1	1	806.416	1610.82	2	1610.81	0.0059	0	127.82	7.5e-13	R	AAAIAGGGQVAAQNAADR	S			18304: Scan 25913 (rt=33.5636) [\\qehf\Data\2017\August\Sergey strap rerun\Sergey_strap_081817_0_170818145620.raw]
1	1	Q8MTP3	Polar tube protein 3 OS=Encephalitozoon cuniculi (strain GB-M1) OX=284813 GN=PTP3 PE=1 SV=1	40576	136187	963	963	83	83	96384	1	1	1	806.417	1610.82	2	1610.81	0.0064	0	64.87	1.5e-06	R	AAAIAGGGQVAAQNAADR	S			19001: Scan 26805 (rt=34.5801) [\\qehf\Data\2017\August\Sergey strap rerun\Sergey_strap_081817_0_170818145620.raw]
1	1	Q8MTP3	Polar tube protein 3 OS=Encephalitozoon cuniculi (strain GB-M1) OX=284813 GN=PTP3 PE=1 SV=1	40576	136187	963	963	83	83	96385	1	1	1	806.417	1610.82	2	1610.81	0.0065	0	123.56	2e-12	R	AAAIAGGGQVAAQNAADR	S			19083: Scan 26906 (rt=34.6919) [\\qehf\Data\2017\August\Sergey strap rerun\Sergey_strap_081817_0_170818145620.raw]
1	1	Q8MTP3	Polar tube protein 3 OS=Encephalitozoon cuniculi (strain GB-M1) OX=284813 GN=PTP3 PE=1 SV=1	40576	136187	963	963	83	83	96386	1	1	1	806.417	1610.82	2	1610.81	0.0066	0	109.69	4.9e-11	R	AAAIAGGGQVAAQNAADR	S			19945: Scan 27855 (rt=35.7286) [\\qehf\Data\2017\August\Sergey strap rerun\Sergey_strap_081817_0.raw]
1	1	Q8MTP3	Polar tube protein 3 OS=Encephalitozoon cuniculi (strain GB-M1) OX=284813 GN=PTP3 PE=1 SV=1	40576	136187	963	963	83	83	96387	1	1	1	806.417	1610.82	2	1610.81	0.0067	0	128	7.3e-13	R	AAAIAGGGQVAAQNAADR	S			18225: Scan 25814 (rt=33.4466) [\\qehf\Data\2017\August\Sergey strap rerun\Sergey_strap_081817_0_170818145620.raw]
1	1	Q8MTP3	Polar tube protein 3 OS=Encephalitozoon cuniculi (strain GB-M1) OX=284813 GN=PTP3 PE=1 SV=1	40576	136187	963	963	83	83	96388	1	1	1	806.417	1610.82	2	1610.81	0.0068	0	106.56	1.1e-10	R	AAAIAGGGQVAAQNAADR	S			19687: Scan 27625 (rt=35.5087) [\\qehf\Data\2017\August\Sergey strap rerun\Sergey_strap_081817_0_170818145620.raw]
1	1	Q8MTP3	Polar tube protein 3 OS=Encephalitozoon cuniculi (strain GB-M1) OX=284813 GN=PTP3 PE=1 SV=1	40576	136187	963	963	83	83	96389	1	1	1	806.417	1610.82	2	1610.81	0.0068	0	110.48	4.4e-11	R	AAAIAGGGQVAAQNAADR	S			18352: Scan 25921 (rt=33.5385) [\\qehf\Data\2017\August\Sergey strap rerun\Sergey_strap_081817_0.raw]
1	1	Q8MTP3	Polar tube protein 3 OS=Encephalitozoon cuniculi (strain GB-M1) OX=284813 GN=PTP3 PE=1 SV=1	40576	136187	963	963	83	83	96390	1	1	1	806.417	1610.82	2	1610.81	0.0069	0	120.43	4.6e-12	R	AAAIAGGGQVAAQNAADR	S			18582: Scan 26203 (rt=33.865) [\\qehf\Data\2017\August\Sergey strap rerun\Sergey_strap_081817_0.raw]
1	1	Q8MTP3	Polar tube protein 3 OS=Encephalitozoon cuniculi (strain GB-M1) OX=284813 GN=PTP3 PE=1 SV=1	40576	136187	963	963	83	83	96391	1	1	1	806.417	1610.82	2	1610.81	0.007	0	138.2	7.7e-14	R	AAAIAGGGQVAAQNAADR	S			18742: Scan 26392 (rt=34.082) [\\qehf\Data\2017\August\Sergey strap rerun\Sergey_strap_081817_0.raw]
1	1	Q8MTP3	Polar tube protein 3 OS=Encephalitozoon cuniculi (strain GB-M1) OX=284813 GN=PTP3 PE=1 SV=1	40576	136187	963	963	83	83	96392	1	1	1	537.947	1610.82	3	1610.81	0.007	0	56.29	5.5e-06	R	AAAIAGGGQVAAQNAADR	S			17975: Scan 25428 (rt=32.9712) [\\qehf\Data\2017\August\Sergey strap rerun\Sergey_strap_081817_0.raw]
1	1	Q8MTP3	Polar tube protein 3 OS=Encephalitozoon cuniculi (strain GB-M1) OX=284813 GN=PTP3 PE=1 SV=1	40576	136187	963	963	83	83	96393	1	1	1	806.417	1610.82	2	1610.81	0.0072	0	48.16	7.8e-05	R	AAAIAGGGQVAAQNAADR	S			26406: Scan 35798 (rt=44.7984) [\\qehf\Data\2017\August\Sergey strap rerun\Sergey_strap_081817_0.raw]
1	1	Q8MTP3	Polar tube protein 3 OS=Encephalitozoon cuniculi (strain GB-M1) OX=284813 GN=PTP3 PE=1 SV=1	40576	136187	963	963	83	83	96394	1	1	1	806.417	1610.82	2	1610.81	0.0072	0	133.64	2.2e-13	R	AAAIAGGGQVAAQNAADR	S			18279: Scan 25824 (rt=33.4246) [\\qehf\Data\2017\August\Sergey strap rerun\Sergey_strap_081817_0.raw]
1	1	Q8MTP3	Polar tube protein 3 OS=Encephalitozoon cuniculi (strain GB-M1) OX=284813 GN=PTP3 PE=1 SV=1	40576	136187	963	963	83	83	96395	1	1	1	806.417	1610.82	2	1610.81	0.0072	0	124.1	2e-12	R	AAAIAGGGQVAAQNAADR	S			18065: Scan 25543 (rt=33.1053) [\\qehf\Data\2017\August\Sergey strap rerun\Sergey_strap_081817_0.raw]
1	1	Q8MTP3	Polar tube protein 3 OS=Encephalitozoon cuniculi (strain GB-M1) OX=284813 GN=PTP3 PE=1 SV=1	40576	136187	963	963	83	83	96396	1	1	1	806.417	1610.82	2	1610.81	0.0074	0	124	2e-12	R	AAAIAGGGQVAAQNAADR	S			18381: Scan 26009 (rt=33.6725) [\\qehf\Data\2017\August\Sergey strap rerun\Sergey_strap_081817_0_170818145620.raw]
1	1	Q8MTP3	Polar tube protein 3 OS=Encephalitozoon cuniculi (strain GB-M1) OX=284813 GN=PTP3 PE=1 SV=1	40576	136187	963	963	83	83	96397	1	1	1	806.417	1610.82	2	1610.81	0.0074	0	124.09	2e-12	R	AAAIAGGGQVAAQNAADR	S			17637: Scan 25071 (rt=32.5792) [\\qehf\Data\2017\August\Sergey strap rerun\Sergey_strap_081817_0_170818145620.raw]
1	1	Q8MTP3	Polar tube protein 3 OS=Encephalitozoon cuniculi (strain GB-M1) OX=284813 GN=PTP3 PE=1 SV=1	40576	136187	963	963	83	83	96398	1	1	1	806.417	1610.82	2	1610.81	0.0074	0	124.71	1.7e-12	R	AAAIAGGGQVAAQNAADR	S			18661: Scan 26297 (rt=33.9721) [\\qehf\Data\2017\August\Sergey strap rerun\Sergey_strap_081817_0.raw]
1	1	Q8MTP3	Polar tube protein 3 OS=Encephalitozoon cuniculi (strain GB-M1) OX=284813 GN=PTP3 PE=1 SV=1	40576	136187	963	963	83	83	96399	1	1	1	806.417	1610.82	2	1610.81	0.0075	0	127.89	8.3e-13	R	AAAIAGGGQVAAQNAADR	S			17842: Scan 25340 (rt=32.8966) [\\qehf\Data\2017\August\Sergey strap rerun\Sergey_strap_081817_0_170818145620.raw]
1	1	Q8MTP3	Polar tube protein 3 OS=Encephalitozoon cuniculi (strain GB-M1) OX=284813 GN=PTP3 PE=1 SV=1	40576	136187	963	963	83	83	96400	1	1	1	806.417	1610.82	2	1610.81	0.0075	0	127.7	8.7e-13	R	AAAIAGGGQVAAQNAADR	S			18434: Scan 26019 (rt=33.6529) [\\qehf\Data\2017\August\Sergey strap rerun\Sergey_strap_081817_0.raw]
1	1	Q8MTP3	Polar tube protein 3 OS=Encephalitozoon cuniculi (strain GB-M1) OX=284813 GN=PTP3 PE=1 SV=1	40576	136187	963	963	83	83	96401	1	1	1	806.417	1610.82	2	1610.81	0.0076	0	129.61	5.6e-13	R	AAAIAGGGQVAAQNAADR	S			18509: Scan 26112 (rt=33.7609) [\\qehf\Data\2017\August\Sergey strap rerun\Sergey_strap_081817_0.raw]
1	1	Q8MTP3	Polar tube protein 3 OS=Encephalitozoon cuniculi (strain GB-M1) OX=284813 GN=PTP3 PE=1 SV=1	40576	136187	963	963	83	83	96402	1	1	1	806.417	1610.82	2	1610.81	0.0076	0	132.38	2.9e-13	R	AAAIAGGGQVAAQNAADR	S			17923: Scan 25361 (rt=32.8931) [\\qehf\Data\2017\August\Sergey strap rerun\Sergey_strap_081817_0.raw]
1	1	Q8MTP3	Polar tube protein 3 OS=Encephalitozoon cuniculi (strain GB-M1) OX=284813 GN=PTP3 PE=1 SV=1	40576	136187	963	963	83	83	96403	1	1	1	806.417	1610.82	2	1610.81	0.0077	0	124.1	2e-12	R	AAAIAGGGQVAAQNAADR	S			17859: Scan 25274 (rt=32.7872) [\\qehf\Data\2017\August\Sergey strap rerun\Sergey_strap_081817_0.raw]
1	1	Q8MTP3	Polar tube protein 3 OS=Encephalitozoon cuniculi (strain GB-M1) OX=284813 GN=PTP3 PE=1 SV=1	40576	136187	963	963	83	83	96404	1	1	1	806.417	1610.82	2	1610.81	0.0077	0	114.14	1.9e-11	R	AAAIAGGGQVAAQNAADR	S			18206: Scan 25730 (rt=33.3199) [\\qehf\Data\2017\August\Sergey strap rerun\Sergey_strap_081817_0.raw]
1	1	Q8MTP3	Polar tube protein 3 OS=Encephalitozoon cuniculi (strain GB-M1) OX=284813 GN=PTP3 PE=1 SV=1	40576	136187	963	963	83	83	96405	1	1	1	806.417	1610.82	2	1610.81	0.0077	0	138.41	7.3e-14	R	AAAIAGGGQVAAQNAADR	S			17704: Scan 25161 (rt=32.6864) [\\qehf\Data\2017\August\Sergey strap rerun\Sergey_strap_081817_0_170818145620.raw]
1	1	Q8MTP3	Polar tube protein 3 OS=Encephalitozoon cuniculi (strain GB-M1) OX=284813 GN=PTP3 PE=1 SV=1	40576	136187	963	963	83	83	96406	1	1	1	806.417	1610.82	2	1610.81	0.0077	0	132.17	3.1e-13	R	AAAIAGGGQVAAQNAADR	S			17373: Scan 24710 (rt=32.156) [\\qehf\Data\2017\August\Sergey strap rerun\Sergey_strap_081817_0_170818145620.raw]
1	1	Q8MTP3	Polar tube protein 3 OS=Encephalitozoon cuniculi (strain GB-M1) OX=284813 GN=PTP3 PE=1 SV=1	40576	136187	963	963	83	83	96407	1	1	1	806.417	1610.82	2	1610.81	0.0078	0	127.97	8.1e-13	R	AAAIAGGGQVAAQNAADR	S			17572: Scan 24983 (rt=32.4734) [\\qehf\Data\2017\August\Sergey strap rerun\Sergey_strap_081817_0_170818145620.raw]
1	1	Q8MTP3	Polar tube protein 3 OS=Encephalitozoon cuniculi (strain GB-M1) OX=284813 GN=PTP3 PE=1 SV=1	40576	136187	963	963	83	83	96408	1	1	1	806.417	1610.82	2	1610.81	0.0078	0	127.91	8.2e-13	R	AAAIAGGGQVAAQNAADR	S			17994: Scan 25452 (rt=32.9994) [\\qehf\Data\2017\August\Sergey strap rerun\Sergey_strap_081817_0.raw]
1	1	Q8MTP3	Polar tube protein 3 OS=Encephalitozoon cuniculi (strain GB-M1) OX=284813 GN=PTP3 PE=1 SV=1	40576	136187	963	963	83	83	96409	1	1	1	537.947	1610.82	3	1610.81	0.0079	0	73.77	1.2e-07	R	AAAIAGGGQVAAQNAADR	S			17379: Scan 24717 (rt=32.1632) [\\qehf\Data\2017\August\Sergey strap rerun\Sergey_strap_081817_0_170818145620.raw]
1	1	Q8MTP3	Polar tube protein 3 OS=Encephalitozoon cuniculi (strain GB-M1) OX=284813 GN=PTP3 PE=1 SV=1	40576	136187	963	963	83	83	96410	1	1	1	806.418	1610.82	2	1610.81	0.008	0	132.22	3e-13	R	AAAIAGGGQVAAQNAADR	S			17508: Scan 24893 (rt=32.3678) [\\qehf\Data\2017\August\Sergey strap rerun\Sergey_strap_081817_0_170818145620.raw]
1	1	Q8MTP3	Polar tube protein 3 OS=Encephalitozoon cuniculi (strain GB-M1) OX=284813 GN=PTP3 PE=1 SV=1	40576	136187	963	963	83	83	96411	1	1	1	806.418	1610.82	2	1610.81	0.008	0	127.93	8.1e-13	R	AAAIAGGGQVAAQNAADR	S			18138: Scan 25637 (rt=33.2159) [\\qehf\Data\2017\August\Sergey strap rerun\Sergey_strap_081817_0.raw]
1	1	Q8MTP3	Polar tube protein 3 OS=Encephalitozoon cuniculi (strain GB-M1) OX=284813 GN=PTP3 PE=1 SV=1	40576	136187	963	963	83	83	96733	1	1	1	540.274	1617.8	3	1617.79	0.0068	0	82.51	3.2e-08	K	AMSLVDLNYQHATR	A			40001: Scan 52079 (rt=63.0153) [\\qehf\Data\2017\August\Sergey strap rerun\Sergey_strap_081817_0.raw]
1	1	Q8MTP3	Polar tube protein 3 OS=Encephalitozoon cuniculi (strain GB-M1) OX=284813 GN=PTP3 PE=1 SV=1	40576	136187	963	963	83	83	96734	1	1	1	540.274	1617.8	3	1617.79	0.0068	0	91.77	3.8e-09	K	AMSLVDLNYQHATR	A			40169: Scan 52275 (rt=63.2267) [\\qehf\Data\2017\August\Sergey strap rerun\Sergey_strap_081817_0.raw]
1	1	Q8MTP3	Polar tube protein 3 OS=Encephalitozoon cuniculi (strain GB-M1) OX=284813 GN=PTP3 PE=1 SV=1	40576	136187	963	963	83	83	96735	1	1	1	540.274	1617.8	3	1617.79	0.0068	0	86.29	1.3e-08	K	AMSLVDLNYQHATR	A			39955: Scan 51977 (rt=62.8595) [\\qehf\Data\2017\August\Sergey strap rerun\Sergey_strap_081817_0_170818145620.raw]
1	1	Q8MTP3	Polar tube protein 3 OS=Encephalitozoon cuniculi (strain GB-M1) OX=284813 GN=PTP3 PE=1 SV=1	40576	136187	963	963	83	83	96736	1	1	1	540.274	1617.8	3	1617.79	0.0069	0	81.71	3.8e-08	K	AMSLVDLNYQHATR	A			40082: Scan 52175 (rt=63.1179) [\\qehf\Data\2017\August\Sergey strap rerun\Sergey_strap_081817_0.raw]
1	1	Q8MTP3	Polar tube protein 3 OS=Encephalitozoon cuniculi (strain GB-M1) OX=284813 GN=PTP3 PE=1 SV=1	40576	136187	963	963	83	83	96737	1	1	1	540.274	1617.8	3	1617.79	0.007	0	91.8	3.8e-09	K	AMSLVDLNYQHATR	A			39767: Scan 51763 (rt=62.6322) [\\qehf\Data\2017\August\Sergey strap rerun\Sergey_strap_081817_0_170818145620.raw]
1	1	Q8MTP3	Polar tube protein 3 OS=Encephalitozoon cuniculi (strain GB-M1) OX=284813 GN=PTP3 PE=1 SV=1	40576	136187	963	963	83	83	96738	1	1	1	540.274	1617.8	3	1617.79	0.0071	0	91.63	4e-09	K	AMSLVDLNYQHATR	A			39914: Scan 51975 (rt=62.9061) [\\qehf\Data\2017\August\Sergey strap rerun\Sergey_strap_081817_0.raw]
1	1	Q8MTP3	Polar tube protein 3 OS=Encephalitozoon cuniculi (strain GB-M1) OX=284813 GN=PTP3 PE=1 SV=1	40576	136187	963	963	83	83	96739	1	1	1	540.274	1617.8	3	1617.79	0.0071	0	74.42	2.1e-07	K	AMSLVDLNYQHATR	A			39864: Scan 51872 (rt=62.7481) [\\qehf\Data\2017\August\Sergey strap rerun\Sergey_strap_081817_0_170818145620.raw]
1	1	Q8MTP3	Polar tube protein 3 OS=Encephalitozoon cuniculi (strain GB-M1) OX=284813 GN=PTP3 PE=1 SV=1	40576	136187	963	963	83	83	96740	1	1	1	540.274	1617.8	3	1617.79	0.0073	0	91.53	4.1e-09	K	AMSLVDLNYQHATR	A			39581: Scan 51553 (rt=62.4128) [\\qehf\Data\2017\August\Sergey strap rerun\Sergey_strap_081817_0_170818145620.raw]
1	1	Q8MTP3	Polar tube protein 3 OS=Encephalitozoon cuniculi (strain GB-M1) OX=284813 GN=PTP3 PE=1 SV=1	40576	136187	963	963	83	83	96741	1	1	1	540.274	1617.8	3	1617.79	0.0075	0	98.38	8.3e-10	K	AMSLVDLNYQHATR	A			39669: Scan 51653 (rt=62.5188) [\\qehf\Data\2017\August\Sergey strap rerun\Sergey_strap_081817_0_170818145620.raw]
1	1	Q8MTP3	Polar tube protein 3 OS=Encephalitozoon cuniculi (strain GB-M1) OX=284813 GN=PTP3 PE=1 SV=1	40576	136187	963	963	83	83	96742	1	1	1	809.908	1617.8	2	1617.79	0.0076	0	116.1	1.4e-11	K	AMSLVDLNYQHATR	A			39976: Scan 52049 (rt=62.9852) [\\qehf\Data\2017\August\Sergey strap rerun\Sergey_strap_081817_0.raw]
1	1	Q8MTP3	Polar tube protein 3 OS=Encephalitozoon cuniculi (strain GB-M1) OX=284813 GN=PTP3 PE=1 SV=1	40576	136187	963	963	83	83	96743	1	1	1	809.908	1617.8	2	1617.79	0.0078	0	101.19	4.4e-10	K	AMSLVDLNYQHATR	A			40065: Scan 52154 (rt=63.0965) [\\qehf\Data\2017\August\Sergey strap rerun\Sergey_strap_081817_0.raw]
1	1	Q8MTP3	Polar tube protein 3 OS=Encephalitozoon cuniculi (strain GB-M1) OX=284813 GN=PTP3 PE=1 SV=1	40576	136187	963	963	83	83	96744	1	1	1	809.908	1617.8	2	1617.79	0.0079	0	113.39	2.6e-11	K	AMSLVDLNYQHATR	A			39886: Scan 51944 (rt=62.8732) [\\qehf\Data\2017\August\Sergey strap rerun\Sergey_strap_081817_0.raw]
1	1	Q8MTP3	Polar tube protein 3 OS=Encephalitozoon cuniculi (strain GB-M1) OX=284813 GN=PTP3 PE=1 SV=1	40576	136187	963	963	83	83	96745	1	1	1	540.274	1617.8	3	1617.79	0.0079	0	91.75	3.8e-09	K	AMSLVDLNYQHATR	A			39493: Scan 51454 (rt=62.3082) [\\qehf\Data\2017\August\Sergey strap rerun\Sergey_strap_081817_0_170818145620.raw]
1	1	Q8MTP3	Polar tube protein 3 OS=Encephalitozoon cuniculi (strain GB-M1) OX=284813 GN=PTP3 PE=1 SV=1	40576	136187	963	963	83	83	97620	1	1	1	545.605	1633.79	3	1633.79	0.0044	0	60.18	2.7e-06	K	AMSLVDLNYQHATR	A			32208: Scan 42849 (rt=52.8375) [\\qehf\Data\2017\August\Sergey strap rerun\Sergey_strap_081817_0.raw]
1	1	Q8MTP3	Polar tube protein 3 OS=Encephalitozoon cuniculi (strain GB-M1) OX=284813 GN=PTP3 PE=1 SV=1	40576	136187	963	963	83	83	97621	1	1	1	817.904	1633.79	2	1633.79	0.0058	0	93.81	2.4e-09	K	AMSLVDLNYQHATR	A			31428: Scan 41959 (rt=51.7778) [\\qehf\Data\2017\August\Sergey strap rerun\Sergey_strap_081817_0_170818145620.raw]
1	1	Q8MTP3	Polar tube protein 3 OS=Encephalitozoon cuniculi (strain GB-M1) OX=284813 GN=PTP3 PE=1 SV=1	40576	136187	963	963	83	83	47136	1	1	1	545.606	1633.8	3	1633.79	0.0069	0	42.87	0.00011	K	AMSLVDLNYQHATR	A			31914: Scan 42521 (rt=52.3861) [\\qehf\Data\2017\August\Sergey strap rerun\Sergey_strap_081817_0_170818145620.raw]
1	1	Q8MTP3	Polar tube protein 3 OS=Encephalitozoon cuniculi (strain GB-M1) OX=284813 GN=PTP3 PE=1 SV=1	40576	136187	963	963	83	83	97622	1	1	1	817.905	1633.8	2	1633.79	0.007	0	93.38	2.5e-09	K	AMSLVDLNYQHATR	A			31984: Scan 42587 (rt=52.5558) [\\qehf\Data\2017\August\Sergey strap rerun\Sergey_strap_081817_0.raw]
1	1	Q8MTP3	Polar tube protein 3 OS=Encephalitozoon cuniculi (strain GB-M1) OX=284813 GN=PTP3 PE=1 SV=1	40576	136187	963	963	83	83	97623	1	1	1	817.905	1633.8	2	1633.79	0.007	0	101.43	4e-10	K	AMSLVDLNYQHATR	A			31514: Scan 42057 (rt=51.8879) [\\qehf\Data\2017\August\Sergey strap rerun\Sergey_strap_081817_0_170818145620.raw]
1	1	Q8MTP3	Polar tube protein 3 OS=Encephalitozoon cuniculi (strain GB-M1) OX=284813 GN=PTP3 PE=1 SV=1	40576	136187	963	963	83	83	97624	1	1	1	545.606	1633.8	3	1633.79	0.007	0	37.32	0.001	K	AMSLVDLNYQHATR	A			31709: Scan 42285 (rt=52.1328) [\\qehf\Data\2017\August\Sergey strap rerun\Sergey_strap_081817_0_170818145620.raw]
1	1	Q8MTP3	Polar tube protein 3 OS=Encephalitozoon cuniculi (strain GB-M1) OX=284813 GN=PTP3 PE=1 SV=1	40576	136187	963	963	83	83	97625	1	1	1	545.606	1633.8	3	1633.79	0.0072	0	72.48	3.1e-07	K	AMSLVDLNYQHATR	A			31925: Scan 42522 (rt=52.487) [\\qehf\Data\2017\August\Sergey strap rerun\Sergey_strap_081817_0.raw]
1	1	Q8MTP3	Polar tube protein 3 OS=Encephalitozoon cuniculi (strain GB-M1) OX=284813 GN=PTP3 PE=1 SV=1	40576	136187	963	963	83	83	97626	1	1	1	545.606	1633.8	3	1633.79	0.0073	0	71.89	3.6e-07	K	AMSLVDLNYQHATR	A			31610: Scan 42173 (rt=52.0138) [\\qehf\Data\2017\August\Sergey strap rerun\Sergey_strap_081817_0_170818145620.raw]
1	1	Q8MTP3	Polar tube protein 3 OS=Encephalitozoon cuniculi (strain GB-M1) OX=284813 GN=PTP3 PE=1 SV=1	40576	136187	963	963	83	83	97627	1	1	1	545.606	1633.8	3	1633.79	0.0073	0	65.73	1.5e-06	K	AMSLVDLNYQHATR	A			31441: Scan 41975 (rt=51.7962) [\\qehf\Data\2017\August\Sergey strap rerun\Sergey_strap_081817_0_170818145620.raw]
1	1	Q8MTP3	Polar tube protein 3 OS=Encephalitozoon cuniculi (strain GB-M1) OX=284813 GN=PTP3 PE=1 SV=1	40576	136187	963	963	83	83	97628	1	1	1	545.606	1633.8	3	1633.79	0.0078	0	75.53	1.6e-07	K	AMSLVDLNYQHATR	A			32018: Scan 42630 (rt=52.6027) [\\qehf\Data\2017\August\Sergey strap rerun\Sergey_strap_081817_0.raw]
1	1	Q8MTP3	Polar tube protein 3 OS=Encephalitozoon cuniculi (strain GB-M1) OX=284813 GN=PTP3 PE=1 SV=1	40576	136187	963	963	83	83	97629	1	1	1	817.905	1633.8	2	1633.79	0.008	0	73.29	2.6e-07	K	AMSLVDLNYQHATR	A			32078: Scan 42697 (rt=52.675) [\\qehf\Data\2017\August\Sergey strap rerun\Sergey_strap_081817_0.raw]
1	1	Q8MTP3	Polar tube protein 3 OS=Encephalitozoon cuniculi (strain GB-M1) OX=284813 GN=PTP3 PE=1 SV=1	40576	136187	963	963	83	83	101277	1	1	1	849.436	1696.86	2	1696.85	0.0057	0	104.68	1.5e-10	K	GSEESFVSSVLSTIQK	I			65524: Scan 81483 (rt=97.2179) [\\qehf\Data\2017\August\Sergey strap rerun\Sergey_strap_081817_0_170818145620.raw]
1	1	Q8MTP3	Polar tube protein 3 OS=Encephalitozoon cuniculi (strain GB-M1) OX=284813 GN=PTP3 PE=1 SV=1	40576	136187	963	963	83	83	101278	1	1	1	849.437	1696.86	2	1696.85	0.0065	0	105.64	1.2e-10	K	GSEESFVSSVLSTIQK	I			65605: Scan 81580 (rt=97.3275) [\\qehf\Data\2017\August\Sergey strap rerun\Sergey_strap_081817_0_170818145620.raw]
1	1	Q8MTP3	Polar tube protein 3 OS=Encephalitozoon cuniculi (strain GB-M1) OX=284813 GN=PTP3 PE=1 SV=1	40576	136187	963	963	83	83	101279	1	1	1	849.437	1696.86	2	1696.85	0.0072	0	105.12	1.4e-10	K	GSEESFVSSVLSTIQK	I			65539: Scan 81690 (rt=97.1971) [\\qehf\Data\2017\August\Sergey strap rerun\Sergey_strap_081817_0.raw]
1	1	Q8MTP3	Polar tube protein 3 OS=Encephalitozoon cuniculi (strain GB-M1) OX=284813 GN=PTP3 PE=1 SV=1	40576	136187	963	963	83	83	101280	1	1	1	566.627	1696.86	3	1696.85	0.0076	0	75.33	8.6e-08	K	GSEESFVSSVLSTIQK	I			65562: Scan 81715 (rt=97.2259) [\\qehf\Data\2017\August\Sergey strap rerun\Sergey_strap_081817_0.raw]
1	1	Q8MTP3	Polar tube protein 3 OS=Encephalitozoon cuniculi (strain GB-M1) OX=284813 GN=PTP3 PE=1 SV=1	40576	136187	963	963	83	83	101281	1	1	1	849.437	1696.86	2	1696.85	0.0076	0	118.37	7.4e-12	K	GSEESFVSSVLSTIQK	I			65622: Scan 81786 (rt=97.3096) [\\qehf\Data\2017\August\Sergey strap rerun\Sergey_strap_081817_0.raw]
1	1	Q8MTP3	Polar tube protein 3 OS=Encephalitozoon cuniculi (strain GB-M1) OX=284813 GN=PTP3 PE=1 SV=1	40576	136187	963	963	83	83	101580	1	1	1	568.273	1701.8	3	1701.79	0.0079	0	53.01	2.3e-05	K	DAASMEGLDNPVVQEK	I			36802: Scan 48298 (rt=58.8275) [\\qehf\Data\2017\August\Sergey strap rerun\Sergey_strap_081817_0.raw]
1	1	Q8MTP3	Polar tube protein 3 OS=Encephalitozoon cuniculi (strain GB-M1) OX=284813 GN=PTP3 PE=1 SV=1	40576	136187	963	963	83	83	101581	1	1	1	851.905	1701.8	2	1701.79	0.008	0	90.55	4.1e-09	K	DAASMEGLDNPVVQEK	I			36273: Scan 47659 (rt=58.0301) [\\qehf\Data\2017\August\Sergey strap rerun\Sergey_strap_081817_0_170818145620.raw]
1	1	Q8MTP3	Polar tube protein 3 OS=Encephalitozoon cuniculi (strain GB-M1) OX=284813 GN=PTP3 PE=1 SV=1	40576	136187	963	963	83	83	101582	1	1	1	851.905	1701.8	2	1701.79	0.0081	0	103.83	1.9e-10	K	DAASMEGLDNPVVQEK	I			37087: Scan 48625 (rt=59.1838) [\\qehf\Data\2017\August\Sergey strap rerun\Sergey_strap_081817_0.raw]
1	1	Q8MTP3	Polar tube protein 3 OS=Encephalitozoon cuniculi (strain GB-M1) OX=284813 GN=PTP3 PE=1 SV=1	40576	136187	963	963	83	83	101583	1	1	1	851.905	1701.8	2	1701.79	0.0084	0	109.95	4.8e-11	K	DAASMEGLDNPVVQEK	I			36828: Scan 48332 (rt=58.8672) [\\qehf\Data\2017\August\Sergey strap rerun\Sergey_strap_081817_0.raw]
1	1	Q8MTP3	Polar tube protein 3 OS=Encephalitozoon cuniculi (strain GB-M1) OX=284813 GN=PTP3 PE=1 SV=1	40576	136187	963	963	83	83	102235	1	1	1	859.902	1717.79	2	1717.78	0.0068	0	123.17	2e-12	K	DAASMEGLDNPVVQEK	I			27876: Scan 37664 (rt=46.8869) [\\qehf\Data\2017\August\Sergey strap rerun\Sergey_strap_081817_0_170818145620.raw]
1	1	Q8MTP3	Polar tube protein 3 OS=Encephalitozoon cuniculi (strain GB-M1) OX=284813 GN=PTP3 PE=1 SV=1	40576	136187	963	963	83	83	102236	1	1	1	859.902	1717.79	2	1717.78	0.007	0	107.36	7.7e-11	K	DAASMEGLDNPVVQEK	I			27953: Scan 37734 (rt=47.0186) [\\qehf\Data\2017\August\Sergey strap rerun\Sergey_strap_081817_0.raw]
1	1	Q8MTP3	Polar tube protein 3 OS=Encephalitozoon cuniculi (strain GB-M1) OX=284813 GN=PTP3 PE=1 SV=1	40576	136187	963	963	83	83	102237	1	1	1	859.903	1717.79	2	1717.78	0.0082	0	112.65	2.4e-11	K	DAASMEGLDNPVVQEK	I			27698: Scan 37460 (rt=46.6649) [\\qehf\Data\2017\August\Sergey strap rerun\Sergey_strap_081817_0_170818145620.raw]
1	1	Q8MTP3	Polar tube protein 3 OS=Encephalitozoon cuniculi (strain GB-M1) OX=284813 GN=PTP3 PE=1 SV=1	40576	136187	963	963	83	83	102238	1	1	1	859.903	1717.79	2	1717.78	0.0084	0	89.34	5.2e-09	K	DAASMEGLDNPVVQEK	I			28134: Scan 37938 (rt=47.2448) [\\qehf\Data\2017\August\Sergey strap rerun\Sergey_strap_081817_0.raw]
1	1	Q8MTP3	Polar tube protein 3 OS=Encephalitozoon cuniculi (strain GB-M1) OX=284813 GN=PTP3 PE=1 SV=1	40576	136187	963	963	83	83	102856	1	1	1	864.949	1727.88	2	1727.88	0.0074	0	96.12	1.2e-09	K	QTPEVPLDMAVTNSVK	G			47825: Scan 61161 (rt=73.0228) [\\qehf\Data\2017\August\Sergey strap rerun\Sergey_strap_081817_0.raw]
1	1	Q8MTP3	Polar tube protein 3 OS=Encephalitozoon cuniculi (strain GB-M1) OX=284813 GN=PTP3 PE=1 SV=1	40576	136187	963	963	83	83	102857	1	1	1	864.949	1727.88	2	1727.88	0.0075	0	87.11	9.5e-09	K	QTPEVPLDMAVTNSVK	G			47863: Scan 61091 (rt=72.9771) [\\qehf\Data\2017\August\Sergey strap rerun\Sergey_strap_081817_0_170818145620.raw]
1	1	Q8MTP3	Polar tube protein 3 OS=Encephalitozoon cuniculi (strain GB-M1) OX=284813 GN=PTP3 PE=1 SV=1	40576	136187	963	963	83	83	102858	1	1	1	864.949	1727.88	2	1727.88	0.0075	0	84.58	1.7e-08	K	QTPEVPLDMAVTNSVK	G			48052: Scan 61445 (rt=73.3521) [\\qehf\Data\2017\August\Sergey strap rerun\Sergey_strap_081817_0.raw]
1	1	Q8MTP3	Polar tube protein 3 OS=Encephalitozoon cuniculi (strain GB-M1) OX=284813 GN=PTP3 PE=1 SV=1	40576	136187	963	963	83	83	102859	1	1	1	864.949	1727.88	2	1727.88	0.0076	0	85.42	1.4e-08	K	QTPEVPLDMAVTNSVK	G			48004: Scan 61268 (rt=73.1891) [\\qehf\Data\2017\August\Sergey strap rerun\Sergey_strap_081817_0_170818145620.raw]
1	1	Q8MTP3	Polar tube protein 3 OS=Encephalitozoon cuniculi (strain GB-M1) OX=284813 GN=PTP3 PE=1 SV=1	40576	136187	963	963	83	83	102860	1	1	1	864.949	1727.88	2	1727.88	0.0076	0	89.34	5.7e-09	K	QTPEVPLDMAVTNSVK	G			47987: Scan 61355 (rt=73.2457) [\\qehf\Data\2017\August\Sergey strap rerun\Sergey_strap_081817_0.raw]
1	1	Q8MTP3	Polar tube protein 3 OS=Encephalitozoon cuniculi (strain GB-M1) OX=284813 GN=PTP3 PE=1 SV=1	40576	136187	963	963	83	83	102861	1	1	1	864.949	1727.88	2	1727.88	0.0077	0	78.08	7.6e-08	K	QTPEVPLDMAVTNSVK	G			48136: Scan 61555 (rt=73.4844) [\\qehf\Data\2017\August\Sergey strap rerun\Sergey_strap_081817_0.raw]
1	1	Q8MTP3	Polar tube protein 3 OS=Encephalitozoon cuniculi (strain GB-M1) OX=284813 GN=PTP3 PE=1 SV=1	40576	136187	963	963	83	83	102862	1	1	1	864.949	1727.88	2	1727.88	0.008	0	73.75	2.1e-07	K	QTPEVPLDMAVTNSVK	G			47909: Scan 61258 (rt=73.1345) [\\qehf\Data\2017\August\Sergey strap rerun\Sergey_strap_081817_0.raw]
1	1	Q8MTP3	Polar tube protein 3 OS=Encephalitozoon cuniculi (strain GB-M1) OX=284813 GN=PTP3 PE=1 SV=1	40576	136187	963	963	83	83	105440	1	1	1	594.642	1780.9	3	1780.9	0.0075	0	78.55	6.9e-08	K	ELINEHLSPSSTVEAR	V			31778: Scan 42353 (rt=52.3024) [\\qehf\Data\2017\August\Sergey strap rerun\Sergey_strap_081817_0.raw]
1	1	Q8MTP3	Polar tube protein 3 OS=Encephalitozoon cuniculi (strain GB-M1) OX=284813 GN=PTP3 PE=1 SV=1	40576	136187	963	963	83	83	105441	1	1	1	594.642	1780.9	3	1780.9	0.0076	0	67.69	8.4e-07	K	ELINEHLSPSSTVEAR	V			31097: Scan 41564 (rt=51.4362) [\\qehf\Data\2017\August\Sergey strap rerun\Sergey_strap_081817_0.raw]
1	1	Q8MTP3	Polar tube protein 3 OS=Encephalitozoon cuniculi (strain GB-M1) OX=284813 GN=PTP3 PE=1 SV=1	40576	136187	963	963	83	83	105442	1	1	1	594.642	1780.9	3	1780.9	0.0077	0	71.07	3.9e-07	K	ELINEHLSPSSTVEAR	V			31525: Scan 42059 (rt=51.9736) [\\qehf\Data\2017\August\Sergey strap rerun\Sergey_strap_081817_0.raw]
1	1	Q8MTP3	Polar tube protein 3 OS=Encephalitozoon cuniculi (strain GB-M1) OX=284813 GN=PTP3 PE=1 SV=1	40576	136187	963	963	83	83	105443	1	1	1	594.642	1780.9	3	1780.9	0.0078	0	71.12	3.8e-07	K	ELINEHLSPSSTVEAR	V			31445: Scan 41962 (rt=51.8643) [\\qehf\Data\2017\August\Sergey strap rerun\Sergey_strap_081817_0.raw]
1	1	Q8MTP3	Polar tube protein 3 OS=Encephalitozoon cuniculi (strain GB-M1) OX=284813 GN=PTP3 PE=1 SV=1	40576	136187	963	963	83	83	105445	1	1	1	594.642	1780.9	3	1780.9	0.0079	0	68.78	6.6e-07	K	ELINEHLSPSSTVEAR	V			31603: Scan 42150 (rt=52.0768) [\\qehf\Data\2017\August\Sergey strap rerun\Sergey_strap_081817_0.raw]
1	1	Q8MTP3	Polar tube protein 3 OS=Encephalitozoon cuniculi (strain GB-M1) OX=284813 GN=PTP3 PE=1 SV=1	40576	136187	963	963	83	83	105446	1	1	1	594.642	1780.9	3	1780.9	0.0079	0	69.16	6e-07	K	ELINEHLSPSSTVEAR	V			31278: Scan 41787 (rt=51.5903) [\\qehf\Data\2017\August\Sergey strap rerun\Sergey_strap_081817_0_170818145620.raw]
1	1	Q8MTP3	Polar tube protein 3 OS=Encephalitozoon cuniculi (strain GB-M1) OX=284813 GN=PTP3 PE=1 SV=1	40576	136187	963	963	83	83	105448	1	1	1	594.642	1780.9	3	1780.9	0.008	0	68.54	6.9e-07	K	ELINEHLSPSSTVEAR	V			31195: Scan 41688 (rt=51.4805) [\\qehf\Data\2017\August\Sergey strap rerun\Sergey_strap_081817_0_170818145620.raw]
1	1	Q8MTP3	Polar tube protein 3 OS=Encephalitozoon cuniculi (strain GB-M1) OX=284813 GN=PTP3 PE=1 SV=1	40576	136187	963	963	83	83	105449	1	1	1	594.642	1780.9	3	1780.9	0.0081	0	69	6.2e-07	K	ELINEHLSPSSTVEAR	V			31194: Scan 41671 (rt=51.5528) [\\qehf\Data\2017\August\Sergey strap rerun\Sergey_strap_081817_0.raw]
1	1	Q8MTP3	Polar tube protein 3 OS=Encephalitozoon cuniculi (strain GB-M1) OX=284813 GN=PTP3 PE=1 SV=1	40576	136187	963	963	83	83	105450	1	1	1	594.642	1780.9	3	1780.9	0.0082	0	69.3	5.8e-07	K	ELINEHLSPSSTVEAR	V			31282: Scan 41773 (rt=51.6575) [\\qehf\Data\2017\August\Sergey strap rerun\Sergey_strap_081817_0.raw]
1	1	Q8MTP3	Polar tube protein 3 OS=Encephalitozoon cuniculi (strain GB-M1) OX=284813 GN=PTP3 PE=1 SV=1	40576	136187	963	963	83	83	105451	1	1	1	594.642	1780.9	3	1780.9	0.0082	0	71.59	3.4e-07	K	ELINEHLSPSSTVEAR	V			30944: Scan 41397 (rt=51.1642) [\\qehf\Data\2017\August\Sergey strap rerun\Sergey_strap_081817_0_170818145620.raw]
1	1	Q8MTP3	Polar tube protein 3 OS=Encephalitozoon cuniculi (strain GB-M1) OX=284813 GN=PTP3 PE=1 SV=1	40576	136187	963	963	83	83	105452	1	1	1	594.642	1780.9	3	1780.9	0.0083	0	69.18	6e-07	K	ELINEHLSPSSTVEAR	V			31691: Scan 42254 (rt=52.1923) [\\qehf\Data\2017\August\Sergey strap rerun\Sergey_strap_081817_0.raw]
1	1	Q8MTP3	Polar tube protein 3 OS=Encephalitozoon cuniculi (strain GB-M1) OX=284813 GN=PTP3 PE=1 SV=1	40576	136187	963	963	83	83	105453	1	1	1	594.642	1780.9	3	1780.9	0.0083	0	66.38	1.1e-06	K	ELINEHLSPSSTVEAR	V			31112: Scan 41590 (rt=51.3781) [\\qehf\Data\2017\August\Sergey strap rerun\Sergey_strap_081817_0_170818145620.raw]
1	1	Q8MTP3	Polar tube protein 3 OS=Encephalitozoon cuniculi (strain GB-M1) OX=284813 GN=PTP3 PE=1 SV=1	40576	136187	963	963	83	83	105454	1	1	1	594.642	1780.9	3	1780.9	0.0087	0	66.38	1.1e-06	K	ELINEHLSPSSTVEAR	V			31366: Scan 41869 (rt=51.7612) [\\qehf\Data\2017\August\Sergey strap rerun\Sergey_strap_081817_0.raw]
1	1	Q8MTP3	Polar tube protein 3 OS=Encephalitozoon cuniculi (strain GB-M1) OX=284813 GN=PTP3 PE=1 SV=1	40576	136187	963	963	83	83	105455	1	1	1	891.46	1780.9	2	1780.9	0.0089	0	85.31	1.4e-08	K	ELINEHLSPSSTVEAR	V			31526: Scan 42060 (rt=51.9743) [\\qehf\Data\2017\August\Sergey strap rerun\Sergey_strap_081817_0.raw]
1	1	Q8MTP3	Polar tube protein 3 OS=Encephalitozoon cuniculi (strain GB-M1) OX=284813 GN=PTP3 PE=1 SV=1	40576	136187	963	963	83	83	105610	1	1	1	892.958	1783.9	2	1783.9	0.0059	0	136.31	1.1e-13	K	TPTGTTQVSVSVPNDPGK	I			26667: Scan 36184 (rt=45.2018) [\\qehf\Data\2017\August\Sergey strap rerun\Sergey_strap_081817_0_170818145620.raw]
1	1	Q8MTP3	Polar tube protein 3 OS=Encephalitozoon cuniculi (strain GB-M1) OX=284813 GN=PTP3 PE=1 SV=1	40576	136187	963	963	83	83	105611	1	1	1	892.959	1783.9	2	1783.9	0.0078	0	140.09	5.1e-14	K	TPTGTTQVSVSVPNDPGK	I			26456: Scan 35900 (rt=44.8679) [\\qehf\Data\2017\August\Sergey strap rerun\Sergey_strap_081817_0_170818145620.raw]
1	1	Q8MTP3	Polar tube protein 3 OS=Encephalitozoon cuniculi (strain GB-M1) OX=284813 GN=PTP3 PE=1 SV=1	40576	136187	963	963	83	83	105612	1	1	1	892.959	1783.9	2	1783.9	0.0086	0	97.82	6.7e-10	K	TPTGTTQVSVSVPNDPGK	I			26232: Scan 35613 (rt=44.5438) [\\qehf\Data\2017\August\Sergey strap rerun\Sergey_strap_081817_0_170818145620.raw]
1	1	Q8MTP3	Polar tube protein 3 OS=Encephalitozoon cuniculi (strain GB-M1) OX=284813 GN=PTP3 PE=1 SV=1	40576	136187	963	963	83	83	105613	1	1	1	892.959	1783.9	2	1783.9	0.0087	0	150.86	4.3e-15	K	TPTGTTQVSVSVPNDPGK	I			26732: Scan 36273 (rt=45.308) [\\qehf\Data\2017\August\Sergey strap rerun\Sergey_strap_081817_0_170818145620.raw]
1	1	Q8MTP3	Polar tube protein 3 OS=Encephalitozoon cuniculi (strain GB-M1) OX=284813 GN=PTP3 PE=1 SV=1	40576	136187	963	963	83	83	105614	1	1	1	892.959	1783.9	2	1783.9	0.0089	0	116.36	1.2e-11	K	TPTGTTQVSVSVPNDPGK	I			26597: Scan 36091 (rt=45.0896) [\\qehf\Data\2017\August\Sergey strap rerun\Sergey_strap_081817_0_170818145620.raw]
1	1	Q8MTP3	Polar tube protein 3 OS=Encephalitozoon cuniculi (strain GB-M1) OX=284813 GN=PTP3 PE=1 SV=1	40576	136187	963	963	83	83	108374	1	1	1	919.447	1836.88	2	1836.87	0.005	0	119.83	7.3e-12	K	NLEGITTEVYTNPDGSK	F			40072: Scan 52162 (rt=63.1046) [\\qehf\Data\2017\August\Sergey strap rerun\Sergey_strap_081817_0.raw]
1	1	Q8MTP3	Polar tube protein 3 OS=Encephalitozoon cuniculi (strain GB-M1) OX=284813 GN=PTP3 PE=1 SV=1	40576	136187	963	963	83	83	109441	1	1	1	619.667	1855.98	3	1855.97	0.007	1	56.09	1.1e-05	K	KQTPEVPLDMAVTNSVK	G			40793: Scan 52987 (rt=64.0126) [\\qehf\Data\2017\August\Sergey strap rerun\Sergey_strap_081817_0.raw]
1	1	Q8MTP3	Polar tube protein 3 OS=Encephalitozoon cuniculi (strain GB-M1) OX=284813 GN=PTP3 PE=1 SV=1	40576	136187	963	963	83	83	109442	1	1	1	928.997	1855.98	2	1855.97	0.0075	1	75.58	1.2e-07	K	KQTPEVPLDMAVTNSVK	G			40714: Scan 52894 (rt=63.9112) [\\qehf\Data\2017\August\Sergey strap rerun\Sergey_strap_081817_0.raw]
1	1	Q8MTP3	Polar tube protein 3 OS=Encephalitozoon cuniculi (strain GB-M1) OX=284813 GN=PTP3 PE=1 SV=1	40576	136187	963	963	83	83	109443	1	1	1	619.667	1855.98	3	1855.97	0.0076	1	68.55	6.2e-07	K	KQTPEVPLDMAVTNSVK	G			40962: Scan 53187 (rt=64.232) [\\qehf\Data\2017\August\Sergey strap rerun\Sergey_strap_081817_0.raw]
1	1	Q8MTP3	Polar tube protein 3 OS=Encephalitozoon cuniculi (strain GB-M1) OX=284813 GN=PTP3 PE=1 SV=1	40576	136187	963	963	83	83	109444	1	1	1	619.667	1855.98	3	1855.97	0.0079	1	69.17	5.4e-07	K	KQTPEVPLDMAVTNSVK	G			40742: Scan 52879 (rt=63.8539) [\\qehf\Data\2017\August\Sergey strap rerun\Sergey_strap_081817_0_170818145620.raw]
1	1	Q8MTP3	Polar tube protein 3 OS=Encephalitozoon cuniculi (strain GB-M1) OX=284813 GN=PTP3 PE=1 SV=1	40576	136187	963	963	83	83	109445	1	1	1	619.667	1855.98	3	1855.97	0.0082	1	64.99	1.4e-06	K	KQTPEVPLDMAVTNSVK	G			40876: Scan 53086 (rt=64.1216) [\\qehf\Data\2017\August\Sergey strap rerun\Sergey_strap_081817_0.raw]
1	1	Q8MTP3	Polar tube protein 3 OS=Encephalitozoon cuniculi (strain GB-M1) OX=284813 GN=PTP3 PE=1 SV=1	40576	136187	963	963	83	83	109446	1	1	1	619.667	1855.98	3	1855.97	0.0083	1	45.44	0.00013	K	KQTPEVPLDMAVTNSVK	G			40710: Scan 52890 (rt=63.906) [\\qehf\Data\2017\August\Sergey strap rerun\Sergey_strap_081817_0.raw]
1	1	Q8MTP3	Polar tube protein 3 OS=Encephalitozoon cuniculi (strain GB-M1) OX=284813 GN=PTP3 PE=1 SV=1	40576	136187	963	963	83	83	111857	1	1	1	638.34	1912	3	1911.99	0.0065	1	81.45	3e-08	K	KTPTGTTQVSVSVPNDPGK	I			22595: Scan 31045 (rt=39.2641) [\\qehf\Data\2017\August\Sergey strap rerun\Sergey_strap_081817_0_170818145620.raw]
1	1	Q8MTP3	Polar tube protein 3 OS=Encephalitozoon cuniculi (strain GB-M1) OX=284813 GN=PTP3 PE=1 SV=1	40576	136187	963	963	83	83	111860	1	1	1	638.34	1912	3	1911.99	0.0076	1	75.88	1e-07	K	KTPTGTTQVSVSVPNDPGK	I			23011: Scan 31507 (rt=39.777) [\\qehf\Data\2017\August\Sergey strap rerun\Sergey_strap_081817_0.raw]
1	1	Q8MTP3	Polar tube protein 3 OS=Encephalitozoon cuniculi (strain GB-M1) OX=284813 GN=PTP3 PE=1 SV=1	40576	136187	963	963	83	83	111861	1	1	1	638.34	1912	3	1911.99	0.0077	1	79.4	4.5e-08	K	KTPTGTTQVSVSVPNDPGK	I			22501: Scan 30936 (rt=39.1452) [\\qehf\Data\2017\August\Sergey strap rerun\Sergey_strap_081817_0_170818145620.raw]
1	1	Q8MTP3	Polar tube protein 3 OS=Encephalitozoon cuniculi (strain GB-M1) OX=284813 GN=PTP3 PE=1 SV=1	40576	136187	963	963	83	83	111864	1	1	1	638.34	1912	3	1911.99	0.008	1	96.56	8.7e-10	K	KTPTGTTQVSVSVPNDPGK	I			22926: Scan 31411 (rt=39.6743) [\\qehf\Data\2017\August\Sergey strap rerun\Sergey_strap_081817_0.raw]
1	1	Q8MTP3	Polar tube protein 3 OS=Encephalitozoon cuniculi (strain GB-M1) OX=284813 GN=PTP3 PE=1 SV=1	40576	136187	963	963	83	83	111866	1	1	1	638.34	1912	3	1911.99	0.0081	1	77.7	6.7e-08	K	KTPTGTTQVSVSVPNDPGK	I			22662: Scan 31100 (rt=39.3381) [\\qehf\Data\2017\August\Sergey strap rerun\Sergey_strap_081817_0.raw]
1	1	Q8MTP3	Polar tube protein 3 OS=Encephalitozoon cuniculi (strain GB-M1) OX=284813 GN=PTP3 PE=1 SV=1	40576	136187	963	963	83	83	111868	1	1	1	638.34	1912	3	1911.99	0.0084	1	103.71	1.7e-10	K	KTPTGTTQVSVSVPNDPGK	I			22753: Scan 31206 (rt=39.4512) [\\qehf\Data\2017\August\Sergey strap rerun\Sergey_strap_081817_0.raw]
1	1	Q8MTP3	Polar tube protein 3 OS=Encephalitozoon cuniculi (strain GB-M1) OX=284813 GN=PTP3 PE=1 SV=1	40576	136187	963	963	83	83	111870	1	1	1	638.34	1912	3	1911.99	0.0088	1	87.78	6.6e-09	K	KTPTGTTQVSVSVPNDPGK	I			22839: Scan 31310 (rt=39.5637) [\\qehf\Data\2017\August\Sergey strap rerun\Sergey_strap_081817_0.raw]
1	1	Q8MTP3	Polar tube protein 3 OS=Encephalitozoon cuniculi (strain GB-M1) OX=284813 GN=PTP3 PE=1 SV=1	40576	136187	963	963	83	83	111871	1	1	1	638.34	1912	3	1911.99	0.0088	1	79.19	4.8e-08	K	KTPTGTTQVSVSVPNDPGK	I			22192: Scan 30559 (rt=38.7248) [\\qehf\Data\2017\August\Sergey strap rerun\Sergey_strap_081817_0_170818145620.raw]
1	1	Q8MTP3	Polar tube protein 3 OS=Encephalitozoon cuniculi (strain GB-M1) OX=284813 GN=PTP3 PE=1 SV=1	40576	136187	963	963	83	83	111872	1	1	1	638.34	1912	3	1911.99	0.0089	1	101.25	3e-10	K	KTPTGTTQVSVSVPNDPGK	I			22423: Scan 30840 (rt=39.0393) [\\qehf\Data\2017\August\Sergey strap rerun\Sergey_strap_081817_0_170818145620.raw]
1	1	Q8MTP3	Polar tube protein 3 OS=Encephalitozoon cuniculi (strain GB-M1) OX=284813 GN=PTP3 PE=1 SV=1	40576	136187	963	963	83	83	111874	1	1	1	638.34	1912	3	1911.99	0.009	1	94.21	1.5e-09	K	KTPTGTTQVSVSVPNDPGK	I			22345: Scan 30744 (rt=38.9357) [\\qehf\Data\2017\August\Sergey strap rerun\Sergey_strap_081817_0_170818145620.raw]
1	1	Q8MTP3	Polar tube protein 3 OS=Encephalitozoon cuniculi (strain GB-M1) OX=284813 GN=PTP3 PE=1 SV=1	40576	136187	963	963	83	83	111875	1	1	1	638.34	1912	3	1911.99	0.009	1	102.16	2.4e-10	K	KTPTGTTQVSVSVPNDPGK	I			22268: Scan 30652 (rt=38.8301) [\\qehf\Data\2017\August\Sergey strap rerun\Sergey_strap_081817_0_170818145620.raw]
1	1	Q8MTP3	Polar tube protein 3 OS=Encephalitozoon cuniculi (strain GB-M1) OX=284813 GN=PTP3 PE=1 SV=1	40576	136187	963	963	83	83	111877	1	1	1	957.007	1912	2	1911.99	0.0092	1	100.96	3.4e-10	K	KTPTGTTQVSVSVPNDPGK	I			23113: Scan 31622 (rt=39.9005) [\\qehf\Data\2017\August\Sergey strap rerun\Sergey_strap_081817_0.raw]
1	1	Q8MTP3	Polar tube protein 3 OS=Encephalitozoon cuniculi (strain GB-M1) OX=284813 GN=PTP3 PE=1 SV=1	40576	136187	963	963	83	83	111878	1	1	1	957.007	1912	2	1911.99	0.0093	1	128.94	5.4e-13	K	KTPTGTTQVSVSVPNDPGK	I			22577: Scan 31024 (rt=39.2428) [\\qehf\Data\2017\August\Sergey strap rerun\Sergey_strap_081817_0_170818145620.raw]
1	1	Q8MTP3	Polar tube protein 3 OS=Encephalitozoon cuniculi (strain GB-M1) OX=284813 GN=PTP3 PE=1 SV=1	40576	136187	963	963	83	83	112795	1	1	1	643.283	1926.83	3	1926.82	0.0053	0	60.63	2.9e-06	R	LHNHNDDSQDGHHHHK	V			3872: Scan 6948 (rt=10.6932) [\\qehf\Data\2017\August\Sergey strap rerun\Sergey_strap_081817_0.raw]
1	1	Q8MTP3	Polar tube protein 3 OS=Encephalitozoon cuniculi (strain GB-M1) OX=284813 GN=PTP3 PE=1 SV=1	40576	136187	963	963	83	83	112808	1	1	1	643.283	1926.83	3	1926.82	0.0066	0	36.31	0.00082	R	LHNHNDDSQDGHHHHK	V			3520: Scan 6589 (rt=10.316) [\\qehf\Data\2017\August\Sergey strap rerun\Sergey_strap_081817_0_170818145620.raw]
1	1	Q8MTP3	Polar tube protein 3 OS=Encephalitozoon cuniculi (strain GB-M1) OX=284813 GN=PTP3 PE=1 SV=1	40576	136187	963	963	83	83	112814	1	1	1	482.714	1926.83	4	1926.82	0.0068	0	28.37	0.0051	R	LHNHNDDSQDGHHHHK	V			3934: Scan 7049 (rt=10.8473) [\\qehf\Data\2017\August\Sergey strap rerun\Sergey_strap_081817_0.raw]
1	1	Q8MTP3	Polar tube protein 3 OS=Encephalitozoon cuniculi (strain GB-M1) OX=284813 GN=PTP3 PE=1 SV=1	40576	136187	963	963	83	83	112818	1	1	1	643.284	1926.83	3	1926.82	0.0071	0	50.38	3.2e-05	R	LHNHNDDSQDGHHHHK	V			3604: Scan 6728 (rt=10.5227) [\\qehf\Data\2017\August\Sergey strap rerun\Sergey_strap_081817_0_170818145620.raw]
1	1	Q8MTP3	Polar tube protein 3 OS=Encephalitozoon cuniculi (strain GB-M1) OX=284813 GN=PTP3 PE=1 SV=1	40576	136187	963	963	83	83	112819	1	1	1	643.284	1926.83	3	1926.82	0.0073	0	40.86	0.00028	R	LHNHNDDSQDGHHHHK	V			3560: Scan 6658 (rt=10.4198) [\\qehf\Data\2017\August\Sergey strap rerun\Sergey_strap_081817_0_170818145620.raw]
1	1	Q8MTP3	Polar tube protein 3 OS=Encephalitozoon cuniculi (strain GB-M1) OX=284813 GN=PTP3 PE=1 SV=1	40576	136187	963	963	83	83	112821	1	1	1	643.284	1926.83	3	1926.82	0.0077	0	43.79	0.00014	R	LHNHNDDSQDGHHHHK	V			3914: Scan 7016 (rt=10.7978) [\\qehf\Data\2017\August\Sergey strap rerun\Sergey_strap_081817_0.raw]
1	1	Q8MTP3	Polar tube protein 3 OS=Encephalitozoon cuniculi (strain GB-M1) OX=284813 GN=PTP3 PE=1 SV=1	40576	136187	963	963	83	83	112823	1	1	1	643.284	1926.83	3	1926.82	0.0078	0	39.83	0.00036	R	LHNHNDDSQDGHHHHK	V			3764: Scan 6752 (rt=10.3833) [\\qehf\Data\2017\August\Sergey strap rerun\Sergey_strap_081817_0.raw]
1	1	Q8MTP3	Polar tube protein 3 OS=Encephalitozoon cuniculi (strain GB-M1) OX=284813 GN=PTP3 PE=1 SV=1	40576	136187	963	963	83	83	112824	1	1	1	643.284	1926.83	3	1926.82	0.0079	0	33.35	0.0015	R	LHNHNDDSQDGHHHHK	V			2916: Scan 5693 (rt=9.06855) [\\qehf\Data\2017\August\Sergey strap rerun\Sergey_strap_081817_0_170818145620.raw]
1	1	Q8MTP3	Polar tube protein 3 OS=Encephalitozoon cuniculi (strain GB-M1) OX=284813 GN=PTP3 PE=1 SV=1	40576	136187	963	963	83	83	112825	1	1	1	643.284	1926.83	3	1926.82	0.0079	0	47.74	5.4e-05	R	LHNHNDDSQDGHHHHK	V			3688: Scan 6867 (rt=10.7327) [\\qehf\Data\2017\August\Sergey strap rerun\Sergey_strap_081817_0_170818145620.raw]
1	1	Q8MTP3	Polar tube protein 3 OS=Encephalitozoon cuniculi (strain GB-M1) OX=284813 GN=PTP3 PE=1 SV=1	40576	136187	963	963	83	83	112828	1	1	1	643.284	1926.83	3	1926.82	0.008	0	39.75	0.00033	R	LHNHNDDSQDGHHHHK	V			3799: Scan 6816 (rt=10.4863) [\\qehf\Data\2017\August\Sergey strap rerun\Sergey_strap_081817_0.raw]
1	1	Q8MTP3	Polar tube protein 3 OS=Encephalitozoon cuniculi (strain GB-M1) OX=284813 GN=PTP3 PE=1 SV=1	40576	136187	963	963	83	83	112831	1	1	1	643.284	1926.83	3	1926.82	0.0083	0	38.29	0.00046	R	LHNHNDDSQDGHHHHK	V			3732: Scan 6936 (rt=10.8358) [\\qehf\Data\2017\August\Sergey strap rerun\Sergey_strap_081817_0_170818145620.raw]
1	1	Q8MTP3	Polar tube protein 3 OS=Encephalitozoon cuniculi (strain GB-M1) OX=284813 GN=PTP3 PE=1 SV=1	40576	136187	963	963	83	83	112838	1	1	1	643.284	1926.83	3	1926.82	0.0094	0	39.73	0.00032	R	LHNHNDDSQDGHHHHK	V			3645: Scan 6797 (rt=10.6271) [\\qehf\Data\2017\August\Sergey strap rerun\Sergey_strap_081817_0_170818145620.raw]
1	1	Q8MTP3	Polar tube protein 3 OS=Encephalitozoon cuniculi (strain GB-M1) OX=284813 GN=PTP3 PE=1 SV=1	40576	136187	963	963	83	83	114097	1	1	1	979.976	1957.94	2	1957.94	0.0004	0	98.42	5.9e-10	K	YEEEVAHQSNIEELLR	E			45276: Scan 58123 (rt=69.677) [\\qehf\Data\2017\August\Sergey strap rerun\Sergey_strap_081817_0_170818145620.raw]
1	1	Q8MTP3	Polar tube protein 3 OS=Encephalitozoon cuniculi (strain GB-M1) OX=284813 GN=PTP3 PE=1 SV=1	40576	136187	963	963	83	83	114098	1	1	1	653.656	1957.95	3	1957.94	0.0076	0	70.09	2.7e-07	K	YEEEVAHQSNIEELLR	E			45769: Scan 58759 (rt=70.3833) [\\qehf\Data\2017\August\Sergey strap rerun\Sergey_strap_081817_0.raw]
1	1	Q8MTP3	Polar tube protein 3 OS=Encephalitozoon cuniculi (strain GB-M1) OX=284813 GN=PTP3 PE=1 SV=1	40576	136187	963	963	83	83	118531	1	1	1	694.001	2078.98	3	2078.98	0.007	1	35.19	0.0005	K	GFSNEEPKTEEETIVQSR	Q			27590: Scan 37334 (rt=46.5259) [\\qehf\Data\2017\August\Sergey strap rerun\Sergey_strap_081817_0_170818145620.raw]
1	1	Q8MTP3	Polar tube protein 3 OS=Encephalitozoon cuniculi (strain GB-M1) OX=284813 GN=PTP3 PE=1 SV=1	40576	136187	963	963	83	83	118532	1	1	1	694.001	2078.98	3	2078.98	0.0072	1	37.53	0.0003	K	GFSNEEPKTEEETIVQSR	Q			28172: Scan 37979 (rt=47.2878) [\\qehf\Data\2017\August\Sergey strap rerun\Sergey_strap_081817_0.raw]
1	1	Q8MTP3	Polar tube protein 3 OS=Encephalitozoon cuniculi (strain GB-M1) OX=284813 GN=PTP3 PE=1 SV=1	40576	136187	963	963	83	83	118533	1	1	1	694.002	2078.98	3	2078.98	0.0089	1	75.47	8.4e-08	K	GFSNEEPKTEEETIVQSR	Q			28701: Scan 38578 (rt=47.9453) [\\qehf\Data\2017\August\Sergey strap rerun\Sergey_strap_081817_0.raw]
1	1	Q8MTP3	Polar tube protein 3 OS=Encephalitozoon cuniculi (strain GB-M1) OX=284813 GN=PTP3 PE=1 SV=1	40576	136187	963	963	83	83	118534	1	1	1	694.002	2078.98	3	2078.98	0.009	1	80.08	7.1e-08	K	GFSNEEPKTEEETIVQSR	Q			28346: Scan 38179 (rt=47.5108) [\\qehf\Data\2017\August\Sergey strap rerun\Sergey_strap_081817_0.raw]
1	1	Q8MTP3	Polar tube protein 3 OS=Encephalitozoon cuniculi (strain GB-M1) OX=284813 GN=PTP3 PE=1 SV=1	40576	136187	963	963	83	83	118535	1	1	1	694.002	2078.99	3	2078.98	0.0097	1	92.62	3.6e-09	K	GFSNEEPKTEEETIVQSR	Q			28614: Scan 38478 (rt=47.8388) [\\qehf\Data\2017\August\Sergey strap rerun\Sergey_strap_081817_0.raw]
1	1	Q8MTP3	Polar tube protein 3 OS=Encephalitozoon cuniculi (strain GB-M1) OX=284813 GN=PTP3 PE=1 SV=1	40576	136187	963	963	83	83	118536	1	1	1	694.003	2078.99	3	2078.98	0.01	1	92.33	2.2e-09	K	GFSNEEPKTEEETIVQSR	Q			27769: Scan 37544 (rt=46.7564) [\\qehf\Data\2017\August\Sergey strap rerun\Sergey_strap_081817_0_170818145620.raw]
1	1	Q8MTP3	Polar tube protein 3 OS=Encephalitozoon cuniculi (strain GB-M1) OX=284813 GN=PTP3 PE=1 SV=1	40576	136187	963	963	83	83	118537	1	1	1	694.003	2078.99	3	2078.98	0.0101	1	87.65	8.5e-09	K	GFSNEEPKTEEETIVQSR	Q			27855: Scan 37641 (rt=46.863) [\\qehf\Data\2017\August\Sergey strap rerun\Sergey_strap_081817_0_170818145620.raw]
1	1	Q8MTP3	Polar tube protein 3 OS=Encephalitozoon cuniculi (strain GB-M1) OX=284813 GN=PTP3 PE=1 SV=1	40576	136187	963	963	83	83	118538	1	1	1	694.003	2078.99	3	2078.98	0.0101	1	87.59	1.3e-08	K	GFSNEEPKTEEETIVQSR	Q			28522: Scan 38377 (rt=47.7281) [\\qehf\Data\2017\August\Sergey strap rerun\Sergey_strap_081817_0.raw]
1	1	Q8MTP3	Polar tube protein 3 OS=Encephalitozoon cuniculi (strain GB-M1) OX=284813 GN=PTP3 PE=1 SV=1	40576	136187	963	963	83	83	118539	1	1	1	694.003	2078.99	3	2078.98	0.0101	1	87.91	8.1e-09	K	GFSNEEPKTEEETIVQSR	Q			28433: Scan 38278 (rt=47.6218) [\\qehf\Data\2017\August\Sergey strap rerun\Sergey_strap_081817_0.raw]
1	1	Q8MTP3	Polar tube protein 3 OS=Encephalitozoon cuniculi (strain GB-M1) OX=284813 GN=PTP3 PE=1 SV=1	40576	136187	963	963	83	83	118540	1	1	1	694.003	2078.99	3	2078.98	0.0101	1	91.88	4.2e-09	K	GFSNEEPKTEEETIVQSR	Q			28259: Scan 38080 (rt=47.4015) [\\qehf\Data\2017\August\Sergey strap rerun\Sergey_strap_081817_0.raw]
1	1	Q8MTP3	Polar tube protein 3 OS=Encephalitozoon cuniculi (strain GB-M1) OX=284813 GN=PTP3 PE=1 SV=1	40576	136187	963	963	83	83	118541	1	1	1	694.003	2078.99	3	2078.98	0.0104	1	92.54	2.1e-09	K	GFSNEEPKTEEETIVQSR	Q			27943: Scan 37739 (rt=46.9727) [\\qehf\Data\2017\August\Sergey strap rerun\Sergey_strap_081817_0_170818145620.raw]
1	1	Q8MTP3	Polar tube protein 3 OS=Encephalitozoon cuniculi (strain GB-M1) OX=284813 GN=PTP3 PE=1 SV=1	40576	136187	963	963	83	83	118542	1	1	1	694.003	2078.99	3	2078.98	0.0104	1	75.39	8.5e-08	K	GFSNEEPKTEEETIVQSR	Q			27679: Scan 37438 (rt=46.6421) [\\qehf\Data\2017\August\Sergey strap rerun\Sergey_strap_081817_0_170818145620.raw]
1	1	Q8MTP3	Polar tube protein 3 OS=Encephalitozoon cuniculi (strain GB-M1) OX=284813 GN=PTP3 PE=1 SV=1	40576	136187	963	963	83	83	118723	1	1	1	696.354	2086.04	3	2086.03	0.0079	1	58.04	4e-06	K	KYEEEVAHQSNIEELLR	E			41027: Scan 53263 (rt=64.3131) [\\qehf\Data\2017\August\Sergey strap rerun\Sergey_strap_081817_0.raw]
1	1	Q8MTP3	Polar tube protein 3 OS=Encephalitozoon cuniculi (strain GB-M1) OX=284813 GN=PTP3 PE=1 SV=1	40576	136187	963	963	83	83	118724	1	1	1	696.354	2086.04	3	2086.03	0.0079	1	58.29	3.9e-06	K	KYEEEVAHQSNIEELLR	E			41117: Scan 53366 (rt=64.4205) [\\qehf\Data\2017\August\Sergey strap rerun\Sergey_strap_081817_0.raw]
1	1	Q8MTP3	Polar tube protein 3 OS=Encephalitozoon cuniculi (strain GB-M1) OX=284813 GN=PTP3 PE=1 SV=1	40576	136187	963	963	83	83	118726	1	1	1	696.355	2086.04	3	2086.03	0.0093	1	80.42	5.7e-08	K	KYEEEVAHQSNIEELLR	E			40762: Scan 52949 (rt=63.9721) [\\qehf\Data\2017\August\Sergey strap rerun\Sergey_strap_081817_0.raw]
1	1	Q8MTP3	Polar tube protein 3 OS=Encephalitozoon cuniculi (strain GB-M1) OX=284813 GN=PTP3 PE=1 SV=1	40576	136187	963	963	83	83	118727	1	1	1	696.355	2086.04	3	2086.03	0.0093	1	83.23	3e-08	K	KYEEEVAHQSNIEELLR	E			40230: Scan 52297 (rt=63.2139) [\\qehf\Data\2017\August\Sergey strap rerun\Sergey_strap_081817_0_170818145620.raw]
1	1	Q8MTP3	Polar tube protein 3 OS=Encephalitozoon cuniculi (strain GB-M1) OX=284813 GN=PTP3 PE=1 SV=1	40576	136187	963	963	83	83	118728	1	1	1	696.355	2086.04	3	2086.03	0.0095	1	80.19	5.5e-08	K	KYEEEVAHQSNIEELLR	E			40846: Scan 53050 (rt=64.0834) [\\qehf\Data\2017\August\Sergey strap rerun\Sergey_strap_081817_0.raw]
1	1	Q8MTP3	Polar tube protein 3 OS=Encephalitozoon cuniculi (strain GB-M1) OX=284813 GN=PTP3 PE=1 SV=1	40576	136187	963	963	83	83	118729	1	1	1	696.355	2086.04	3	2086.03	0.0096	1	68.79	5.7e-07	K	KYEEEVAHQSNIEELLR	E			40677: Scan 52853 (rt=63.8694) [\\qehf\Data\2017\August\Sergey strap rerun\Sergey_strap_081817_0.raw]
1	1	Q8MTP3	Polar tube protein 3 OS=Encephalitozoon cuniculi (strain GB-M1) OX=284813 GN=PTP3 PE=1 SV=1	40576	136187	963	963	83	83	118730	1	1	1	522.518	2086.04	4	2086.03	0.0099	1	61.63	4.3e-06	K	KYEEEVAHQSNIEELLR	E			40098: Scan 52139 (rt=63.0375) [\\qehf\Data\2017\August\Sergey strap rerun\Sergey_strap_081817_0_170818145620.raw]
1	1	Q8MTP3	Polar tube protein 3 OS=Encephalitozoon cuniculi (strain GB-M1) OX=284813 GN=PTP3 PE=1 SV=1	40576	136187	963	963	83	83	118731	1	1	1	696.355	2086.04	3	2086.03	0.0099	1	80.12	5.6e-08	K	KYEEEVAHQSNIEELLR	E			40933: Scan 53152 (rt=64.1937) [\\qehf\Data\2017\August\Sergey strap rerun\Sergey_strap_081817_0.raw]
1	1	Q8MTP3	Polar tube protein 3 OS=Encephalitozoon cuniculi (strain GB-M1) OX=284813 GN=PTP3 PE=1 SV=1	40576	136187	963	963	83	83	118732	1	1	1	696.355	2086.04	3	2086.03	0.0099	1	95.72	1.7e-09	K	KYEEEVAHQSNIEELLR	E			40151: Scan 52203 (rt=63.1091) [\\qehf\Data\2017\August\Sergey strap rerun\Sergey_strap_081817_0_170818145620.raw]
1	1	Q8MTP3	Polar tube protein 3 OS=Encephalitozoon cuniculi (strain GB-M1) OX=284813 GN=PTP3 PE=1 SV=1	40576	136187	963	963	83	83	118733	1	1	1	696.355	2086.04	3	2086.03	0.01	1	73.64	2.7e-07	K	KYEEEVAHQSNIEELLR	E			40315: Scan 52394 (rt=63.3208) [\\qehf\Data\2017\August\Sergey strap rerun\Sergey_strap_081817_0_170818145620.raw]
1	1	Q8MTP3	Polar tube protein 3 OS=Encephalitozoon cuniculi (strain GB-M1) OX=284813 GN=PTP3 PE=1 SV=1	40576	136187	963	963	83	83	118734	1	1	1	696.355	2086.04	3	2086.03	0.0101	1	80.29	5.8e-08	K	KYEEEVAHQSNIEELLR	E			40067: Scan 52104 (rt=63.0002) [\\qehf\Data\2017\August\Sergey strap rerun\Sergey_strap_081817_0_170818145620.raw]
1	1	Q8MTP3	Polar tube protein 3 OS=Encephalitozoon cuniculi (strain GB-M1) OX=284813 GN=PTP3 PE=1 SV=1	40576	136187	963	963	83	83	118735	1	1	1	696.355	2086.04	3	2086.03	0.0101	1	71.52	3.3e-07	K	KYEEEVAHQSNIEELLR	E			40403: Scan 52496 (rt=63.4342) [\\qehf\Data\2017\August\Sergey strap rerun\Sergey_strap_081817_0_170818145620.raw]
1	1	Q8MTP3	Polar tube protein 3 OS=Encephalitozoon cuniculi (strain GB-M1) OX=284813 GN=PTP3 PE=1 SV=1	40576	136187	963	963	83	83	118736	1	1	1	696.355	2086.04	3	2086.03	0.0101	1	85.65	1.4e-08	K	KYEEEVAHQSNIEELLR	E			40589: Scan 52754 (rt=63.7605) [\\qehf\Data\2017\August\Sergey strap rerun\Sergey_strap_081817_0.raw]
1	1	Q8MTP3	Polar tube protein 3 OS=Encephalitozoon cuniculi (strain GB-M1) OX=284813 GN=PTP3 PE=1 SV=1	40576	136187	963	963	83	83	118737	1	1	1	696.355	2086.04	3	2086.03	0.0102	1	74.78	1.4e-07	K	KYEEEVAHQSNIEELLR	E			40502: Scan 52656 (rt=63.6492) [\\qehf\Data\2017\August\Sergey strap rerun\Sergey_strap_081817_0.raw]
1	1	Q8MTP3	Polar tube protein 3 OS=Encephalitozoon cuniculi (strain GB-M1) OX=284813 GN=PTP3 PE=1 SV=1	40576	136187	963	963	83	83	119653	1	1	1	702.006	2103	3	2102.99	0.0085	0	131.16	5.8e-13	K	DLANMAAHGNLDALDMLYR	N			64749: Scan 80804 (rt=96.2287) [\\qehf\Data\2017\August\Sergey strap rerun\Sergey_strap_081817_0.raw]
1	1	Q8MTP3	Polar tube protein 3 OS=Encephalitozoon cuniculi (strain GB-M1) OX=284813 GN=PTP3 PE=1 SV=1	40576	136187	963	963	83	83	119654	1	1	1	702.006	2103	3	2102.99	0.0091	0	114.31	2.8e-11	K	DLANMAAHGNLDALDMLYR	N			64654: Scan 80504 (rt=96.1269) [\\qehf\Data\2017\August\Sergey strap rerun\Sergey_strap_081817_0_170818145620.raw]
1	1	Q8MTP3	Polar tube protein 3 OS=Encephalitozoon cuniculi (strain GB-M1) OX=284813 GN=PTP3 PE=1 SV=1	40576	136187	963	963	83	83	119655	1	1	1	702.007	2103	3	2102.99	0.0103	0	77.46	1.3e-07	K	DLANMAAHGNLDALDMLYR	N			64739: Scan 80601 (rt=96.234) [\\qehf\Data\2017\August\Sergey strap rerun\Sergey_strap_081817_0_170818145620.raw]
1	1	Q8MTP3	Polar tube protein 3 OS=Encephalitozoon cuniculi (strain GB-M1) OX=284813 GN=PTP3 PE=1 SV=1	40576	136187	963	963	83	83	119818	1	1	1	527.741	2106.94	4	2106.93	0.0092	0	36.19	0.0004	R	NMIGTHENDPENLTHEEK	D			21945: Scan 30237 (rt=38.3734) [\\qehf\Data\2017\August\Sergey strap rerun\Sergey_strap_081817_0.raw]
1	1	Q8MTP3	Polar tube protein 3 OS=Encephalitozoon cuniculi (strain GB-M1) OX=284813 GN=PTP3 PE=1 SV=1	40576	136187	963	963	83	83	119819	1	1	1	527.741	2106.94	4	2106.93	0.0095	0	46.8	4.1e-05	R	NMIGTHENDPENLTHEEK	D			21205: Scan 29403 (rt=37.4522) [\\qehf\Data\2017\August\Sergey strap rerun\Sergey_strap_081817_0_170818145620.raw]
1	1	Q8MTP3	Polar tube protein 3 OS=Encephalitozoon cuniculi (strain GB-M1) OX=284813 GN=PTP3 PE=1 SV=1	40576	136187	963	963	83	83	119820	1	1	1	527.742	2106.94	4	2106.93	0.0096	0	45.92	5e-05	R	NMIGTHENDPENLTHEEK	D			21117: Scan 29300 (rt=37.3405) [\\qehf\Data\2017\August\Sergey strap rerun\Sergey_strap_081817_0_170818145620.raw]
1	1	Q8MTP3	Polar tube protein 3 OS=Encephalitozoon cuniculi (strain GB-M1) OX=284813 GN=PTP3 PE=1 SV=1	40576	136187	963	963	83	83	119821	1	1	1	703.32	2106.94	3	2106.93	0.0096	0	68.7	4.1e-07	R	NMIGTHENDPENLTHEEK	D			22095: Scan 30409 (rt=38.5612) [\\qehf\Data\2017\August\Sergey strap rerun\Sergey_strap_081817_0.raw]
1	1	Q8MTP3	Polar tube protein 3 OS=Encephalitozoon cuniculi (strain GB-M1) OX=284813 GN=PTP3 PE=1 SV=1	40576	136187	963	963	83	83	119822	1	1	1	703.32	2106.94	3	2106.93	0.0096	0	62.72	1.8e-06	R	NMIGTHENDPENLTHEEK	D			21924: Scan 30214 (rt=38.3496) [\\qehf\Data\2017\August\Sergey strap rerun\Sergey_strap_081817_0.raw]
1	1	Q8MTP3	Polar tube protein 3 OS=Encephalitozoon cuniculi (strain GB-M1) OX=284813 GN=PTP3 PE=1 SV=1	40576	136187	963	963	83	83	119823	1	1	1	703.32	2106.94	3	2106.93	0.0097	0	78.64	4.5e-08	R	NMIGTHENDPENLTHEEK	D			21840: Scan 30117 (rt=38.2421) [\\qehf\Data\2017\August\Sergey strap rerun\Sergey_strap_081817_0.raw]
1	1	Q8MTP3	Polar tube protein 3 OS=Encephalitozoon cuniculi (strain GB-M1) OX=284813 GN=PTP3 PE=1 SV=1	40576	136187	963	963	83	83	119824	1	1	1	527.742	2106.94	4	2106.93	0.0097	0	38.12	0.00027	R	NMIGTHENDPENLTHEEK	D			21857: Scan 30137 (rt=38.2655) [\\qehf\Data\2017\August\Sergey strap rerun\Sergey_strap_081817_0.raw]
1	1	Q8MTP3	Polar tube protein 3 OS=Encephalitozoon cuniculi (strain GB-M1) OX=284813 GN=PTP3 PE=1 SV=1	40576	136187	963	963	83	83	119825	1	1	1	703.32	2106.94	3	2106.93	0.0098	0	65.85	6.7e-07	R	NMIGTHENDPENLTHEEK	D			22011: Scan 30313 (rt=38.4553) [\\qehf\Data\2017\August\Sergey strap rerun\Sergey_strap_081817_0.raw]
1	1	Q8MTP3	Polar tube protein 3 OS=Encephalitozoon cuniculi (strain GB-M1) OX=284813 GN=PTP3 PE=1 SV=1	40576	136187	963	963	83	83	119826	1	1	1	1054.48	2106.94	2	2106.93	0.0098	0	91.44	2.7e-09	R	NMIGTHENDPENLTHEEK	D			21951: Scan 30243 (rt=38.3793) [\\qehf\Data\2017\August\Sergey strap rerun\Sergey_strap_081817_0.raw]
1	1	Q8MTP3	Polar tube protein 3 OS=Encephalitozoon cuniculi (strain GB-M1) OX=284813 GN=PTP3 PE=1 SV=1	40576	136187	963	963	83	83	119827	1	1	1	527.742	2106.94	4	2106.93	0.01	0	23.49	0.0063	R	NMIGTHENDPENLTHEEK	D			21027: Scan 29196 (rt=37.2288) [\\qehf\Data\2017\August\Sergey strap rerun\Sergey_strap_081817_0_170818145620.raw]
1	1	Q8MTP3	Polar tube protein 3 OS=Encephalitozoon cuniculi (strain GB-M1) OX=284813 GN=PTP3 PE=1 SV=1	40576	136187	963	963	83	83	119828	1	1	1	527.742	2106.94	4	2106.93	0.0101	0	39.78	0.00019	R	NMIGTHENDPENLTHEEK	D			21767: Scan 30035 (rt=38.1537) [\\qehf\Data\2017\August\Sergey strap rerun\Sergey_strap_081817_0.raw]
1	1	Q8MTP3	Polar tube protein 3 OS=Encephalitozoon cuniculi (strain GB-M1) OX=284813 GN=PTP3 PE=1 SV=1	40576	136187	963	963	83	83	119829	1	1	1	703.32	2106.94	3	2106.93	0.0102	0	62.09	1.5e-06	R	NMIGTHENDPENLTHEEK	D			21207: Scan 29405 (rt=37.4534) [\\qehf\Data\2017\August\Sergey strap rerun\Sergey_strap_081817_0_170818145620.raw]
1	1	Q8MTP3	Polar tube protein 3 OS=Encephalitozoon cuniculi (strain GB-M1) OX=284813 GN=PTP3 PE=1 SV=1	40576	136187	963	963	83	83	119830	1	1	1	527.742	2106.94	4	2106.93	0.0102	0	40.84	0.00015	R	NMIGTHENDPENLTHEEK	D			22032: Scan 30336 (rt=38.4809) [\\qehf\Data\2017\August\Sergey strap rerun\Sergey_strap_081817_0.raw]
1	1	Q8MTP3	Polar tube protein 3 OS=Encephalitozoon cuniculi (strain GB-M1) OX=284813 GN=PTP3 PE=1 SV=1	40576	136187	963	963	83	83	119831	1	1	1	703.32	2106.94	3	2106.93	0.0102	0	61.89	1.6e-06	R	NMIGTHENDPENLTHEEK	D			22175: Scan 30506 (rt=38.6709) [\\qehf\Data\2017\August\Sergey strap rerun\Sergey_strap_081817_0.raw]
1	1	Q8MTP3	Polar tube protein 3 OS=Encephalitozoon cuniculi (strain GB-M1) OX=284813 GN=PTP3 PE=1 SV=1	40576	136187	963	963	83	83	119832	1	1	1	703.32	2106.94	3	2106.93	0.0104	0	61.83	3.4e-06	R	NMIGTHENDPENLTHEEK	D			21086: Scan 29264 (rt=37.3002) [\\qehf\Data\2017\August\Sergey strap rerun\Sergey_strap_081817_0_170818145620.raw]
1	1	Q8MTP3	Polar tube protein 3 OS=Encephalitozoon cuniculi (strain GB-M1) OX=284813 GN=PTP3 PE=1 SV=1	40576	136187	963	963	83	83	119833	1	1	1	527.742	2106.94	4	2106.93	0.0105	0	43.58	9.6e-05	R	NMIGTHENDPENLTHEEK	D			21292: Scan 29503 (rt=37.5639) [\\qehf\Data\2017\August\Sergey strap rerun\Sergey_strap_081817_0_170818145620.raw]
1	1	Q8MTP3	Polar tube protein 3 OS=Encephalitozoon cuniculi (strain GB-M1) OX=284813 GN=PTP3 PE=1 SV=1	40576	136187	963	963	83	83	120628	1	1	1	1060.49	2118.97	2	2118.98	-0.0084	0	74.12	1.1e-07	K	DLANMAAHGNLDALDMLYR	N			60162: Scan 75387 (rt=89.9774) [\\qehf\Data\2017\August\Sergey strap rerun\Sergey_strap_081817_0_170818145620.raw]
1	1	Q8MTP3	Polar tube protein 3 OS=Encephalitozoon cuniculi (strain GB-M1) OX=284813 GN=PTP3 PE=1 SV=1	40576	136187	963	963	83	83	120629	1	1	1	1060.49	2118.97	2	2118.98	-0.0084	0	55.42	6.4e-06	K	DLANMAAHGNLDALDMLYR	N			60182: Scan 75595 (rt=89.9711) [\\qehf\Data\2017\August\Sergey strap rerun\Sergey_strap_081817_0.raw]
1	1	Q8MTP3	Polar tube protein 3 OS=Encephalitozoon cuniculi (strain GB-M1) OX=284813 GN=PTP3 PE=1 SV=1	40576	136187	963	963	83	83	120630	1	1	1	1060.5	2118.98	2	2118.98	-0.007	0	48.63	2.8e-05	K	DLANMAAHGNLDALDMLYR	N			60263: Scan 75692 (rt=90.0858) [\\qehf\Data\2017\August\Sergey strap rerun\Sergey_strap_081817_0.raw]
1	1	Q8MTP3	Polar tube protein 3 OS=Encephalitozoon cuniculi (strain GB-M1) OX=284813 GN=PTP3 PE=1 SV=1	40576	136187	963	963	83	83	120631	1	1	1	1060.5	2118.98	2	2118.98	-0.007	0	44.16	8.2e-05	K	DLANMAAHGNLDALDMLYR	N			59893: Scan 75079 (rt=89.6057) [\\qehf\Data\2017\August\Sergey strap rerun\Sergey_strap_081817_0_170818145620.raw]
1	1	Q8MTP3	Polar tube protein 3 OS=Encephalitozoon cuniculi (strain GB-M1) OX=284813 GN=PTP3 PE=1 SV=1	40576	136187	963	963	83	83	120632	1	1	1	1060.5	2118.98	2	2118.98	-0.0046	0	34.69	0.00069	K	DLANMAAHGNLDALDMLYR	N			59806: Scan 74982 (rt=89.4877) [\\qehf\Data\2017\August\Sergey strap rerun\Sergey_strap_081817_0_170818145620.raw]
1	1	Q8MTP3	Polar tube protein 3 OS=Encephalitozoon cuniculi (strain GB-M1) OX=284813 GN=PTP3 PE=1 SV=1	40576	136187	963	963	83	83	120633	1	1	1	1060.5	2118.98	2	2118.98	-0.004	0	47.24	3.7e-05	K	DLANMAAHGNLDALDMLYR	N			59852: Scan 75218 (rt=89.5223) [\\qehf\Data\2017\August\Sergey strap rerun\Sergey_strap_081817_0.raw]
1	1	Q8MTP3	Polar tube protein 3 OS=Encephalitozoon cuniculi (strain GB-M1) OX=284813 GN=PTP3 PE=1 SV=1	40576	136187	963	963	83	83	120634	1	1	1	707.338	2118.99	3	2118.98	0.0085	0	75.66	8.1e-08	K	DLANMAAHGNLDALDMLYR	N			59614: Scan 74770 (rt=89.2338) [\\qehf\Data\2017\August\Sergey strap rerun\Sergey_strap_081817_0_170818145620.raw]
1	1	Q8MTP3	Polar tube protein 3 OS=Encephalitozoon cuniculi (strain GB-M1) OX=284813 GN=PTP3 PE=1 SV=1	40576	136187	963	963	83	83	120635	1	1	1	707.338	2118.99	3	2118.98	0.0088	0	87.63	6.1e-09	K	DLANMAAHGNLDALDMLYR	N			59857: Scan 75040 (rt=89.558) [\\qehf\Data\2017\August\Sergey strap rerun\Sergey_strap_081817_0_170818145620.raw]
1	1	Q8MTP3	Polar tube protein 3 OS=Encephalitozoon cuniculi (strain GB-M1) OX=284813 GN=PTP3 PE=1 SV=1	40576	136187	963	963	83	83	120636	1	1	1	707.338	2118.99	3	2118.98	0.009	0	87.13	1.3e-08	K	DLANMAAHGNLDALDMLYR	N			59699: Scan 74864 (rt=89.3462) [\\qehf\Data\2017\August\Sergey strap rerun\Sergey_strap_081817_0_170818145620.raw]
1	1	Q8MTP3	Polar tube protein 3 OS=Encephalitozoon cuniculi (strain GB-M1) OX=284813 GN=PTP3 PE=1 SV=1	40576	136187	963	963	83	83	120637	1	1	1	707.338	2118.99	3	2118.98	0.0091	0	86.21	8.9e-09	K	DLANMAAHGNLDALDMLYR	N			60002: Scan 75390 (rt=89.73) [\\qehf\Data\2017\August\Sergey strap rerun\Sergey_strap_081817_0.raw]
1	1	Q8MTP3	Polar tube protein 3 OS=Encephalitozoon cuniculi (strain GB-M1) OX=284813 GN=PTP3 PE=1 SV=1	40576	136187	963	963	83	83	120638	1	1	1	707.338	2118.99	3	2118.98	0.0092	0	84.33	1.7e-08	K	DLANMAAHGNLDALDMLYR	N			59780: Scan 74954 (rt=89.4538) [\\qehf\Data\2017\August\Sergey strap rerun\Sergey_strap_081817_0_170818145620.raw]
1	1	Q8MTP3	Polar tube protein 3 OS=Encephalitozoon cuniculi (strain GB-M1) OX=284813 GN=PTP3 PE=1 SV=1	40576	136187	963	963	83	83	120639	1	1	1	707.338	2118.99	3	2118.98	0.0093	0	69.46	3.1e-07	K	DLANMAAHGNLDALDMLYR	N			59899: Scan 75271 (rt=89.5864) [\\qehf\Data\2017\August\Sergey strap rerun\Sergey_strap_081817_0.raw]
1	1	Q8MTP3	Polar tube protein 3 OS=Encephalitozoon cuniculi (strain GB-M1) OX=284813 GN=PTP3 PE=1 SV=1	40576	136187	963	963	83	83	120640	1	1	1	707.338	2118.99	3	2118.98	0.0102	0	102.62	3.7e-10	K	DLANMAAHGNLDALDMLYR	N			60190: Scan 75418 (rt=90.0124) [\\qehf\Data\2017\August\Sergey strap rerun\Sergey_strap_081817_0_170818145620.raw]
1	1	Q8MTP3	Polar tube protein 3 OS=Encephalitozoon cuniculi (strain GB-M1) OX=284813 GN=PTP3 PE=1 SV=1	40576	136187	963	963	83	83	120641	1	1	1	707.338	2118.99	3	2118.98	0.0103	0	76.55	1.6e-07	K	DLANMAAHGNLDALDMLYR	N			59820: Scan 75183 (rt=89.4828) [\\qehf\Data\2017\August\Sergey strap rerun\Sergey_strap_081817_0.raw]
1	1	Q8MTP3	Polar tube protein 3 OS=Encephalitozoon cuniculi (strain GB-M1) OX=284813 GN=PTP3 PE=1 SV=1	40576	136187	963	963	83	83	120799	1	1	1	708.651	2122.93	3	2122.92	0.009	0	40.16	0.00047	R	NMIGTHENDPENLTHEEK	D			16002: Scan 22947 (rt=30.1227) [\\qehf\Data\2017\August\Sergey strap rerun\Sergey_strap_081817_0.raw]
1	1	Q8MTP3	Polar tube protein 3 OS=Encephalitozoon cuniculi (strain GB-M1) OX=284813 GN=PTP3 PE=1 SV=1	40576	136187	963	963	83	83	120800	1	1	1	708.651	2122.93	3	2122.92	0.0093	0	91.01	3.9e-09	R	NMIGTHENDPENLTHEEK	D			16155: Scan 23128 (rt=30.3372) [\\qehf\Data\2017\August\Sergey strap rerun\Sergey_strap_081817_0.raw]
1	1	Q8MTP3	Polar tube protein 3 OS=Encephalitozoon cuniculi (strain GB-M1) OX=284813 GN=PTP3 PE=1 SV=1	40576	136187	963	963	83	83	120804	1	1	1	708.652	2122.93	3	2122.92	0.0106	0	60.53	4.4e-06	R	NMIGTHENDPENLTHEEK	D			16041: Scan 23050 (rt=30.3295) [\\qehf\Data\2017\August\Sergey strap rerun\Sergey_strap_081817_0_170818145620.raw]
1	1	Q8MTP3	Polar tube protein 3 OS=Encephalitozoon cuniculi (strain GB-M1) OX=284813 GN=PTP3 PE=1 SV=1	40576	136187	963	963	83	83	121617	1	1	1	716.695	2147.06	3	2147.05	0.0089	0	64.14	1.6e-06	K	DVAETHFYNQIASILPDSK	T			63723: Scan 79642 (rt=94.8583) [\\qehf\Data\2017\August\Sergey strap rerun\Sergey_strap_081817_0.raw]
1	1	Q8MTP3	Polar tube protein 3 OS=Encephalitozoon cuniculi (strain GB-M1) OX=284813 GN=PTP3 PE=1 SV=1	40576	136187	963	963	83	83	121619	1	1	1	716.695	2147.06	3	2147.05	0.0098	0	65.98	1e-06	K	DVAETHFYNQIASILPDSK	T			63644: Scan 79554 (rt=94.7516) [\\qehf\Data\2017\August\Sergey strap rerun\Sergey_strap_081817_0.raw]
1	1	Q8MTP3	Polar tube protein 3 OS=Encephalitozoon cuniculi (strain GB-M1) OX=284813 GN=PTP3 PE=1 SV=1	40576	136187	963	963	83	83	121620	1	1	1	1074.54	2147.06	2	2147.05	0.0102	0	96.18	2.1e-09	K	DVAETHFYNQIASILPDSK	T			63610: Scan 79514 (rt=94.7028) [\\qehf\Data\2017\August\Sergey strap rerun\Sergey_strap_081817_0.raw]
1	1	Q8MTP3	Polar tube protein 3 OS=Encephalitozoon cuniculi (strain GB-M1) OX=284813 GN=PTP3 PE=1 SV=1	40576	136187	963	963	83	83	121621	1	1	1	716.695	2147.06	3	2147.05	0.0104	0	70.12	3.6e-07	K	DVAETHFYNQIASILPDSK	T			63880: Scan 79819 (rt=95.0736) [\\qehf\Data\2017\August\Sergey strap rerun\Sergey_strap_081817_0.raw]
1	1	Q8MTP3	Polar tube protein 3 OS=Encephalitozoon cuniculi (strain GB-M1) OX=284813 GN=PTP3 PE=1 SV=1	40576	136187	963	963	83	83	121622	1	1	1	716.695	2147.06	3	2147.05	0.0105	0	64.71	1e-06	K	DVAETHFYNQIASILPDSK	T			63766: Scan 79491 (rt=94.9586) [\\qehf\Data\2017\August\Sergey strap rerun\Sergey_strap_081817_0_170818145620.raw]
1	1	Q8MTP3	Polar tube protein 3 OS=Encephalitozoon cuniculi (strain GB-M1) OX=284813 GN=PTP3 PE=1 SV=1	40576	136187	963	963	83	83	126544	1	1	1	569.797	2275.16	4	2275.15	0.0095	1	65.26	1.4e-06	R	KDVAETHFYNQIASILPDSK	T			55938: Scan 70703 (rt=84.246) [\\qehf\Data\2017\August\Sergey strap rerun\Sergey_strap_081817_0.raw]
1	1	Q8MTP3	Polar tube protein 3 OS=Encephalitozoon cuniculi (strain GB-M1) OX=284813 GN=PTP3 PE=1 SV=1	40576	136187	963	963	83	83	126545	1	1	1	569.797	2275.16	4	2275.15	0.0096	1	74.25	2.1e-07	R	KDVAETHFYNQIASILPDSK	T			55418: Scan 70110 (rt=83.5674) [\\qehf\Data\2017\August\Sergey strap rerun\Sergey_strap_081817_0.raw]
1	1	Q8MTP3	Polar tube protein 3 OS=Encephalitozoon cuniculi (strain GB-M1) OX=284813 GN=PTP3 PE=1 SV=1	40576	136187	963	963	83	83	126546	1	1	1	569.797	2275.16	4	2275.15	0.0096	1	74.79	1.1e-07	R	KDVAETHFYNQIASILPDSK	T			55638: Scan 70190 (rt=83.8213) [\\qehf\Data\2017\August\Sergey strap rerun\Sergey_strap_081817_0_170818145620.raw]
1	1	Q8MTP3	Polar tube protein 3 OS=Encephalitozoon cuniculi (strain GB-M1) OX=284813 GN=PTP3 PE=1 SV=1	40576	136187	963	963	83	83	126547	1	1	1	569.797	2275.16	4	2275.15	0.0097	1	68.22	4.5e-07	R	KDVAETHFYNQIASILPDSK	T			55507: Scan 70210 (rt=83.6824) [\\qehf\Data\2017\August\Sergey strap rerun\Sergey_strap_081817_0.raw]
1	1	Q8MTP3	Polar tube protein 3 OS=Encephalitozoon cuniculi (strain GB-M1) OX=284813 GN=PTP3 PE=1 SV=1	40576	136187	963	963	83	83	126548	1	1	1	759.393	2275.16	3	2275.15	0.01	1	98.22	9.6e-10	R	KDVAETHFYNQIASILPDSK	T			55506: Scan 70209 (rt=83.6818) [\\qehf\Data\2017\August\Sergey strap rerun\Sergey_strap_081817_0.raw]
1	1	Q8MTP3	Polar tube protein 3 OS=Encephalitozoon cuniculi (strain GB-M1) OX=284813 GN=PTP3 PE=1 SV=1	40576	136187	963	963	83	83	126549	1	1	1	1138.59	2275.16	2	2275.15	0.01	1	110.45	5.9e-11	R	KDVAETHFYNQIASILPDSK	T			55337: Scan 70018 (rt=83.4597) [\\qehf\Data\2017\August\Sergey strap rerun\Sergey_strap_081817_0.raw]
1	1	Q8MTP3	Polar tube protein 3 OS=Encephalitozoon cuniculi (strain GB-M1) OX=284813 GN=PTP3 PE=1 SV=1	40576	136187	963	963	83	83	126550	1	1	1	569.797	2275.16	4	2275.15	0.01	1	77.68	1e-07	R	KDVAETHFYNQIASILPDSK	T			55767: Scan 70505 (rt=84.0214) [\\qehf\Data\2017\August\Sergey strap rerun\Sergey_strap_081817_0.raw]
1	1	Q8MTP3	Polar tube protein 3 OS=Encephalitozoon cuniculi (strain GB-M1) OX=284813 GN=PTP3 PE=1 SV=1	40576	136187	963	963	83	83	126551	1	1	1	569.797	2275.16	4	2275.15	0.0101	1	61.6	2.6e-06	R	KDVAETHFYNQIASILPDSK	T			55683: Scan 70407 (rt=83.9108) [\\qehf\Data\2017\August\Sergey strap rerun\Sergey_strap_081817_0.raw]
1	1	Q8MTP3	Polar tube protein 3 OS=Encephalitozoon cuniculi (strain GB-M1) OX=284813 GN=PTP3 PE=1 SV=1	40576	136187	963	963	83	83	126552	1	1	1	569.797	2275.16	4	2275.15	0.0102	1	75.75	1.2e-07	R	KDVAETHFYNQIASILPDSK	T			55594: Scan 70308 (rt=83.7952) [\\qehf\Data\2017\August\Sergey strap rerun\Sergey_strap_081817_0.raw]
1	1	Q8MTP3	Polar tube protein 3 OS=Encephalitozoon cuniculi (strain GB-M1) OX=284813 GN=PTP3 PE=1 SV=1	40576	136187	963	963	83	83	126553	1	1	1	569.797	2275.16	4	2275.15	0.0103	1	68.4	4.7e-07	R	KDVAETHFYNQIASILPDSK	T			55713: Scan 70278 (rt=83.926) [\\qehf\Data\2017\August\Sergey strap rerun\Sergey_strap_081817_0_170818145620.raw]
1	1	Q8MTP3	Polar tube protein 3 OS=Encephalitozoon cuniculi (strain GB-M1) OX=284813 GN=PTP3 PE=1 SV=1	40576	136187	963	963	83	83	126554	1	1	1	569.797	2275.16	4	2275.15	0.0105	1	72.75	2.8e-07	R	KDVAETHFYNQIASILPDSK	T			55850: Scan 70604 (rt=84.1342) [\\qehf\Data\2017\August\Sergey strap rerun\Sergey_strap_081817_0.raw]
1	1	Q8MTP3	Polar tube protein 3 OS=Encephalitozoon cuniculi (strain GB-M1) OX=284813 GN=PTP3 PE=1 SV=1	40576	136187	963	963	83	83	126555	1	1	1	569.797	2275.16	4	2275.15	0.0105	1	68.97	6.3e-07	R	KDVAETHFYNQIASILPDSK	T			55560: Scan 70102 (rt=83.7187) [\\qehf\Data\2017\August\Sergey strap rerun\Sergey_strap_081817_0_170818145620.raw]
1	1	Q8MTP3	Polar tube protein 3 OS=Encephalitozoon cuniculi (strain GB-M1) OX=284813 GN=PTP3 PE=1 SV=1	40576	136187	963	963	83	83	126556	1	1	1	759.394	2275.16	3	2275.15	0.0107	1	91.16	3.3e-09	R	KDVAETHFYNQIASILPDSK	T			55682: Scan 70406 (rt=83.9101) [\\qehf\Data\2017\August\Sergey strap rerun\Sergey_strap_081817_0.raw]
1	1	Q8MTP3	Polar tube protein 3 OS=Encephalitozoon cuniculi (strain GB-M1) OX=284813 GN=PTP3 PE=1 SV=1	40576	136187	963	963	83	83	126557	1	1	1	569.797	2275.16	4	2275.15	0.0107	1	83.57	2.2e-08	R	KDVAETHFYNQIASILPDSK	T			55890: Scan 70479 (rt=84.1549) [\\qehf\Data\2017\August\Sergey strap rerun\Sergey_strap_081817_0_170818145620.raw]
1	1	Q8MTP3	Polar tube protein 3 OS=Encephalitozoon cuniculi (strain GB-M1) OX=284813 GN=PTP3 PE=1 SV=1	40576	136187	963	963	83	83	126558	1	1	1	759.394	2275.16	3	2275.15	0.0107	1	90.09	6e-09	R	KDVAETHFYNQIASILPDSK	T			55472: Scan 70003 (rt=83.6044) [\\qehf\Data\2017\August\Sergey strap rerun\Sergey_strap_081817_0_170818145620.raw]
1	1	Q8MTP3	Polar tube protein 3 OS=Encephalitozoon cuniculi (strain GB-M1) OX=284813 GN=PTP3 PE=1 SV=1	40576	136187	963	963	83	83	126559	1	1	1	759.394	2275.16	3	2275.15	0.0108	1	96.28	1.5e-09	R	KDVAETHFYNQIASILPDSK	T			55593: Scan 70307 (rt=83.7945) [\\qehf\Data\2017\August\Sergey strap rerun\Sergey_strap_081817_0.raw]
1	1	Q8MTP3	Polar tube protein 3 OS=Encephalitozoon cuniculi (strain GB-M1) OX=284813 GN=PTP3 PE=1 SV=1	40576	136187	963	963	83	83	126560	1	1	1	569.797	2275.16	4	2275.15	0.0109	1	68.17	7.5e-07	R	KDVAETHFYNQIASILPDSK	T			56116: Scan 70903 (rt=84.4713) [\\qehf\Data\2017\August\Sergey strap rerun\Sergey_strap_081817_0.raw]
1	1	Q8MTP3	Polar tube protein 3 OS=Encephalitozoon cuniculi (strain GB-M1) OX=284813 GN=PTP3 PE=1 SV=1	40576	136187	963	963	83	83	126561	1	1	1	759.394	2275.16	3	2275.15	0.0109	1	102.19	3.7e-10	R	KDVAETHFYNQIASILPDSK	T			55550: Scan 70091 (rt=83.7079) [\\qehf\Data\2017\August\Sergey strap rerun\Sergey_strap_081817_0_170818145620.raw]
1	1	Q8MTP3	Polar tube protein 3 OS=Encephalitozoon cuniculi (strain GB-M1) OX=284813 GN=PTP3 PE=1 SV=1	40576	136187	963	963	83	83	126562	1	1	1	1138.59	2275.16	2	2275.15	0.011	1	151.54	4.3e-15	R	KDVAETHFYNQIASILPDSK	T			55728: Scan 70458 (rt=83.9672) [\\qehf\Data\2017\August\Sergey strap rerun\Sergey_strap_081817_0.raw]
1	1	Q8MTP3	Polar tube protein 3 OS=Encephalitozoon cuniculi (strain GB-M1) OX=284813 GN=PTP3 PE=1 SV=1	40576	136187	963	963	83	83	126563	1	1	1	569.797	2275.16	4	2275.15	0.0111	1	68.54	7.4e-07	R	KDVAETHFYNQIASILPDSK	T			56032: Scan 70808 (rt=84.3642) [\\qehf\Data\2017\August\Sergey strap rerun\Sergey_strap_081817_0.raw]
1	1	Q8MTP3	Polar tube protein 3 OS=Encephalitozoon cuniculi (strain GB-M1) OX=284813 GN=PTP3 PE=1 SV=1	40576	136187	963	963	83	83	126564	1	1	1	759.394	2275.16	3	2275.15	0.0113	1	101.13	5e-10	R	KDVAETHFYNQIASILPDSK	T			55419: Scan 70111 (rt=83.568) [\\qehf\Data\2017\August\Sergey strap rerun\Sergey_strap_081817_0.raw]
1	1	Q8MTP3	Polar tube protein 3 OS=Encephalitozoon cuniculi (strain GB-M1) OX=284813 GN=PTP3 PE=1 SV=1	40576	136187	963	963	83	83	128685	1	1	1	1171.12	2340.22	2	2340.21	0.0107	0	65.32	1.1e-06	R	AYDISQPPVNPVYIPQAELAR	A			56799: Scan 71506 (rt=85.3347) [\\qehf\Data\2017\August\Sergey strap rerun\Sergey_strap_081817_0_170818145620.raw]
1	1	Q8MTP3	Polar tube protein 3 OS=Encephalitozoon cuniculi (strain GB-M1) OX=284813 GN=PTP3 PE=1 SV=1	40576	136187	963	963	83	83	128686	1	1	1	781.082	2340.22	3	2340.21	0.0117	0	81.54	2.3e-08	R	AYDISQPPVNPVYIPQAELAR	A			57081: Scan 71829 (rt=85.7128) [\\qehf\Data\2017\August\Sergey strap rerun\Sergey_strap_081817_0_170818145620.raw]
1	1	Q8MTP3	Polar tube protein 3 OS=Encephalitozoon cuniculi (strain GB-M1) OX=284813 GN=PTP3 PE=1 SV=1	40576	136187	963	963	83	83	129138	1	1	1	1180.12	2358.23	2	2358.22	0.0092	0	83.68	2.3e-08	R	RPASNQAVAPANVVPGPMVPSSGR	N			34977: Scan 46121 (rt=56.288) [\\qehf\Data\2017\August\Sergey strap rerun\Sergey_strap_081817_0_170818145620.raw]
1	1	Q8MTP3	Polar tube protein 3 OS=Encephalitozoon cuniculi (strain GB-M1) OX=284813 GN=PTP3 PE=1 SV=1	40576	136187	963	963	83	83	129139	1	1	1	787.085	2358.23	3	2358.22	0.0096	0	52.05	1.6e-05	R	RPASNQAVAPANVVPGPMVPSSGR	N			34599: Scan 45650 (rt=55.7506) [\\qehf\Data\2017\August\Sergey strap rerun\Sergey_strap_081817_0_170818145620.raw]
1	1	Q8MTP3	Polar tube protein 3 OS=Encephalitozoon cuniculi (strain GB-M1) OX=284813 GN=PTP3 PE=1 SV=1	40576	136187	963	963	83	83	129140	1	1	1	787.085	2358.23	3	2358.22	0.0098	0	66.16	8e-07	R	RPASNQAVAPANVVPGPMVPSSGR	N			34969: Scan 46110 (rt=56.2764) [\\qehf\Data\2017\August\Sergey strap rerun\Sergey_strap_081817_0_170818145620.raw]
1	1	Q8MTP3	Polar tube protein 3 OS=Encephalitozoon cuniculi (strain GB-M1) OX=284813 GN=PTP3 PE=1 SV=1	40576	136187	963	963	83	83	129141	1	1	1	1180.12	2358.23	2	2358.22	0.01	0	67.97	8.5e-07	R	RPASNQAVAPANVVPGPMVPSSGR	N			34588: Scan 45657 (rt=55.8443) [\\qehf\Data\2017\August\Sergey strap rerun\Sergey_strap_081817_0.raw]
1	1	Q8MTP3	Polar tube protein 3 OS=Encephalitozoon cuniculi (strain GB-M1) OX=284813 GN=PTP3 PE=1 SV=1	40576	136187	963	963	83	83	129142	1	1	1	787.085	2358.23	3	2358.22	0.01	0	48.48	3.4e-05	R	RPASNQAVAPANVVPGPMVPSSGR	N			35031: Scan 46201 (rt=56.3855) [\\qehf\Data\2017\August\Sergey strap rerun\Sergey_strap_081817_0_170818145620.raw]
1	1	Q8MTP3	Polar tube protein 3 OS=Encephalitozoon cuniculi (strain GB-M1) OX=284813 GN=PTP3 PE=1 SV=1	40576	136187	963	963	83	83	129143	1	1	1	787.085	2358.23	3	2358.22	0.0101	0	55.96	7.3e-06	R	RPASNQAVAPANVVPGPMVPSSGR	N			34897: Scan 46020 (rt=56.1718) [\\qehf\Data\2017\August\Sergey strap rerun\Sergey_strap_081817_0_170818145620.raw]
1	1	Q8MTP3	Polar tube protein 3 OS=Encephalitozoon cuniculi (strain GB-M1) OX=284813 GN=PTP3 PE=1 SV=1	40576	136187	963	963	83	83	129144	1	1	1	1180.12	2358.23	2	2358.22	0.0102	0	36.94	0.00077	R	RPASNQAVAPANVVPGPMVPSSGR	N			34627: Scan 45682 (rt=55.7847) [\\qehf\Data\2017\August\Sergey strap rerun\Sergey_strap_081817_0_170818145620.raw]
1	1	Q8MTP3	Polar tube protein 3 OS=Encephalitozoon cuniculi (strain GB-M1) OX=284813 GN=PTP3 PE=1 SV=1	40576	136187	963	963	83	83	129145	1	1	1	787.085	2358.23	3	2358.22	0.0105	0	53.26	1e-05	R	RPASNQAVAPANVVPGPMVPSSGR	N			34582: Scan 45651 (rt=55.8401) [\\qehf\Data\2017\August\Sergey strap rerun\Sergey_strap_081817_0.raw]
1	1	Q8MTP3	Polar tube protein 3 OS=Encephalitozoon cuniculi (strain GB-M1) OX=284813 GN=PTP3 PE=1 SV=1	40576	136187	963	963	83	83	129146	1	1	1	787.085	2358.23	3	2358.22	0.0105	0	56.03	6.9e-06	R	RPASNQAVAPANVVPGPMVPSSGR	N			35102: Scan 46290 (rt=56.49) [\\qehf\Data\2017\August\Sergey strap rerun\Sergey_strap_081817_0_170818145620.raw]
1	1	Q8MTP3	Polar tube protein 3 OS=Encephalitozoon cuniculi (strain GB-M1) OX=284813 GN=PTP3 PE=1 SV=1	40576	136187	963	963	83	83	129147	1	1	1	787.085	2358.23	3	2358.22	0.0105	0	61.24	2.1e-06	R	RPASNQAVAPANVVPGPMVPSSGR	N			34829: Scan 45931 (rt=56.0667) [\\qehf\Data\2017\August\Sergey strap rerun\Sergey_strap_081817_0_170818145620.raw]
1	1	Q8MTP3	Polar tube protein 3 OS=Encephalitozoon cuniculi (strain GB-M1) OX=284813 GN=PTP3 PE=1 SV=1	40576	136187	963	963	83	83	129148	1	1	1	787.085	2358.23	3	2358.22	0.0107	0	67.07	7.1e-07	R	RPASNQAVAPANVVPGPMVPSSGR	N			34675: Scan 45758 (rt=55.9485) [\\qehf\Data\2017\August\Sergey strap rerun\Sergey_strap_081817_0.raw]
1	1	Q8MTP3	Polar tube protein 3 OS=Encephalitozoon cuniculi (strain GB-M1) OX=284813 GN=PTP3 PE=1 SV=1	40576	136187	963	963	83	83	129149	1	1	1	787.085	2358.23	3	2358.22	0.0107	0	55.1	7.8e-06	R	RPASNQAVAPANVVPGPMVPSSGR	N			34758: Scan 45860 (rt=56.06) [\\qehf\Data\2017\August\Sergey strap rerun\Sergey_strap_081817_0.raw]
1	1	Q8MTP3	Polar tube protein 3 OS=Encephalitozoon cuniculi (strain GB-M1) OX=284813 GN=PTP3 PE=1 SV=1	40576	136187	963	963	83	83	129150	1	1	1	1180.12	2358.23	2	2358.22	0.011	0	78.2	8.6e-08	R	RPASNQAVAPANVVPGPMVPSSGR	N			34830: Scan 45932 (rt=56.0676) [\\qehf\Data\2017\August\Sergey strap rerun\Sergey_strap_081817_0_170818145620.raw]
1	1	Q8MTP3	Polar tube protein 3 OS=Encephalitozoon cuniculi (strain GB-M1) OX=284813 GN=PTP3 PE=1 SV=1	40576	136187	963	963	83	83	129151	1	1	1	787.085	2358.23	3	2358.22	0.011	0	52.06	1.5e-05	R	RPASNQAVAPANVVPGPMVPSSGR	N			34680: Scan 45747 (rt=55.8587) [\\qehf\Data\2017\August\Sergey strap rerun\Sergey_strap_081817_0_170818145620.raw]
1	1	Q8MTP3	Polar tube protein 3 OS=Encephalitozoon cuniculi (strain GB-M1) OX=284813 GN=PTP3 PE=1 SV=1	40576	136187	963	963	83	83	129152	1	1	1	787.085	2358.23	3	2358.22	0.0111	0	42.91	0.00011	R	RPASNQAVAPANVVPGPMVPSSGR	N			34911: Scan 46056 (rt=56.284) [\\qehf\Data\2017\August\Sergey strap rerun\Sergey_strap_081817_0.raw]
1	1	Q8MTP3	Polar tube protein 3 OS=Encephalitozoon cuniculi (strain GB-M1) OX=284813 GN=PTP3 PE=1 SV=1	40576	136187	963	963	83	83	129153	1	1	1	787.085	2358.23	3	2358.22	0.0111	0	56.18	6.3e-06	R	RPASNQAVAPANVVPGPMVPSSGR	N			34756: Scan 45841 (rt=55.9661) [\\qehf\Data\2017\August\Sergey strap rerun\Sergey_strap_081817_0_170818145620.raw]
1	1	Q8MTP3	Polar tube protein 3 OS=Encephalitozoon cuniculi (strain GB-M1) OX=284813 GN=PTP3 PE=1 SV=1	40576	136187	963	963	83	83	129154	1	1	1	787.085	2358.23	3	2358.22	0.0112	0	46.94	5.3e-05	R	RPASNQAVAPANVVPGPMVPSSGR	N			34831: Scan 45956 (rt=56.1692) [\\qehf\Data\2017\August\Sergey strap rerun\Sergey_strap_081817_0.raw]
1	1	Q8MTP3	Polar tube protein 3 OS=Encephalitozoon cuniculi (strain GB-M1) OX=284813 GN=PTP3 PE=1 SV=1	40576	136187	963	963	83	83	129155	1	1	1	1180.12	2358.23	2	2358.22	0.0116	0	65.3	8.7e-07	R	RPASNQAVAPANVVPGPMVPSSGR	N			34680: Scan 45763 (rt=55.9528) [\\qehf\Data\2017\August\Sergey strap rerun\Sergey_strap_081817_0.raw]
1	1	Q8MTP3	Polar tube protein 3 OS=Encephalitozoon cuniculi (strain GB-M1) OX=284813 GN=PTP3 PE=1 SV=1	40576	136187	963	963	83	83	129156	1	1	1	787.085	2358.23	3	2358.22	0.0118	0	61.79	1.6e-06	R	RPASNQAVAPANVVPGPMVPSSGR	N			34503: Scan 45554 (rt=55.7355) [\\qehf\Data\2017\August\Sergey strap rerun\Sergey_strap_081817_0.raw]
1	1	Q8MTP3	Polar tube protein 3 OS=Encephalitozoon cuniculi (strain GB-M1) OX=284813 GN=PTP3 PE=1 SV=1	40576	136187	963	963	83	83	129157	1	1	1	1180.12	2358.23	2	2358.22	0.0118	0	48.64	5.2e-05	R	RPASNQAVAPANVVPGPMVPSSGR	N			34423: Scan 45449 (rt=55.6243) [\\qehf\Data\2017\August\Sergey strap rerun\Sergey_strap_081817_0.raw]
1	1	Q8MTP3	Polar tube protein 3 OS=Encephalitozoon cuniculi (strain GB-M1) OX=284813 GN=PTP3 PE=1 SV=1	40576	136187	963	963	83	83	129391	1	1	1	792.417	2374.23	3	2374.22	0.0104	0	53.63	1.1e-05	R	RPASNQAVAPANVVPGPMVPSSGR	N			28712: Scan 38590 (rt=47.9588) [\\qehf\Data\2017\August\Sergey strap rerun\Sergey_strap_081817_0.raw]
1	1	Q8MTP3	Polar tube protein 3 OS=Encephalitozoon cuniculi (strain GB-M1) OX=284813 GN=PTP3 PE=1 SV=1	40576	136187	963	963	83	83	129392	1	1	1	792.417	2374.23	3	2374.22	0.0109	0	50.66	2.5e-05	R	RPASNQAVAPANVVPGPMVPSSGR	N			28616: Scan 38480 (rt=47.8401) [\\qehf\Data\2017\August\Sergey strap rerun\Sergey_strap_081817_0.raw]
1	1	Q8MTP3	Polar tube protein 3 OS=Encephalitozoon cuniculi (strain GB-M1) OX=284813 GN=PTP3 PE=1 SV=1	40576	136187	963	963	83	83	129393	1	1	1	792.417	2374.23	3	2374.22	0.0113	0	50.88	2.3e-05	R	RPASNQAVAPANVVPGPMVPSSGR	N			28494: Scan 38365 (rt=47.6577) [\\qehf\Data\2017\August\Sergey strap rerun\Sergey_strap_081817_0_170818145620.raw]
1	1	Q8MTP3	Polar tube protein 3 OS=Encephalitozoon cuniculi (strain GB-M1) OX=284813 GN=PTP3 PE=1 SV=1	40576	136187	963	963	83	83	129394	1	1	1	792.417	2374.23	3	2374.22	0.0114	0	53.05	1.7e-05	R	RPASNQAVAPANVVPGPMVPSSGR	N			28584: Scan 38472 (rt=47.7706) [\\qehf\Data\2017\August\Sergey strap rerun\Sergey_strap_081817_0_170818145620.raw]
1	1	Q8MTP3	Polar tube protein 3 OS=Encephalitozoon cuniculi (strain GB-M1) OX=284813 GN=PTP3 PE=1 SV=1	40576	136187	963	963	83	83	99425	1	1	1	833.115	2496.32	3	2496.31	0.0109	1	50.54	3.6e-05	K	RAYDISQPPVNPVYIPQAELAR	A			52078: Scan 66100 (rt=78.9329) [\\qehf\Data\2017\August\Sergey strap rerun\Sergey_strap_081817_0_170818145620.raw]
1	1	Q8MTP3	Polar tube protein 3 OS=Encephalitozoon cuniculi (strain GB-M1) OX=284813 GN=PTP3 PE=1 SV=1	40576	136187	963	963	83	83	133700	1	1	1	873.769	2618.29	3	2618.28	0.0092	0	107.48	2e-10	K	EAVEHMATAHAGLNVVGSDLNELNK	K			44808: Scan 57661 (rt=69.1846) [\\qehf\Data\2017\August\Sergey strap rerun\Sergey_strap_081817_0.raw]
1	1	Q8MTP3	Polar tube protein 3 OS=Encephalitozoon cuniculi (strain GB-M1) OX=284813 GN=PTP3 PE=1 SV=1	40576	136187	963	963	83	83	133701	1	1	1	655.579	2618.29	4	2618.28	0.0115	0	82.39	6.4e-08	K	EAVEHMATAHAGLNVVGSDLNELNK	K			44672: Scan 57501 (rt=69.0155) [\\qehf\Data\2017\August\Sergey strap rerun\Sergey_strap_081817_0.raw]
1	1	Q8MTP3	Polar tube protein 3 OS=Encephalitozoon cuniculi (strain GB-M1) OX=284813 GN=PTP3 PE=1 SV=1	40576	136187	963	963	83	83	133702	1	1	1	655.579	2618.29	4	2618.28	0.0121	0	81.58	7.7e-08	K	EAVEHMATAHAGLNVVGSDLNELNK	K			44584: Scan 57402 (rt=68.9081) [\\qehf\Data\2017\August\Sergey strap rerun\Sergey_strap_081817_0.raw]
1	1	Q8MTP3	Polar tube protein 3 OS=Encephalitozoon cuniculi (strain GB-M1) OX=284813 GN=PTP3 PE=1 SV=1	40576	136187	963	963	83	83	133703	1	1	1	655.579	2618.29	4	2618.28	0.0121	0	70.87	3.7e-07	K	EAVEHMATAHAGLNVVGSDLNELNK	K			44848: Scan 57706 (rt=69.2337) [\\qehf\Data\2017\August\Sergey strap rerun\Sergey_strap_081817_0.raw]
1	1	Q8MTP3	Polar tube protein 3 OS=Encephalitozoon cuniculi (strain GB-M1) OX=284813 GN=PTP3 PE=1 SV=1	40576	136187	963	963	83	83	133704	1	1	1	655.579	2618.29	4	2618.28	0.0121	0	45.87	9.9e-05	K	EAVEHMATAHAGLNVVGSDLNELNK	K			50078: Scan 63764 (rt=76.1324) [\\qehf\Data\2017\August\Sergey strap rerun\Sergey_strap_081817_0_170818145620.raw]
1	1	Q8MTP3	Polar tube protein 3 OS=Encephalitozoon cuniculi (strain GB-M1) OX=284813 GN=PTP3 PE=1 SV=1	40576	136187	963	963	83	83	133705	1	1	1	655.579	2618.29	4	2618.28	0.0121	0	91.52	7.9e-09	K	EAVEHMATAHAGLNVVGSDLNELNK	K			44494: Scan 57303 (rt=68.8016) [\\qehf\Data\2017\August\Sergey strap rerun\Sergey_strap_081817_0.raw]
1	1	Q8MTP3	Polar tube protein 3 OS=Encephalitozoon cuniculi (strain GB-M1) OX=284813 GN=PTP3 PE=1 SV=1	40576	136187	963	963	83	83	133706	1	1	1	655.579	2618.29	4	2618.28	0.0125	0	84.37	2.3e-08	K	EAVEHMATAHAGLNVVGSDLNELNK	K			44405: Scan 57204 (rt=68.6953) [\\qehf\Data\2017\August\Sergey strap rerun\Sergey_strap_081817_0.raw]
1	1	Q8MTP3	Polar tube protein 3 OS=Encephalitozoon cuniculi (strain GB-M1) OX=284813 GN=PTP3 PE=1 SV=1	40576	136187	963	963	83	83	133707	1	1	1	655.579	2618.29	4	2618.28	0.0125	0	86.98	1.5e-08	K	EAVEHMATAHAGLNVVGSDLNELNK	K			44318: Scan 57107 (rt=68.5898) [\\qehf\Data\2017\August\Sergey strap rerun\Sergey_strap_081817_0.raw]
1	1	Q8MTP3	Polar tube protein 3 OS=Encephalitozoon cuniculi (strain GB-M1) OX=284813 GN=PTP3 PE=1 SV=1	40576	136187	963	963	83	83	133708	1	1	1	655.579	2618.29	4	2618.28	0.0125	0	81.33	8.4e-08	K	EAVEHMATAHAGLNVVGSDLNELNK	K			44327: Scan 57040 (rt=68.4894) [\\qehf\Data\2017\August\Sergey strap rerun\Sergey_strap_081817_0_170818145620.raw]
1	1	Q8MTP3	Polar tube protein 3 OS=Encephalitozoon cuniculi (strain GB-M1) OX=284813 GN=PTP3 PE=1 SV=1	40576	136187	963	963	83	83	133709	1	1	1	655.58	2618.29	4	2618.28	0.0129	0	104.7	3.8e-10	K	EAVEHMATAHAGLNVVGSDLNELNK	K			44240: Scan 56941 (rt=68.3774) [\\qehf\Data\2017\August\Sergey strap rerun\Sergey_strap_081817_0_170818145620.raw]
1	1	Q8MTP3	Polar tube protein 3 OS=Encephalitozoon cuniculi (strain GB-M1) OX=284813 GN=PTP3 PE=1 SV=1	40576	136187	963	963	83	83	133869	1	1	1	659.578	2634.28	4	2634.27	0.011	0	51.13	2.3e-05	K	EAVEHMATAHAGLNVVGSDLNELNK	K			39421: Scan 51371 (rt=62.2172) [\\qehf\Data\2017\August\Sergey strap rerun\Sergey_strap_081817_0_170818145620.raw]
1	1	Q8MTP3	Polar tube protein 3 OS=Encephalitozoon cuniculi (strain GB-M1) OX=284813 GN=PTP3 PE=1 SV=1	40576	136187	963	963	83	83	133870	1	1	1	879.102	2634.28	3	2634.27	0.0121	0	53.86	8.9e-06	K	EAVEHMATAHAGLNVVGSDLNELNK	K			39510: Scan 51514 (rt=62.4176) [\\qehf\Data\2017\August\Sergey strap rerun\Sergey_strap_081817_0.raw]
1	1	Q8MTP3	Polar tube protein 3 OS=Encephalitozoon cuniculi (strain GB-M1) OX=284813 GN=PTP3 PE=1 SV=1	40576	136187	963	963	83	83	134232	1	1	1	886.104	2655.29	3	2655.28	0.0102	0	60.51	2.1e-06	K	FVEVSSPYGVPEIMTMDQAVESLK	S			65923: Scan 82127 (rt=97.7108) [\\qehf\Data\2017\August\Sergey strap rerun\Sergey_strap_081817_0.raw]
1	1	Q8MTP3	Polar tube protein 3 OS=Encephalitozoon cuniculi (strain GB-M1) OX=284813 GN=PTP3 PE=1 SV=1	40576	136187	963	963	83	83	134233	1	1	1	1328.65	2655.29	2	2655.28	0.0109	0	89.64	4.7e-09	K	FVEVSSPYGVPEIMTMDQAVESLK	S			65795: Scan 81795 (rt=97.5686) [\\qehf\Data\2017\August\Sergey strap rerun\Sergey_strap_081817_0_170818145620.raw]
1	1	Q8MTP3	Polar tube protein 3 OS=Encephalitozoon cuniculi (strain GB-M1) OX=284813 GN=PTP3 PE=1 SV=1	40576	136187	963	963	83	83	134234	1	1	1	886.105	2655.29	3	2655.28	0.0124	0	92.38	2.4e-09	K	FVEVSSPYGVPEIMTMDQAVESLK	S			65794: Scan 81794 (rt=97.5679) [\\qehf\Data\2017\August\Sergey strap rerun\Sergey_strap_081817_0_170818145620.raw]
1	1	Q8MTP3	Polar tube protein 3 OS=Encephalitozoon cuniculi (strain GB-M1) OX=284813 GN=PTP3 PE=1 SV=1	40576	136187	963	963	83	83	134748	1	1	1	895.423	2683.25	3	2683.24	0.0038	0	48.05	4.2e-05	R	VVDTMSPPDYSDPTGVYVSNGVATGR	T			45491: Scan 58444 (rt=70.0322) [\\qehf\Data\2017\August\Sergey strap rerun\Sergey_strap_081817_0.raw]
1	1	Q8MTP3	Polar tube protein 3 OS=Encephalitozoon cuniculi (strain GB-M1) OX=284813 GN=PTP3 PE=1 SV=1	40576	136187	963	963	83	83	134750	1	1	1	1342.63	2683.25	2	2683.24	0.0064	0	144.36	4.1e-14	R	VVDTMSPPDYSDPTGVYVSNGVATGR	T			45388: Scan 58327 (rt=69.9046) [\\qehf\Data\2017\August\Sergey strap rerun\Sergey_strap_081817_0.raw]
1	1	Q8MTP3	Polar tube protein 3 OS=Encephalitozoon cuniculi (strain GB-M1) OX=284813 GN=PTP3 PE=1 SV=1	40576	136187	963	963	83	83	134751	1	1	1	1342.63	2683.25	2	2683.24	0.0086	0	151.92	7.6e-15	R	VVDTMSPPDYSDPTGVYVSNGVATGR	T			44712: Scan 57478 (rt=68.9665) [\\qehf\Data\2017\August\Sergey strap rerun\Sergey_strap_081817_0_170818145620.raw]
1	1	Q8MTP3	Polar tube protein 3 OS=Encephalitozoon cuniculi (strain GB-M1) OX=284813 GN=PTP3 PE=1 SV=1	40576	136187	963	963	83	83	134752	1	1	1	1342.63	2683.25	2	2683.24	0.0094	0	147.38	2.2e-14	R	VVDTMSPPDYSDPTGVYVSNGVATGR	T			45325: Scan 58181 (rt=69.7478) [\\qehf\Data\2017\August\Sergey strap rerun\Sergey_strap_081817_0_170818145620.raw]
1	1	Q8MTP3	Polar tube protein 3 OS=Encephalitozoon cuniculi (strain GB-M1) OX=284813 GN=PTP3 PE=1 SV=1	40576	136187	963	963	83	83	134753	1	1	1	895.425	2683.25	3	2683.24	0.0104	0	94.55	2.8e-09	R	VVDTMSPPDYSDPTGVYVSNGVATGR	T			45289: Scan 58213 (rt=69.7807) [\\qehf\Data\2017\August\Sergey strap rerun\Sergey_strap_081817_0.raw]
1	1	Q8MTP3	Polar tube protein 3 OS=Encephalitozoon cuniculi (strain GB-M1) OX=284813 GN=PTP3 PE=1 SV=1	40576	136187	963	963	83	83	134754	1	1	1	895.426	2683.26	3	2683.24	0.0117	0	89.37	7.3e-09	R	VVDTMSPPDYSDPTGVYVSNGVATGR	T			45337: Scan 58194 (rt=69.7599) [\\qehf\Data\2017\August\Sergey strap rerun\Sergey_strap_081817_0_170818145620.raw]
1	1	Q8MTP3	Polar tube protein 3 OS=Encephalitozoon cuniculi (strain GB-M1) OX=284813 GN=PTP3 PE=1 SV=1	40576	136187	963	963	83	83	134756	1	1	1	1342.64	2683.26	2	2683.24	0.0122	0	148.86	1.5e-14	R	VVDTMSPPDYSDPTGVYVSNGVATGR	T			45302: Scan 58229 (rt=69.7986) [\\qehf\Data\2017\August\Sergey strap rerun\Sergey_strap_081817_0.raw]
1	1	Q8MTP3	Polar tube protein 3 OS=Encephalitozoon cuniculi (strain GB-M1) OX=284813 GN=PTP3 PE=1 SV=1	40576	136187	963	963	83	83	134757	1	1	1	895.426	2683.26	3	2683.24	0.0123	0	94.05	3e-09	R	VVDTMSPPDYSDPTGVYVSNGVATGR	T			44984: Scan 57790 (rt=69.3017) [\\qehf\Data\2017\August\Sergey strap rerun\Sergey_strap_081817_0_170818145620.raw]
1	1	Q8MTP3	Polar tube protein 3 OS=Encephalitozoon cuniculi (strain GB-M1) OX=284813 GN=PTP3 PE=1 SV=1	40576	136187	963	963	83	83	134758	1	1	1	895.426	2683.26	3	2683.24	0.0125	0	107.53	1.7e-10	R	VVDTMSPPDYSDPTGVYVSNGVATGR	T			45195: Scan 58107 (rt=69.668) [\\qehf\Data\2017\August\Sergey strap rerun\Sergey_strap_081817_0.raw]
1	1	Q8MTP3	Polar tube protein 3 OS=Encephalitozoon cuniculi (strain GB-M1) OX=284813 GN=PTP3 PE=1 SV=1	40576	136187	963	963	83	83	134759	1	1	1	1342.64	2683.26	2	2683.24	0.0126	0	163.02	5.9e-16	R	VVDTMSPPDYSDPTGVYVSNGVATGR	T			45251: Scan 58094 (rt=69.6415) [\\qehf\Data\2017\August\Sergey strap rerun\Sergey_strap_081817_0_170818145620.raw]
1	1	Q8MTP3	Polar tube protein 3 OS=Encephalitozoon cuniculi (strain GB-M1) OX=284813 GN=PTP3 PE=1 SV=1	40576	136187	963	963	83	83	134760	1	1	1	1342.64	2683.26	2	2683.24	0.013	0	164.18	4.6e-16	R	VVDTMSPPDYSDPTGVYVSNGVATGR	T			45165: Scan 57997 (rt=69.5317) [\\qehf\Data\2017\August\Sergey strap rerun\Sergey_strap_081817_0_170818145620.raw]
1	1	Q8MTP3	Polar tube protein 3 OS=Encephalitozoon cuniculi (strain GB-M1) OX=284813 GN=PTP3 PE=1 SV=1	40576	136187	963	963	83	83	134761	1	1	1	895.426	2683.26	3	2683.24	0.0132	0	109.52	1.1e-10	R	VVDTMSPPDYSDPTGVYVSNGVATGR	T			44922: Scan 57790 (rt=69.3244) [\\qehf\Data\2017\August\Sergey strap rerun\Sergey_strap_081817_0.raw]
1	1	Q8MTP3	Polar tube protein 3 OS=Encephalitozoon cuniculi (strain GB-M1) OX=284813 GN=PTP3 PE=1 SV=1	40576	136187	963	963	83	83	135053	1	1	1	1350.63	2699.25	2	2699.24	0.0117	0	115.95	2.6e-11	R	VVDTMSPPDYSDPTGVYVSNGVATGR	T			39069: Scan 50985 (rt=61.8014) [\\qehf\Data\2017\August\Sergey strap rerun\Sergey_strap_081817_0.raw]
1	1	Q8MTP3	Polar tube protein 3 OS=Encephalitozoon cuniculi (strain GB-M1) OX=284813 GN=PTP3 PE=1 SV=1	40576	136187	963	963	83	83	135578	1	1	1	914.784	2741.33	3	2741.32	0.0118	0	102.55	5.3e-10	R	GFSHSFPNNPQAPGIGATPSPAVGYSGK	I			39939: Scan 52007 (rt=62.9405) [\\qehf\Data\2017\August\Sergey strap rerun\Sergey_strap_081817_0.raw]
1	1	Q8MTP3	Polar tube protein 3 OS=Encephalitozoon cuniculi (strain GB-M1) OX=284813 GN=PTP3 PE=1 SV=1	40576	136187	963	963	83	83	135579	1	1	1	1371.67	2741.33	2	2741.32	0.0121	0	100.73	3.6e-10	R	GFSHSFPNNPQAPGIGATPSPAVGYSGK	I			39686: Scan 51671 (rt=62.5346) [\\qehf\Data\2017\August\Sergey strap rerun\Sergey_strap_081817_0_170818145620.raw]
1	1	Q8MTP3	Polar tube protein 3 OS=Encephalitozoon cuniculi (strain GB-M1) OX=284813 GN=PTP3 PE=1 SV=1	40576	136187	963	963	83	83	135580	1	1	1	914.785	2741.33	3	2741.32	0.0123	0	104.58	4.3e-10	R	GFSHSFPNNPQAPGIGATPSPAVGYSGK	I			40133: Scan 52232 (rt=63.1782) [\\qehf\Data\2017\August\Sergey strap rerun\Sergey_strap_081817_0.raw]
1	1	Q8MTP3	Polar tube protein 3 OS=Encephalitozoon cuniculi (strain GB-M1) OX=284813 GN=PTP3 PE=1 SV=1	40576	136187	963	963	83	83	135581	1	1	1	1371.67	2741.33	2	2741.32	0.0133	0	130	6.6e-13	R	GFSHSFPNNPQAPGIGATPSPAVGYSGK	I			39999: Scan 52076 (rt=63.0111) [\\qehf\Data\2017\August\Sergey strap rerun\Sergey_strap_081817_0.raw]
1	1	Q8MTP3	Polar tube protein 3 OS=Encephalitozoon cuniculi (strain GB-M1) OX=284813 GN=PTP3 PE=1 SV=1	40576	136187	963	963	83	83	135582	1	1	1	914.785	2741.33	3	2741.32	0.0135	0	87.13	1.9e-08	R	GFSHSFPNNPQAPGIGATPSPAVGYSGK	I			39571: Scan 51585 (rt=62.4979) [\\qehf\Data\2017\August\Sergey strap rerun\Sergey_strap_081817_0.raw]
1	1	Q8MTP3	Polar tube protein 3 OS=Encephalitozoon cuniculi (strain GB-M1) OX=284813 GN=PTP3 PE=1 SV=1	40576	136187	963	963	83	83	135633	1	1	1	687.603	2746.38	4	2746.37	0.0105	1	52.68	2.2e-05	K	EAVEHMATAHAGLNVVGSDLNELNKK	Y			41795: Scan 54154 (rt=65.2896) [\\qehf\Data\2017\August\Sergey strap rerun\Sergey_strap_081817_0.raw]
1	1	Q8MTP3	Polar tube protein 3 OS=Encephalitozoon cuniculi (strain GB-M1) OX=284813 GN=PTP3 PE=1 SV=1	40576	136187	963	963	83	83	135634	1	1	1	916.468	2746.38	3	2746.37	0.0108	1	103.43	2e-10	K	EAVEHMATAHAGLNVVGSDLNELNKK	Y			41755: Scan 54047 (rt=65.1359) [\\qehf\Data\2017\August\Sergey strap rerun\Sergey_strap_081817_0_170818145620.raw]
1	1	Q8MTP3	Polar tube protein 3 OS=Encephalitozoon cuniculi (strain GB-M1) OX=284813 GN=PTP3 PE=1 SV=1	40576	136187	963	963	83	83	135635	1	1	1	687.603	2746.38	4	2746.37	0.0109	1	78.97	3.9e-08	K	EAVEHMATAHAGLNVVGSDLNELNKK	Y			41889: Scan 54261 (rt=65.4052) [\\qehf\Data\2017\August\Sergey strap rerun\Sergey_strap_081817_0.raw]
1	1	Q8MTP3	Polar tube protein 3 OS=Encephalitozoon cuniculi (strain GB-M1) OX=284813 GN=PTP3 PE=1 SV=1	40576	136187	963	963	83	83	135636	1	1	1	687.603	2746.38	4	2746.37	0.0115	1	91.77	2.5e-09	K	EAVEHMATAHAGLNVVGSDLNELNKK	Y			41972: Scan 54359 (rt=65.5085) [\\qehf\Data\2017\August\Sergey strap rerun\Sergey_strap_081817_0.raw]
1	1	Q8MTP3	Polar tube protein 3 OS=Encephalitozoon cuniculi (strain GB-M1) OX=284813 GN=PTP3 PE=1 SV=1	40576	136187	963	963	83	83	135637	1	1	1	687.603	2746.38	4	2746.37	0.0121	1	84.35	1.5e-08	K	EAVEHMATAHAGLNVVGSDLNELNKK	Y			41806: Scan 54107 (rt=65.2008) [\\qehf\Data\2017\August\Sergey strap rerun\Sergey_strap_081817_0_170818145620.raw]
1	1	Q8MTP3	Polar tube protein 3 OS=Encephalitozoon cuniculi (strain GB-M1) OX=284813 GN=PTP3 PE=1 SV=1	40576	136187	963	963	83	83	135638	1	1	1	687.603	2746.38	4	2746.37	0.0121	1	64.31	2.1e-06	K	EAVEHMATAHAGLNVVGSDLNELNKK	Y			41899: Scan 54216 (rt=65.3202) [\\qehf\Data\2017\August\Sergey strap rerun\Sergey_strap_081817_0_170818145620.raw]
1	1	Q8MTP3	Polar tube protein 3 OS=Encephalitozoon cuniculi (strain GB-M1) OX=284813 GN=PTP3 PE=1 SV=1	40576	136187	963	963	83	83	135639	1	1	1	687.603	2746.38	4	2746.37	0.0129	1	78.89	4.2e-08	K	EAVEHMATAHAGLNVVGSDLNELNKK	Y			41723: Scan 54007 (rt=65.0914) [\\qehf\Data\2017\August\Sergey strap rerun\Sergey_strap_081817_0_170818145620.raw]
1	1	Q8MTP3	Polar tube protein 3 OS=Encephalitozoon cuniculi (strain GB-M1) OX=284813 GN=PTP3 PE=1 SV=1	40576	136187	963	963	83	83	136356	1	1	1	697.108	2784.4	4	2784.39	0.0106	1	77.39	1.5e-07	K	AAIVDEYNKELINEHLSPSSTVEAR	V			43533: Scan 56129 (rt=67.4651) [\\qehf\Data\2017\August\Sergey strap rerun\Sergey_strap_081817_0_170818145620.raw]
1	1	Q8MTP3	Polar tube protein 3 OS=Encephalitozoon cuniculi (strain GB-M1) OX=284813 GN=PTP3 PE=1 SV=1	40576	136187	963	963	83	83	136357	1	1	1	929.142	2784.4	3	2784.39	0.0108	1	103.98	3.9e-10	K	AAIVDEYNKELINEHLSPSSTVEAR	V			44118: Scan 56880 (rt=68.335) [\\qehf\Data\2017\August\Sergey strap rerun\Sergey_strap_081817_0.raw]
1	1	Q8MTP3	Polar tube protein 3 OS=Encephalitozoon cuniculi (strain GB-M1) OX=284813 GN=PTP3 PE=1 SV=1	40576	136187	963	963	83	83	136358	1	1	1	697.108	2784.4	4	2784.39	0.0114	1	90.03	9.6e-09	K	AAIVDEYNKELINEHLSPSSTVEAR	V			43452: Scan 56033 (rt=67.3586) [\\qehf\Data\2017\August\Sergey strap rerun\Sergey_strap_081817_0_170818145620.raw]
1	1	Q8MTP3	Polar tube protein 3 OS=Encephalitozoon cuniculi (strain GB-M1) OX=284813 GN=PTP3 PE=1 SV=1	40576	136187	963	963	83	83	136359	1	1	1	697.109	2784.4	4	2784.39	0.0119	1	85.6	2.5e-08	K	AAIVDEYNKELINEHLSPSSTVEAR	V			44009: Scan 56754 (rt=68.1952) [\\qehf\Data\2017\August\Sergey strap rerun\Sergey_strap_081817_0.raw]
1	1	Q8MTP3	Polar tube protein 3 OS=Encephalitozoon cuniculi (strain GB-M1) OX=284813 GN=PTP3 PE=1 SV=1	40576	136187	963	963	83	83	136360	1	1	1	697.109	2784.4	4	2784.39	0.012	1	90.64	8e-09	K	AAIVDEYNKELINEHLSPSSTVEAR	V			43785: Scan 56423 (rt=67.7977) [\\qehf\Data\2017\August\Sergey strap rerun\Sergey_strap_081817_0_170818145620.raw]
1	1	Q8MTP3	Polar tube protein 3 OS=Encephalitozoon cuniculi (strain GB-M1) OX=284813 GN=PTP3 PE=1 SV=1	40576	136187	963	963	83	83	136361	1	1	1	697.109	2784.41	4	2784.39	0.0123	1	74.75	3.3e-07	K	AAIVDEYNKELINEHLSPSSTVEAR	V			43873: Scan 56527 (rt=67.9134) [\\qehf\Data\2017\August\Sergey strap rerun\Sergey_strap_081817_0_170818145620.raw]
1	1	Q8MTP3	Polar tube protein 3 OS=Encephalitozoon cuniculi (strain GB-M1) OX=284813 GN=PTP3 PE=1 SV=1	40576	136187	963	963	83	83	136362	1	1	1	697.109	2784.41	4	2784.39	0.0125	1	93.61	4.2e-09	K	AAIVDEYNKELINEHLSPSSTVEAR	V			43928: Scan 56657 (rt=68.0893) [\\qehf\Data\2017\August\Sergey strap rerun\Sergey_strap_081817_0.raw]
1	1	Q8MTP3	Polar tube protein 3 OS=Encephalitozoon cuniculi (strain GB-M1) OX=284813 GN=PTP3 PE=1 SV=1	40576	136187	963	963	83	83	136363	1	1	1	697.109	2784.41	4	2784.39	0.0126	1	84.7	3.3e-08	K	AAIVDEYNKELINEHLSPSSTVEAR	V			43619: Scan 56228 (rt=67.5756) [\\qehf\Data\2017\August\Sergey strap rerun\Sergey_strap_081817_0_170818145620.raw]
1	1	Q8MTP3	Polar tube protein 3 OS=Encephalitozoon cuniculi (strain GB-M1) OX=284813 GN=PTP3 PE=1 SV=1	40576	136187	963	963	83	83	136364	1	1	1	929.143	2784.41	3	2784.39	0.0129	1	125.45	2.8e-12	K	AAIVDEYNKELINEHLSPSSTVEAR	V			43509: Scan 56099 (rt=67.4318) [\\qehf\Data\2017\August\Sergey strap rerun\Sergey_strap_081817_0_170818145620.raw]
1	1	Q8MTP3	Polar tube protein 3 OS=Encephalitozoon cuniculi (strain GB-M1) OX=284813 GN=PTP3 PE=1 SV=1	40576	136187	963	963	83	83	136365	1	1	1	929.143	2784.41	3	2784.39	0.013	1	106.98	2e-10	K	AAIVDEYNKELINEHLSPSSTVEAR	V			43596: Scan 56201 (rt=67.5453) [\\qehf\Data\2017\August\Sergey strap rerun\Sergey_strap_081817_0_170818145620.raw]
1	1	Q8MTP3	Polar tube protein 3 OS=Encephalitozoon cuniculi (strain GB-M1) OX=284813 GN=PTP3 PE=1 SV=1	40576	136187	963	963	83	83	136366	1	1	1	697.109	2784.41	4	2784.39	0.0132	1	75.62	2.7e-07	K	AAIVDEYNKELINEHLSPSSTVEAR	V			44095: Scan 56855 (rt=68.3076) [\\qehf\Data\2017\August\Sergey strap rerun\Sergey_strap_081817_0.raw]
1	1	Q8MTP3	Polar tube protein 3 OS=Encephalitozoon cuniculi (strain GB-M1) OX=284813 GN=PTP3 PE=1 SV=1	40576	136187	963	963	83	83	136367	1	1	1	697.109	2784.41	4	2784.39	0.0134	1	93.32	4.6e-09	K	AAIVDEYNKELINEHLSPSSTVEAR	V			43836: Scan 56550 (rt=67.9728) [\\qehf\Data\2017\August\Sergey strap rerun\Sergey_strap_081817_0.raw]
1	1	Q8MTP3	Polar tube protein 3 OS=Encephalitozoon cuniculi (strain GB-M1) OX=284813 GN=PTP3 PE=1 SV=1	40576	136187	963	963	83	83	136368	1	1	1	697.109	2784.41	4	2784.39	0.0137	1	84.52	3.5e-08	K	AAIVDEYNKELINEHLSPSSTVEAR	V			43707: Scan 56330 (rt=67.6912) [\\qehf\Data\2017\August\Sergey strap rerun\Sergey_strap_081817_0_170818145620.raw]
1	1	Q8MTP3	Polar tube protein 3 OS=Encephalitozoon cuniculi (strain GB-M1) OX=284813 GN=PTP3 PE=1 SV=1	40576	136187	963	963	83	83	136369	1	1	1	929.143	2784.41	3	2784.39	0.0137	1	109.95	1e-10	K	AAIVDEYNKELINEHLSPSSTVEAR	V			43684: Scan 56301 (rt=67.6565) [\\qehf\Data\2017\August\Sergey strap rerun\Sergey_strap_081817_0_170818145620.raw]
1	1	Q8MTP3	Polar tube protein 3 OS=Encephalitozoon cuniculi (strain GB-M1) OX=284813 GN=PTP3 PE=1 SV=1	40576	136187	963	963	83	83	137411	1	1	1	1438.2	2874.39	2	2874.38	0.0107	0	109.03	6e-11	K	VIGTPVESGLNVVEMEDGYMHISEAAK	A			64517: Scan 80341 (rt=95.9492) [\\qehf\Data\2017\August\Sergey strap rerun\Sergey_strap_081817_0_170818145620.raw]
1	1	Q8MTP3	Polar tube protein 3 OS=Encephalitozoon cuniculi (strain GB-M1) OX=284813 GN=PTP3 PE=1 SV=1	40576	136187	963	963	83	83	137412	1	1	1	959.137	2874.39	3	2874.38	0.0124	0	92.12	2.3e-09	K	VIGTPVESGLNVVEMEDGYMHISEAAK	A			59668: Scan 75014 (rt=89.2839) [\\qehf\Data\2017\August\Sergey strap rerun\Sergey_strap_081817_0.raw]
1	1	Q8MTP3	Polar tube protein 3 OS=Encephalitozoon cuniculi (strain GB-M1) OX=284813 GN=PTP3 PE=1 SV=1	40576	136187	963	963	83	83	137413	1	1	1	1438.2	2874.39	2	2874.38	0.0125	0	150.82	7.2e-15	K	VIGTPVESGLNVVEMEDGYMHISEAAK	A			64623: Scan 80657 (rt=96.0633) [\\qehf\Data\2017\August\Sergey strap rerun\Sergey_strap_081817_0.raw]
1	1	Q8MTP3	Polar tube protein 3 OS=Encephalitozoon cuniculi (strain GB-M1) OX=284813 GN=PTP3 PE=1 SV=1	40576	136187	963	963	83	83	137416	1	1	1	959.138	2874.39	3	2874.38	0.0143	0	121.54	4e-12	K	VIGTPVESGLNVVEMEDGYMHISEAAK	A			64560: Scan 80393 (rt=96.0064) [\\qehf\Data\2017\August\Sergey strap rerun\Sergey_strap_081817_0_170818145620.raw]
1	1	Q8MTP3	Polar tube protein 3 OS=Encephalitozoon cuniculi (strain GB-M1) OX=284813 GN=PTP3 PE=1 SV=1	40576	136187	963	963	83	83	137603	1	1	1	964.468	2890.38	3	2890.37	0.01	0	40.69	0.00015	K	VIGTPVESGLNVVEMEDGYMHISEAAK	A			60625: Scan 75915 (rt=90.6061) [\\qehf\Data\2017\August\Sergey strap rerun\Sergey_strap_081817_0_170818145620.raw]
1	1	Q8MTP3	Polar tube protein 3 OS=Encephalitozoon cuniculi (strain GB-M1) OX=284813 GN=PTP3 PE=1 SV=1	40576	136187	963	963	83	83	137604	1	1	1	964.469	2890.39	3	2890.37	0.0126	0	36.45	0.00038	K	VIGTPVESGLNVVEMEDGYMHISEAAK	A			60540: Scan 75817 (rt=90.4891) [\\qehf\Data\2017\August\Sergey strap rerun\Sergey_strap_081817_0_170818145620.raw]
1	1	Q8MTP3	Polar tube protein 3 OS=Encephalitozoon cuniculi (strain GB-M1) OX=284813 GN=PTP3 PE=1 SV=1	40576	136187	963	963	83	83	137605	1	1	1	964.47	2890.39	3	2890.37	0.0138	0	65.36	8.3e-07	K	VIGTPVESGLNVVEMEDGYMHISEAAK	A			60796: Scan 76107 (rt=90.8335) [\\qehf\Data\2017\August\Sergey strap rerun\Sergey_strap_081817_0_170818145620.raw]
1	1	Q8MTP3	Polar tube protein 3 OS=Encephalitozoon cuniculi (strain GB-M1) OX=284813 GN=PTP3 PE=1 SV=1	40576	136187	963	963	83	83	137606	1	1	1	964.47	2890.39	3	2890.37	0.0143	0	64.86	8.3e-07	K	VIGTPVESGLNVVEMEDGYMHISEAAK	A			60365: Scan 75620 (rt=90.2537) [\\qehf\Data\2017\August\Sergey strap rerun\Sergey_strap_081817_0_170818145620.raw]
1	1	Q8MTP3	Polar tube protein 3 OS=Encephalitozoon cuniculi (strain GB-M1) OX=284813 GN=PTP3 PE=1 SV=1	40576	136187	963	963	83	83	140990	1	1	1	1161.57	3481.67	3	3481.66	0.0136	0	105.48	3e-10	K	GVGYYEADASGFTLPLPSPLNPVPTSTMTNEEK	S			65524: Scan 81672 (rt=97.1764) [\\qehf\Data\2017\August\Sergey strap rerun\Sergey_strap_081817_0.raw]
1	1	Q8MTP3	Polar tube protein 3 OS=Encephalitozoon cuniculi (strain GB-M1) OX=284813 GN=PTP3 PE=1 SV=1	40576	136187	963	963	83	83	142118	1	1	1	1277.29	3828.85	3	3828.84	0.0152	1	73.33	1.8e-07	R	SMGISTQSFLNMISQLPDSSIKEMISYNEAPPSAR	K			66966: Scan 83145 (rt=99.1603) [\\qehf\Data\2017\August\Sergey strap rerun\Sergey_strap_081817_0_170818145620.raw]
1	1	Q8MTP3	Polar tube protein 3 OS=Encephalitozoon cuniculi (strain GB-M1) OX=284813 GN=PTP3 PE=1 SV=1	40576	136187	963	963	83	83	142475	1	1	1	1374.01	4119	3	4119	0.0074	0	51.26	2.2e-05	R	NGSITPDVAESVGGSIPGGITEPVVIQPAESSPMEVNEEAR	V			63514: Scan 79406 (rt=94.5711) [\\qehf\Data\2017\August\Sergey strap rerun\Sergey_strap_081817_0.raw]
1	1	Q8MTP3	Polar tube protein 3 OS=Encephalitozoon cuniculi (strain GB-M1) OX=284813 GN=PTP3 PE=1 SV=1	40576	136187	963	963	83	83	142476	1	1	1	1374.01	4119	3	4119	0.0077	0	56.65	4.9e-06	R	NGSITPDVAESVGGSIPGGITEPVVIQPAESSPMEVNEEAR	V			64313: Scan 80309 (rt=95.6522) [\\qehf\Data\2017\August\Sergey strap rerun\Sergey_strap_081817_0.raw]
1	1	Q8MTP3	Polar tube protein 3 OS=Encephalitozoon cuniculi (strain GB-M1) OX=284813 GN=PTP3 PE=1 SV=1	40576	136187	963	963	83	83	142477	1	1	1	1374.01	4119	3	4119	0.0086	0	41.29	0.00021	R	NGSITPDVAESVGGSIPGGITEPVVIQPAESSPMEVNEEAR	V			63604: Scan 79311 (rt=94.7433) [\\qehf\Data\2017\August\Sergey strap rerun\Sergey_strap_081817_0_170818145620.raw]
1	1	Q8MTP3	Polar tube protein 3 OS=Encephalitozoon cuniculi (strain GB-M1) OX=284813 GN=PTP3 PE=1 SV=1	40576	136187	963	963	83	83	142479	1	1	1	1030.76	4119.01	4	4119	0.0099	0	113.75	2.4e-11	R	NGSITPDVAESVGGSIPGGITEPVVIQPAESSPMEVNEEAR	V			62322: Scan 78049 (rt=92.9214) [\\qehf\Data\2017\August\Sergey strap rerun\Sergey_strap_081817_0.raw]
1	1	Q8MTP3	Polar tube protein 3 OS=Encephalitozoon cuniculi (strain GB-M1) OX=284813 GN=PTP3 PE=1 SV=1	40576	136187	963	963	83	83	142482	1	1	1	1030.76	4119.01	4	4119	0.0171	0	77.24	5.7e-08	R	NGSITPDVAESVGGSIPGGITEPVVIQPAESSPMEVNEEAR	V			62150: Scan 77853 (rt=92.6898) [\\qehf\Data\2017\August\Sergey strap rerun\Sergey_strap_081817_0.raw]
1	1	Q8MTP3	Polar tube protein 3 OS=Encephalitozoon cuniculi (strain GB-M1) OX=284813 GN=PTP3 PE=1 SV=1	40576	136187	963	963	83	83	142580	1	1	1	1046.24	4180.94	4	4180.94	-0.0016	0	62.88	7.2e-06	R	NGSITPDVAESVGGSIPGGITEPVVIQPAESSPMEVNEEAR	V			62275: Scan 77994 (rt=92.854) [\\qehf\Data\2017\August\Sergey strap rerun\Sergey_strap_081817_0.raw]
1	1	Q8MTP3	Polar tube protein 3 OS=Encephalitozoon cuniculi (strain GB-M1) OX=284813 GN=PTP3 PE=1 SV=1	40576	136187	963	963	83	83	142586	1	1	1	1047.53	4186.07	4	4186.06	0.0167	0	68.59	4.2e-07	K	TANTGSVTEMIFNNISTVTHEPNTVGGEILEQMTVPNLK	T			66690: Scan 83015 (rt=98.7456) [\\qehf\Data\2017\August\Sergey strap rerun\Sergey_strap_081817_0.raw]
1	1	Q8MTP3	Polar tube protein 3 OS=Encephalitozoon cuniculi (strain GB-M1) OX=284813 GN=PTP3 PE=1 SV=1	40576	136187	963	963	83	83	142587	1	1	1	1047.53	4186.08	4	4186.06	0.0195	0	35.84	0.00053	K	TANTGSVTEMIFNNISTVTHEPNTVGGEILEQMTVPNLK	T			66764: Scan 83100 (rt=98.8514) [\\qehf\Data\2017\August\Sergey strap rerun\Sergey_strap_081817_0.raw]
1	1	Q8MTP3	Polar tube protein 3 OS=Encephalitozoon cuniculi (strain GB-M1) OX=284813 GN=PTP3 PE=1 SV=1	40576	136187	963	963	83	83	142626	1	1	1	1401.7	4202.07	3	4202.05	0.021	0	28.24	0.0022	K	TANTGSVTEMIFNNISTVTHEPNTVGGEILEQMTVPNLK	T			66240: Scan 82484 (rt=98.1073) [\\qehf\Data\2017\August\Sergey strap rerun\Sergey_strap_081817_0.raw]
1	1	Q8MTP3	Polar tube protein 3 OS=Encephalitozoon cuniculi (strain GB-M1) OX=284813 GN=PTP3 PE=1 SV=1	40576	136187	963	963	83	83	142690	1	1	1	1417.34	4248.99	3	4249	-0.005	0	60.91	1.9e-06	K	TANTGSVTEMIFNNISTVTHEPNTVGGEILEQMTVPNLK	T			66748: Scan 82893 (rt=98.8569) [\\qehf\Data\2017\August\Sergey strap rerun\Sergey_strap_081817_0_170818145620.raw]
1	1	Q8MTP3	Polar tube protein 3 OS=Encephalitozoon cuniculi (strain GB-M1) OX=284813 GN=PTP3 PE=1 SV=1	40576	136187	963	963	83	83	142691	1	1	1	1063.26	4249	4	4249	-0.0016	0	48.14	3.2e-05	K	TANTGSVTEMIFNNISTVTHEPNTVGGEILEQMTVPNLK	T			66727: Scan 82869 (rt=98.8256) [\\qehf\Data\2017\August\Sergey strap rerun\Sergey_strap_081817_0_170818145620.raw]
2	1	Q8SWH2	Heat shock protein ECU02_0100 OS=Encephalitozoon cuniculi (strain GB-M1) OX=284813 GN=ECU02_0100 PE=1 SV=2	30403	75985	815	815	59	59	1540	1	1	1	358.186	714.357	2	714.355	0.0018	0	36.45	0.00023	K	LPEGDGK	K			5188: Scan 8717 (rt=12.8692) [\\qehf\Data\2017\August\Sergey strap rerun\Sergey_strap_081817_0.raw]
2	1	Q8SWH2	Heat shock protein ECU02_0100 OS=Encephalitozoon cuniculi (strain GB-M1) OX=284813 GN=ECU02_0100 PE=1 SV=2	30403	75985	815	815	59	59	1542	1	1	1	358.186	714.357	2	714.355	0.0023	0	45.09	3.1e-05	K	LPEGDGK	K			4726: Scan 8296 (rt=12.5046) [\\qehf\Data\2017\August\Sergey strap rerun\Sergey_strap_081817_0_170818145620.raw]
2	1	Q8SWH2	Heat shock protein ECU02_0100 OS=Encephalitozoon cuniculi (strain GB-M1) OX=284813 GN=ECU02_0100 PE=1 SV=2	30403	75985	815	815	59	59	1660	1	1	1	358.701	715.388	2	715.386	0.0019	0	27.66	0.0056	K	ANPSISK	S			5476: Scan 9119 (rt=13.3888) [\\qehf\Data\2017\August\Sergey strap rerun\Sergey_strap_081817_0.raw]
2	1	Q8SWH2	Heat shock protein ECU02_0100 OS=Encephalitozoon cuniculi (strain GB-M1) OX=284813 GN=ECU02_0100 PE=1 SV=2	30403	75985	815	815	59	59	1661	1	1	1	358.702	715.389	2	715.386	0.0023	0	36.5	0.00073	K	ANPSISK	S			5439: Scan 9055 (rt=13.2846) [\\qehf\Data\2017\August\Sergey strap rerun\Sergey_strap_081817_0.raw]
2	1	Q8SWH2	Heat shock protein ECU02_0100 OS=Encephalitozoon cuniculi (strain GB-M1) OX=284813 GN=ECU02_0100 PE=1 SV=2	30403	75985	815	815	59	59	1662	1	1	1	358.702	715.389	2	715.386	0.003	0	40.33	0.0003	K	ANPSISK	S			5010: Scan 8712 (rt=13.0598) [\\qehf\Data\2017\August\Sergey strap rerun\Sergey_strap_081817_0_170818145620.raw]
2	1	Q8SWH2	Heat shock protein ECU02_0100 OS=Encephalitozoon cuniculi (strain GB-M1) OX=284813 GN=ECU02_0100 PE=1 SV=2	30403	75985	815	815	59	59	1663	1	1	1	358.702	715.389	2	715.386	0.003	0	36.82	0.00068	K	ANPSISK	S			5065: Scan 8788 (rt=13.1639) [\\qehf\Data\2017\August\Sergey strap rerun\Sergey_strap_081817_0_170818145620.raw]
2	1	Q8SWH2	Heat shock protein ECU02_0100 OS=Encephalitozoon cuniculi (strain GB-M1) OX=284813 GN=ECU02_0100 PE=1 SV=2	30403	75985	815	815	59	59	1664	1	1	1	358.702	715.389	2	715.386	0.0031	0	31.44	0.0023	K	ANPSISK	S			5202: Scan 9003 (rt=13.4765) [\\qehf\Data\2017\August\Sergey strap rerun\Sergey_strap_081817_0_170818145620.raw]
2	1	Q8SWH2	Heat shock protein ECU02_0100 OS=Encephalitozoon cuniculi (strain GB-M1) OX=284813 GN=ECU02_0100 PE=1 SV=2	30403	75985	815	815	59	59	1665	1	1	1	358.702	715.39	2	715.386	0.0032	0	36.72	0.00069	K	ANPSISK	S			5153: Scan 8929 (rt=13.3716) [\\qehf\Data\2017\August\Sergey strap rerun\Sergey_strap_081817_0_170818145620.raw]
2	1	Q8SWH2	Heat shock protein ECU02_0100 OS=Encephalitozoon cuniculi (strain GB-M1) OX=284813 GN=ECU02_0100 PE=1 SV=2	30403	75985	815	815	59	59	1666	1	1	1	358.702	715.39	2	715.386	0.0033	0	36.97	0.00065	K	ANPSISK	S			5108: Scan 8856 (rt=13.2663) [\\qehf\Data\2017\August\Sergey strap rerun\Sergey_strap_081817_0_170818145620.raw]
2	1	Q8SWH2	Heat shock protein ECU02_0100 OS=Encephalitozoon cuniculi (strain GB-M1) OX=284813 GN=ECU02_0100 PE=1 SV=2	30403	75985	815	815	59	59	4744	1	1	1	373.228	744.441	2	744.438	0.0028	1	34.72	0.00084	K	KVEEIK	R			4742: Scan 8107 (rt=12.1236) [\\qehf\Data\2017\August\Sergey strap rerun\Sergey_strap_081817_0.raw]
2	1	Q8SWH2	Heat shock protein ECU02_0100 OS=Encephalitozoon cuniculi (strain GB-M1) OX=284813 GN=ECU02_0100 PE=1 SV=2	30403	75985	815	815	59	59	4746	1	1	1	373.228	744.441	2	744.438	0.003	1	37.77	0.00042	K	KVEEIK	R			4683: Scan 8023 (rt=12.0212) [\\qehf\Data\2017\August\Sergey strap rerun\Sergey_strap_081817_0.raw]
2	1	Q8SWH2	Heat shock protein ECU02_0100 OS=Encephalitozoon cuniculi (strain GB-M1) OX=284813 GN=ECU02_0100 PE=1 SV=2	30403	75985	815	815	59	59	4747	1	1	1	373.228	744.441	2	744.438	0.0032	1	39.64	0.00027	K	KVEEIK	R			4310: Scan 7704 (rt=11.7742) [\\qehf\Data\2017\August\Sergey strap rerun\Sergey_strap_081817_0_170818145620.raw]
2	1	Q8SWH2	Heat shock protein ECU02_0100 OS=Encephalitozoon cuniculi (strain GB-M1) OX=284813 GN=ECU02_0100 PE=1 SV=2	30403	75985	815	815	59	59	4748	1	1	1	373.228	744.441	2	744.438	0.0032	1	35.98	0.00063	K	KVEEIK	R			4616: Scan 7934 (rt=11.9147) [\\qehf\Data\2017\August\Sergey strap rerun\Sergey_strap_081817_0.raw]
2	1	Q8SWH2	Heat shock protein ECU02_0100 OS=Encephalitozoon cuniculi (strain GB-M1) OX=284813 GN=ECU02_0100 PE=1 SV=2	30403	75985	815	815	59	59	6403	2	1	1	380.235	758.455	2	758.454	0.0015	1	25.93	0.0059	K	KVEEIK	R			7497: Scan 11959 (rt=16.9833) [\\qehf\Data\2017\August\Sergey strap rerun\Sergey_strap_081817_0.raw]
2	1	Q8SWH2	Heat shock protein ECU02_0100 OS=Encephalitozoon cuniculi (strain GB-M1) OX=284813 GN=ECU02_0100 PE=1 SV=2	30403	75985	815	815	59	59	6404	1	1	1	380.235	758.456	2	758.454	0.0021	1	34.24	0.00087	K	KVEEIK	R			7550: Scan 12037 (rt=17.0861) [\\qehf\Data\2017\August\Sergey strap rerun\Sergey_strap_081817_0.raw]
2	1	Q8SWH2	Heat shock protein ECU02_0100 OS=Encephalitozoon cuniculi (strain GB-M1) OX=284813 GN=ECU02_0100 PE=1 SV=2	30403	75985	815	815	59	59	6405	1	1	1	380.236	758.457	2	758.454	0.0029	1	44.55	8.1e-05	K	KVEEIK	R			7195: Scan 11765 (rt=16.9265) [\\qehf\Data\2017\August\Sergey strap rerun\Sergey_strap_081817_0_170818145620.raw]
2	1	Q8SWH2	Heat shock protein ECU02_0100 OS=Encephalitozoon cuniculi (strain GB-M1) OX=284813 GN=ECU02_0100 PE=1 SV=2	30403	75985	815	815	59	59	6407	1	1	1	380.236	758.457	2	758.454	0.0036	1	44.58	8e-05	K	KVEEIK	R			7247: Scan 11843 (rt=17.0328) [\\qehf\Data\2017\August\Sergey strap rerun\Sergey_strap_081817_0_170818145620.raw]
2	1	Q8SWH2	Heat shock protein ECU02_0100 OS=Encephalitozoon cuniculi (strain GB-M1) OX=284813 GN=ECU02_0100 PE=1 SV=2	30403	75985	815	815	59	59	7414	1	1	1	384.716	767.418	2	767.418	0.0006	0	25.6	0.0028	R	IHIEEK	L			7564: Scan 12056 (rt=17.1142) [\\qehf\Data\2017\August\Sergey strap rerun\Sergey_strap_081817_0.raw]
2	1	Q8SWH2	Heat shock protein ECU02_0100 OS=Encephalitozoon cuniculi (strain GB-M1) OX=284813 GN=ECU02_0100 PE=1 SV=2	30403	75985	815	815	59	59	7415	1	1	1	384.717	767.419	2	767.418	0.0017	0	35.17	0.0003	R	IHIEEK	L			7503: Scan 11967 (rt=16.9931) [\\qehf\Data\2017\August\Sergey strap rerun\Sergey_strap_081817_0.raw]
2	1	Q8SWH2	Heat shock protein ECU02_0100 OS=Encephalitozoon cuniculi (strain GB-M1) OX=284813 GN=ECU02_0100 PE=1 SV=2	30403	75985	815	815	59	59	7416	1	1	1	384.717	767.419	2	767.418	0.0018	0	28.78	0.0013	R	IHIEEK	L			7330: Scan 11721 (rt=16.6794) [\\qehf\Data\2017\August\Sergey strap rerun\Sergey_strap_081817_0.raw]
2	1	Q8SWH2	Heat shock protein ECU02_0100 OS=Encephalitozoon cuniculi (strain GB-M1) OX=284813 GN=ECU02_0100 PE=1 SV=2	30403	75985	815	815	59	59	7417	1	1	1	384.717	767.42	2	767.418	0.0027	0	36.91	0.0002	R	IHIEEK	L			7398: Scan 11810 (rt=16.7866) [\\qehf\Data\2017\August\Sergey strap rerun\Sergey_strap_081817_0.raw]
2	1	Q8SWH2	Heat shock protein ECU02_0100 OS=Encephalitozoon cuniculi (strain GB-M1) OX=284813 GN=ECU02_0100 PE=1 SV=2	30403	75985	815	815	59	59	7418	1	1	1	384.718	767.421	2	767.418	0.003	0	36.49	0.00022	R	IHIEEK	L			7148: Scan 11698 (rt=16.8425) [\\qehf\Data\2017\August\Sergey strap rerun\Sergey_strap_081817_0_170818145620.raw]
2	1	Q8SWH2	Heat shock protein ECU02_0100 OS=Encephalitozoon cuniculi (strain GB-M1) OX=284813 GN=ECU02_0100 PE=1 SV=2	30403	75985	815	815	59	59	7419	1	1	1	384.718	767.421	2	767.418	0.003	0	36.58	0.00022	R	IHIEEK	L			7445: Scan 11886 (rt=16.8882) [\\qehf\Data\2017\August\Sergey strap rerun\Sergey_strap_081817_0.raw]
2	1	Q8SWH2	Heat shock protein ECU02_0100 OS=Encephalitozoon cuniculi (strain GB-M1) OX=284813 GN=ECU02_0100 PE=1 SV=2	30403	75985	815	815	59	59	7420	1	1	1	384.718	767.421	2	767.418	0.0033	0	36.58	0.00022	R	IHIEEK	L			7033: Scan 11537 (rt=16.6383) [\\qehf\Data\2017\August\Sergey strap rerun\Sergey_strap_081817_0_170818145620.raw]
2	1	Q8SWH2	Heat shock protein ECU02_0100 OS=Encephalitozoon cuniculi (strain GB-M1) OX=284813 GN=ECU02_0100 PE=1 SV=2	30403	75985	815	815	59	59	7421	1	1	1	384.718	767.421	2	767.418	0.0034	0	37.34	0.00018	R	IHIEEK	L			7090: Scan 11618 (rt=16.74) [\\qehf\Data\2017\August\Sergey strap rerun\Sergey_strap_081817_0_170818145620.raw]
2	1	Q8SWH2	Heat shock protein ECU02_0100 OS=Encephalitozoon cuniculi (strain GB-M1) OX=284813 GN=ECU02_0100 PE=1 SV=2	30403	75985	815	815	59	59	7422	1	1	1	384.718	767.421	2	767.418	0.0034	0	27.24	0.0019	R	IHIEEK	L			6968: Scan 11452 (rt=16.533) [\\qehf\Data\2017\August\Sergey strap rerun\Sergey_strap_081817_0_170818145620.raw]
2	1	Q8SWH2	Heat shock protein ECU02_0100 OS=Encephalitozoon cuniculi (strain GB-M1) OX=284813 GN=ECU02_0100 PE=1 SV=2	30403	75985	815	815	59	59	8039	1	1	1	387.231	772.447	2	772.444	0.0029	1	34.26	0.0019	K	VEEIKR	N			5053: Scan 8543 (rt=12.6841) [\\qehf\Data\2017\August\Sergey strap rerun\Sergey_strap_081817_0.raw]
2	1	Q8SWH2	Heat shock protein ECU02_0100 OS=Encephalitozoon cuniculi (strain GB-M1) OX=284813 GN=ECU02_0100 PE=1 SV=2	30403	75985	815	815	59	59	8041	1	1	1	387.231	772.448	2	772.444	0.0034	1	36.79	0.0011	K	VEEIKR	N			4577: Scan 8076 (rt=12.2239) [\\qehf\Data\2017\August\Sergey strap rerun\Sergey_strap_081817_0_170818145620.raw]
2	1	Q8SWH2	Heat shock protein ECU02_0100 OS=Encephalitozoon cuniculi (strain GB-M1) OX=284813 GN=ECU02_0100 PE=1 SV=2	30403	75985	815	815	59	59	8042	1	1	1	387.231	772.448	2	772.444	0.0034	1	33.21	0.0025	K	VEEIKR	N			4172: Scan 7541 (rt=11.6111) [\\qehf\Data\2017\August\Sergey strap rerun\Sergey_strap_081817_0_170818145620.raw]
2	1	Q8SWH2	Heat shock protein ECU02_0100 OS=Encephalitozoon cuniculi (strain GB-M1) OX=284813 GN=ECU02_0100 PE=1 SV=2	30403	75985	815	815	59	59	8045	1	1	1	387.231	772.448	2	772.444	0.0038	1	44.17	0.0002	K	VEEIKR	N			5138: Scan 8645 (rt=12.7897) [\\qehf\Data\2017\August\Sergey strap rerun\Sergey_strap_081817_0.raw]
2	1	Q8SWH2	Heat shock protein ECU02_0100 OS=Encephalitozoon cuniculi (strain GB-M1) OX=284813 GN=ECU02_0100 PE=1 SV=2	30403	75985	815	815	59	59	9086	1	1	1	391.209	780.404	2	780.402	0.0023	0	34.53	0.00035	K	EFLSSAK	S			17805: Scan 25205 (rt=32.7107) [\\qehf\Data\2017\August\Sergey strap rerun\Sergey_strap_081817_0.raw]
2	1	Q8SWH2	Heat shock protein ECU02_0100 OS=Encephalitozoon cuniculi (strain GB-M1) OX=284813 GN=ECU02_0100 PE=1 SV=2	30403	75985	815	815	59	59	9087	1	1	1	391.21	780.405	2	780.402	0.0029	0	33.12	0.00049	K	EFLSSAK	S			17734: Scan 25116 (rt=32.6037) [\\qehf\Data\2017\August\Sergey strap rerun\Sergey_strap_081817_0.raw]
2	1	Q8SWH2	Heat shock protein ECU02_0100 OS=Encephalitozoon cuniculi (strain GB-M1) OX=284813 GN=ECU02_0100 PE=1 SV=2	30403	75985	815	815	59	59	9088	1	1	1	391.21	780.405	2	780.402	0.003	0	27.58	0.0017	K	EFLSSAK	S			17544: Scan 24849 (rt=32.286) [\\qehf\Data\2017\August\Sergey strap rerun\Sergey_strap_081817_0.raw]
2	1	Q8SWH2	Heat shock protein ECU02_0100 OS=Encephalitozoon cuniculi (strain GB-M1) OX=284813 GN=ECU02_0100 PE=1 SV=2	30403	75985	815	815	59	59	9089	1	1	1	391.21	780.405	2	780.402	0.0031	0	35.07	0.00031	K	EFLSSAK	S			17673: Scan 25028 (rt=32.4986) [\\qehf\Data\2017\August\Sergey strap rerun\Sergey_strap_081817_0.raw]
2	1	Q8SWH2	Heat shock protein ECU02_0100 OS=Encephalitozoon cuniculi (strain GB-M1) OX=284813 GN=ECU02_0100 PE=1 SV=2	30403	75985	815	815	59	59	9090	1	1	1	391.21	780.405	2	780.402	0.0032	0	37.19	0.00019	K	EFLSSAK	S			17608: Scan 24937 (rt=32.3914) [\\qehf\Data\2017\August\Sergey strap rerun\Sergey_strap_081817_0.raw]
2	1	Q8SWH2	Heat shock protein ECU02_0100 OS=Encephalitozoon cuniculi (strain GB-M1) OX=284813 GN=ECU02_0100 PE=1 SV=2	30403	75985	815	815	59	59	9091	1	1	1	391.21	780.405	2	780.402	0.0033	0	31.49	0.00071	K	EFLSSAK	S			17216: Scan 24499 (rt=31.9145) [\\qehf\Data\2017\August\Sergey strap rerun\Sergey_strap_081817_0_170818145620.raw]
2	1	Q8SWH2	Heat shock protein ECU02_0100 OS=Encephalitozoon cuniculi (strain GB-M1) OX=284813 GN=ECU02_0100 PE=1 SV=2	30403	75985	815	815	59	59	9094	1	1	1	391.21	780.405	2	780.402	0.0034	0	42.08	6.2e-05	K	EFLSSAK	S			17091: Scan 24326 (rt=31.7112) [\\qehf\Data\2017\August\Sergey strap rerun\Sergey_strap_081817_0_170818145620.raw]
2	1	Q8SWH2	Heat shock protein ECU02_0100 OS=Encephalitozoon cuniculi (strain GB-M1) OX=284813 GN=ECU02_0100 PE=1 SV=2	30403	75985	815	815	59	59	9095	1	1	1	391.21	780.405	2	780.402	0.0036	0	25.96	0.0025	K	EFLSSAK	S			17286: Scan 24592 (rt=32.0197) [\\qehf\Data\2017\August\Sergey strap rerun\Sergey_strap_081817_0_170818145620.raw]
2	1	Q8SWH2	Heat shock protein ECU02_0100 OS=Encephalitozoon cuniculi (strain GB-M1) OX=284813 GN=ECU02_0100 PE=1 SV=2	30403	75985	815	815	59	59	15431	1	1	1	417.707	833.399	2	833.395	0.0036	0	40.38	0.00014	R	NVVEDMK	R			15252: Scan 22013 (rt=29.0426) [\\qehf\Data\2017\August\Sergey strap rerun\Sergey_strap_081817_0.raw]
2	1	Q8SWH2	Heat shock protein ECU02_0100 OS=Encephalitozoon cuniculi (strain GB-M1) OX=284813 GN=ECU02_0100 PE=1 SV=2	30403	75985	815	815	59	59	15432	1	1	1	417.707	833.399	2	833.395	0.0037	0	32.87	0.00077	R	NVVEDMK	R			15174: Scan 21919 (rt=28.937) [\\qehf\Data\2017\August\Sergey strap rerun\Sergey_strap_081817_0.raw]
2	1	Q8SWH2	Heat shock protein ECU02_0100 OS=Encephalitozoon cuniculi (strain GB-M1) OX=284813 GN=ECU02_0100 PE=1 SV=2	30403	75985	815	815	59	59	15434	1	1	1	417.707	833.399	2	833.395	0.004	0	50	1.9e-05	R	NVVEDMK	R			14884: Scan 21633 (rt=28.6986) [\\qehf\Data\2017\August\Sergey strap rerun\Sergey_strap_081817_0_170818145620.raw]
2	1	Q8SWH2	Heat shock protein ECU02_0100 OS=Encephalitozoon cuniculi (strain GB-M1) OX=284813 GN=ECU02_0100 PE=1 SV=2	30403	75985	815	815	59	59	16330	1	1	1	422.233	842.452	2	842.45	0.0024	1	31.92	0.00064	K	LPEGDGKK	S			1242: Scan 2253 (rt=3.48773) [\\qehf\Data\2017\August\Sergey strap rerun\Sergey_strap_081817_0.raw]
2	1	Q8SWH2	Heat shock protein ECU02_0100 OS=Encephalitozoon cuniculi (strain GB-M1) OX=284813 GN=ECU02_0100 PE=1 SV=2	30403	75985	815	815	59	59	16331	1	1	1	422.233	842.452	2	842.45	0.0024	1	30.33	0.00093	K	LPEGDGKK	S			1278: Scan 2319 (rt=3.5923) [\\qehf\Data\2017\August\Sergey strap rerun\Sergey_strap_081817_0.raw]
2	1	Q8SWH2	Heat shock protein ECU02_0100 OS=Encephalitozoon cuniculi (strain GB-M1) OX=284813 GN=ECU02_0100 PE=1 SV=2	30403	75985	815	815	59	59	16332	1	1	1	422.233	842.452	2	842.45	0.0026	1	29.93	0.001	K	LPEGDGKK	S			1411: Scan 2575 (rt=4.00565) [\\qehf\Data\2017\August\Sergey strap rerun\Sergey_strap_081817_0.raw]
2	1	Q8SWH2	Heat shock protein ECU02_0100 OS=Encephalitozoon cuniculi (strain GB-M1) OX=284813 GN=ECU02_0100 PE=1 SV=2	30403	75985	815	815	59	59	16333	1	1	1	422.233	842.452	2	842.45	0.0027	1	52.66	5.4e-06	K	KLPEGDGK	K			4755: Scan 8129 (rt=12.1557) [\\qehf\Data\2017\August\Sergey strap rerun\Sergey_strap_081817_0.raw]
2	1	Q8SWH2	Heat shock protein ECU02_0100 OS=Encephalitozoon cuniculi (strain GB-M1) OX=284813 GN=ECU02_0100 PE=1 SV=2	30403	75985	815	815	59	59	16334	1	1	1	422.233	842.452	2	842.45	0.0027	1	35.58	0.00028	K	LPEGDGKK	S			1378: Scan 2513 (rt=3.90495) [\\qehf\Data\2017\August\Sergey strap rerun\Sergey_strap_081817_0.raw]
2	1	Q8SWH2	Heat shock protein ECU02_0100 OS=Encephalitozoon cuniculi (strain GB-M1) OX=284813 GN=ECU02_0100 PE=1 SV=2	30403	75985	815	815	59	59	16335	1	1	1	422.234	842.453	2	842.45	0.0028	1	52	6.3e-06	K	KLPEGDGK	K			4708: Scan 8054 (rt=12.0537) [\\qehf\Data\2017\August\Sergey strap rerun\Sergey_strap_081817_0.raw]
2	1	Q8SWH2	Heat shock protein ECU02_0100 OS=Encephalitozoon cuniculi (strain GB-M1) OX=284813 GN=ECU02_0100 PE=1 SV=2	30403	75985	815	815	59	59	16336	1	1	1	422.234	842.453	2	842.45	0.0029	1	31.82	0.00066	K	LPEGDGKK	S			1442: Scan 2638 (rt=4.10667) [\\qehf\Data\2017\August\Sergey strap rerun\Sergey_strap_081817_0.raw]
2	1	Q8SWH2	Heat shock protein ECU02_0100 OS=Encephalitozoon cuniculi (strain GB-M1) OX=284813 GN=ECU02_0100 PE=1 SV=2	30403	75985	815	815	59	59	16337	1	1	1	422.234	842.453	2	842.45	0.003	1	38.75	0.00013	K	LPEGDGKK	S			1347: Scan 2449 (rt=3.79923) [\\qehf\Data\2017\August\Sergey strap rerun\Sergey_strap_081817_0.raw]
2	1	Q8SWH2	Heat shock protein ECU02_0100 OS=Encephalitozoon cuniculi (strain GB-M1) OX=284813 GN=ECU02_0100 PE=1 SV=2	30403	75985	815	815	59	59	16338	1	1	1	422.234	842.453	2	842.45	0.003	1	28.45	0.0014	K	LPEGDGKK	S			219: Scan 394 (rt=0.634645) [\\qehf\Data\2017\August\Sergey strap rerun\Sergey_strap_081817_0_170818145620.raw]
2	1	Q8SWH2	Heat shock protein ECU02_0100 OS=Encephalitozoon cuniculi (strain GB-M1) OX=284813 GN=ECU02_0100 PE=1 SV=2	30403	75985	815	815	59	59	16339	1	1	1	422.234	842.453	2	842.45	0.003	1	44.56	3.5e-05	K	KLPEGDGK	K			4903: Scan 8355 (rt=12.4652) [\\qehf\Data\2017\August\Sergey strap rerun\Sergey_strap_081817_0.raw]
2	1	Q8SWH2	Heat shock protein ECU02_0100 OS=Encephalitozoon cuniculi (strain GB-M1) OX=284813 GN=ECU02_0100 PE=1 SV=2	30403	75985	815	815	59	59	16340	1	1	1	422.234	842.453	2	842.45	0.0031	1	31.21	0.00076	K	LPEGDGKK	S			1313: Scan 2384 (rt=3.6939) [\\qehf\Data\2017\August\Sergey strap rerun\Sergey_strap_081817_0.raw]
2	1	Q8SWH2	Heat shock protein ECU02_0100 OS=Encephalitozoon cuniculi (strain GB-M1) OX=284813 GN=ECU02_0100 PE=1 SV=2	30403	75985	815	815	59	59	16341	1	1	1	422.234	842.453	2	842.45	0.0031	1	30.47	0.0009	K	LPEGDGKK	S			1473: Scan 2701 (rt=4.20955) [\\qehf\Data\2017\August\Sergey strap rerun\Sergey_strap_081817_0.raw]
2	1	Q8SWH2	Heat shock protein ECU02_0100 OS=Encephalitozoon cuniculi (strain GB-M1) OX=284813 GN=ECU02_0100 PE=1 SV=2	30403	75985	815	815	59	59	16342	1	1	1	422.234	842.453	2	842.45	0.0034	1	33.97	0.0004	K	LPEGDGKK	S			61: Scan 93 (rt=0.151852) [\\qehf\Data\2017\August\Sergey strap rerun\Sergey_strap_081817_0_170818145620.raw]
2	1	Q8SWH2	Heat shock protein ECU02_0100 OS=Encephalitozoon cuniculi (strain GB-M1) OX=284813 GN=ECU02_0100 PE=1 SV=2	30403	75985	815	815	59	59	16343	1	1	1	422.234	842.453	2	842.45	0.0035	1	49.43	1.1e-05	K	KLPEGDGK	K			4524: Scan 8004 (rt=12.1437) [\\qehf\Data\2017\August\Sergey strap rerun\Sergey_strap_081817_0_170818145620.raw]
2	1	Q8SWH2	Heat shock protein ECU02_0100 OS=Encephalitozoon cuniculi (strain GB-M1) OX=284813 GN=ECU02_0100 PE=1 SV=2	30403	75985	815	815	59	59	16344	1	1	1	422.234	842.453	2	842.45	0.0036	1	30.04	0.00099	K	LPEGDGKK	S			1508: Scan 2763 (rt=4.31165) [\\qehf\Data\2017\August\Sergey strap rerun\Sergey_strap_081817_0.raw]
2	1	Q8SWH2	Heat shock protein ECU02_0100 OS=Encephalitozoon cuniculi (strain GB-M1) OX=284813 GN=ECU02_0100 PE=1 SV=2	30403	75985	815	815	59	59	16345	1	1	1	422.234	842.453	2	842.45	0.0036	1	50.11	9.7e-06	K	KLPEGDGK	K			4380: Scan 7803 (rt=11.8907) [\\qehf\Data\2017\August\Sergey strap rerun\Sergey_strap_081817_0_170818145620.raw]
2	1	Q8SWH2	Heat shock protein ECU02_0100 OS=Encephalitozoon cuniculi (strain GB-M1) OX=284813 GN=ECU02_0100 PE=1 SV=2	30403	75985	815	815	59	59	16346	1	1	1	422.234	842.453	2	842.45	0.0037	1	29.17	0.0012	K	LPEGDGKK	S			1540: Scan 2824 (rt=4.4135) [\\qehf\Data\2017\August\Sergey strap rerun\Sergey_strap_081817_0.raw]
2	1	Q8SWH2	Heat shock protein ECU02_0100 OS=Encephalitozoon cuniculi (strain GB-M1) OX=284813 GN=ECU02_0100 PE=1 SV=2	30403	75985	815	815	59	59	16347	1	1	1	422.234	842.453	2	842.45	0.0037	1	34.61	0.00035	K	LPEGDGKK	S			95: Scan 158 (rt=0.257266) [\\qehf\Data\2017\August\Sergey strap rerun\Sergey_strap_081817_0_170818145620.raw]
2	1	Q8SWH2	Heat shock protein ECU02_0100 OS=Encephalitozoon cuniculi (strain GB-M1) OX=284813 GN=ECU02_0100 PE=1 SV=2	30403	75985	815	815	59	59	16348	1	1	1	422.234	842.453	2	842.45	0.0038	1	44.18	3.8e-05	K	KLPEGDGK	K			4322: Scan 7717 (rt=11.786) [\\qehf\Data\2017\August\Sergey strap rerun\Sergey_strap_081817_0_170818145620.raw]
2	1	Q8SWH2	Heat shock protein ECU02_0100 OS=Encephalitozoon cuniculi (strain GB-M1) OX=284813 GN=ECU02_0100 PE=1 SV=2	30403	75985	815	815	59	59	16349	1	1	1	422.234	842.454	2	842.45	0.0039	1	51.37	7.3e-06	K	KLPEGDGK	K			4987: Scan 8464 (rt=12.5974) [\\qehf\Data\2017\August\Sergey strap rerun\Sergey_strap_081817_0.raw]
2	1	Q8SWH2	Heat shock protein ECU02_0100 OS=Encephalitozoon cuniculi (strain GB-M1) OX=284813 GN=ECU02_0100 PE=1 SV=2	30403	75985	815	815	59	59	16350	1	1	1	422.234	842.454	2	842.45	0.0039	1	28.62	0.0014	K	LPEGDGKK	S			130: Scan 228 (rt=0.369603) [\\qehf\Data\2017\August\Sergey strap rerun\Sergey_strap_081817_0_170818145620.raw]
2	1	Q8SWH2	Heat shock protein ECU02_0100 OS=Encephalitozoon cuniculi (strain GB-M1) OX=284813 GN=ECU02_0100 PE=1 SV=2	30403	75985	815	815	59	59	16351	1	1	1	422.234	842.454	2	842.45	0.0041	1	33.24	0.00047	K	LPEGDGKK	S			28: Scan 32 (rt=0.0475655) [\\qehf\Data\2017\August\Sergey strap rerun\Sergey_strap_081817_0_170818145620.raw]
2	1	Q8SWH2	Heat shock protein ECU02_0100 OS=Encephalitozoon cuniculi (strain GB-M1) OX=284813 GN=ECU02_0100 PE=1 SV=2	30403	75985	815	815	59	59	16420	1	1	1	422.749	843.484	2	843.481	0.0027	1	61.16	3e-06	R	KANPSISK	S			3385: Scan 6165 (rt=9.53552) [\\qehf\Data\2017\August\Sergey strap rerun\Sergey_strap_081817_0.raw]
2	1	Q8SWH2	Heat shock protein ECU02_0100 OS=Encephalitozoon cuniculi (strain GB-M1) OX=284813 GN=ECU02_0100 PE=1 SV=2	30403	75985	815	815	59	59	16421	1	1	1	422.749	843.484	2	843.481	0.0028	1	66.08	9.7e-07	R	KANPSISK	S			3140: Scan 5831 (rt=9.11823) [\\qehf\Data\2017\August\Sergey strap rerun\Sergey_strap_081817_0.raw]
2	1	Q8SWH2	Heat shock protein ECU02_0100 OS=Encephalitozoon cuniculi (strain GB-M1) OX=284813 GN=ECU02_0100 PE=1 SV=2	30403	75985	815	815	59	59	16422	1	1	1	422.749	843.484	2	843.481	0.0029	1	43.25	0.00019	R	KANPSISK	S			1581: Scan 2903 (rt=4.54414) [\\qehf\Data\2017\August\Sergey strap rerun\Sergey_strap_081817_0.raw]
2	1	Q8SWH2	Heat shock protein ECU02_0100 OS=Encephalitozoon cuniculi (strain GB-M1) OX=284813 GN=ECU02_0100 PE=1 SV=2	30403	75985	815	815	59	59	16423	1	1	1	422.749	843.484	2	843.481	0.0029	1	69.67	4.3e-07	R	KANPSISK	S			2507: Scan 4676 (rt=7.3427) [\\qehf\Data\2017\August\Sergey strap rerun\Sergey_strap_081817_0.raw]
2	1	Q8SWH2	Heat shock protein ECU02_0100 OS=Encephalitozoon cuniculi (strain GB-M1) OX=284813 GN=ECU02_0100 PE=1 SV=2	30403	75985	815	815	59	59	16424	1	1	1	422.749	843.484	2	843.481	0.0029	1	59.5	4.4e-06	R	KANPSISK	S			2134: Scan 3954 (rt=6.1972) [\\qehf\Data\2017\August\Sergey strap rerun\Sergey_strap_081817_0.raw]
2	1	Q8SWH2	Heat shock protein ECU02_0100 OS=Encephalitozoon cuniculi (strain GB-M1) OX=284813 GN=ECU02_0100 PE=1 SV=2	30403	75985	815	815	59	59	16425	1	1	1	422.749	843.484	2	843.481	0.0029	1	54.58	1.4e-05	R	KANPSISK	S			1829: Scan 3361 (rt=5.26435) [\\qehf\Data\2017\August\Sergey strap rerun\Sergey_strap_081817_0.raw]
2	1	Q8SWH2	Heat shock protein ECU02_0100 OS=Encephalitozoon cuniculi (strain GB-M1) OX=284813 GN=ECU02_0100 PE=1 SV=2	30403	75985	815	815	59	59	16426	1	1	1	422.749	843.484	2	843.481	0.0029	1	55.03	1.2e-05	R	KANPSISK	S			1900: Scan 3494 (rt=5.4729) [\\qehf\Data\2017\August\Sergey strap rerun\Sergey_strap_081817_0.raw]
2	1	Q8SWH2	Heat shock protein ECU02_0100 OS=Encephalitozoon cuniculi (strain GB-M1) OX=284813 GN=ECU02_0100 PE=1 SV=2	30403	75985	815	815	59	59	16427	1	1	1	422.75	843.484	2	843.481	0.003	1	69.51	4.4e-07	R	KANPSISK	S			2879: Scan 5351 (rt=8.3873) [\\qehf\Data\2017\August\Sergey strap rerun\Sergey_strap_081817_0.raw]
2	1	Q8SWH2	Heat shock protein ECU02_0100 OS=Encephalitozoon cuniculi (strain GB-M1) OX=284813 GN=ECU02_0100 PE=1 SV=2	30403	75985	815	815	59	59	16428	1	1	1	422.75	843.484	2	843.481	0.003	1	72.55	2.2e-07	R	KANPSISK	S			2101: Scan 3891 (rt=6.09585) [\\qehf\Data\2017\August\Sergey strap rerun\Sergey_strap_081817_0.raw]
2	1	Q8SWH2	Heat shock protein ECU02_0100 OS=Encephalitozoon cuniculi (strain GB-M1) OX=284813 GN=ECU02_0100 PE=1 SV=2	30403	75985	815	815	59	59	16429	1	1	1	422.75	843.484	2	843.481	0.003	1	61.47	2.8e-06	R	KANPSISK	S			3244: Scan 5988 (rt=9.3283) [\\qehf\Data\2017\August\Sergey strap rerun\Sergey_strap_081817_0.raw]
2	1	Q8SWH2	Heat shock protein ECU02_0100 OS=Encephalitozoon cuniculi (strain GB-M1) OX=284813 GN=ECU02_0100 PE=1 SV=2	30403	75985	815	815	59	59	16430	1	1	1	422.75	843.484	2	843.481	0.003	1	65.97	1e-06	R	KANPSISK	S			3325: Scan 6085 (rt=9.43331) [\\qehf\Data\2017\August\Sergey strap rerun\Sergey_strap_081817_0.raw]
2	1	Q8SWH2	Heat shock protein ECU02_0100 OS=Encephalitozoon cuniculi (strain GB-M1) OX=284813 GN=ECU02_0100 PE=1 SV=2	30403	75985	815	815	59	59	16431	1	1	1	422.75	843.484	2	843.481	0.003	1	61.97	2.5e-06	R	KANPSISK	S			3025: Scan 5622 (rt=8.80469) [\\qehf\Data\2017\August\Sergey strap rerun\Sergey_strap_081817_0.raw]
2	1	Q8SWH2	Heat shock protein ECU02_0100 OS=Encephalitozoon cuniculi (strain GB-M1) OX=284813 GN=ECU02_0100 PE=1 SV=2	30403	75985	815	815	59	59	16432	1	1	1	422.75	843.484	2	843.481	0.003	1	59.9	4e-06	R	KANPSISK	S			2467: Scan 4608 (rt=7.23745) [\\qehf\Data\2017\August\Sergey strap rerun\Sergey_strap_081817_0.raw]
2	1	Q8SWH2	Heat shock protein ECU02_0100 OS=Encephalitozoon cuniculi (strain GB-M1) OX=284813 GN=ECU02_0100 PE=1 SV=2	30403	75985	815	815	59	59	16433	1	1	1	422.75	843.484	2	843.481	0.003	1	59.6	4.3e-06	R	KANPSISK	S			3178: Scan 5900 (rt=9.22129) [\\qehf\Data\2017\August\Sergey strap rerun\Sergey_strap_081817_0.raw]
2	1	Q8SWH2	Heat shock protein ECU02_0100 OS=Encephalitozoon cuniculi (strain GB-M1) OX=284813 GN=ECU02_0100 PE=1 SV=2	30403	75985	815	815	59	59	16434	1	1	1	422.75	843.484	2	843.481	0.0031	1	64.29	1.5e-06	R	KANPSISK	S			2326: Scan 4345 (rt=6.8216) [\\qehf\Data\2017\August\Sergey strap rerun\Sergey_strap_081817_0.raw]
2	1	Q8SWH2	Heat shock protein ECU02_0100 OS=Encephalitozoon cuniculi (strain GB-M1) OX=284813 GN=ECU02_0100 PE=1 SV=2	30403	75985	815	815	59	59	16435	1	1	1	422.75	843.484	2	843.481	0.0031	1	63.98	1.6e-06	R	KANPSISK	S			2427: Scan 4542 (rt=7.13433) [\\qehf\Data\2017\August\Sergey strap rerun\Sergey_strap_081817_0.raw]
2	1	Q8SWH2	Heat shock protein ECU02_0100 OS=Encephalitozoon cuniculi (strain GB-M1) OX=284813 GN=ECU02_0100 PE=1 SV=2	30403	75985	815	815	59	59	16436	1	1	1	422.75	843.485	2	843.481	0.0031	1	58.24	5.9e-06	R	KANPSISK	S			2069: Scan 3826 (rt=5.99194) [\\qehf\Data\2017\August\Sergey strap rerun\Sergey_strap_081817_0.raw]
2	1	Q8SWH2	Heat shock protein ECU02_0100 OS=Encephalitozoon cuniculi (strain GB-M1) OX=284813 GN=ECU02_0100 PE=1 SV=2	30403	75985	815	815	59	59	16437	1	1	1	422.75	843.485	2	843.481	0.0031	1	66.59	8.7e-07	R	KANPSISK	S			1793: Scan 3296 (rt=5.1635) [\\qehf\Data\2017\August\Sergey strap rerun\Sergey_strap_081817_0.raw]
2	1	Q8SWH2	Heat shock protein ECU02_0100 OS=Encephalitozoon cuniculi (strain GB-M1) OX=284813 GN=ECU02_0100 PE=1 SV=2	30403	75985	815	815	59	59	16438	1	1	1	422.75	843.485	2	843.481	0.0031	1	57.41	7.2e-06	R	KANPSISK	S			1729: Scan 3171 (rt=4.96052) [\\qehf\Data\2017\August\Sergey strap rerun\Sergey_strap_081817_0.raw]
2	1	Q8SWH2	Heat shock protein ECU02_0100 OS=Encephalitozoon cuniculi (strain GB-M1) OX=284813 GN=ECU02_0100 PE=1 SV=2	30403	75985	815	815	59	59	16440	1	1	1	422.75	843.485	2	843.481	0.0031	1	60.66	3.4e-06	R	KANPSISK	S			2951: Scan 5488 (rt=8.59489) [\\qehf\Data\2017\August\Sergey strap rerun\Sergey_strap_081817_0.raw]
2	1	Q8SWH2	Heat shock protein ECU02_0100 OS=Encephalitozoon cuniculi (strain GB-M1) OX=284813 GN=ECU02_0100 PE=1 SV=2	30403	75985	815	815	59	59	16441	1	1	1	422.75	843.485	2	843.481	0.0031	1	69.69	4.2e-07	R	KANPSISK	S			2624: Scan 4877 (rt=7.65318) [\\qehf\Data\2017\August\Sergey strap rerun\Sergey_strap_081817_0.raw]
2	1	Q8SWH2	Heat shock protein ECU02_0100 OS=Encephalitozoon cuniculi (strain GB-M1) OX=284813 GN=ECU02_0100 PE=1 SV=2	30403	75985	815	815	59	59	16442	1	1	1	422.75	843.485	2	843.481	0.0031	1	42.16	0.00024	R	KANPSISK	S			1547: Scan 2839 (rt=4.43969) [\\qehf\Data\2017\August\Sergey strap rerun\Sergey_strap_081817_0.raw]
2	1	Q8SWH2	Heat shock protein ECU02_0100 OS=Encephalitozoon cuniculi (strain GB-M1) OX=284813 GN=ECU02_0100 PE=1 SV=2	30403	75985	815	815	59	59	16443	1	1	1	422.75	843.485	2	843.481	0.0031	1	63.04	2e-06	R	KANPSISK	S			2546: Scan 4744 (rt=7.44688) [\\qehf\Data\2017\August\Sergey strap rerun\Sergey_strap_081817_0.raw]
2	1	Q8SWH2	Heat shock protein ECU02_0100 OS=Encephalitozoon cuniculi (strain GB-M1) OX=284813 GN=ECU02_0100 PE=1 SV=2	30403	75985	815	815	59	59	16444	1	1	1	422.75	843.485	2	843.481	0.0031	1	65.84	1e-06	R	KANPSISK	S			3066: Scan 5694 (rt=8.91051) [\\qehf\Data\2017\August\Sergey strap rerun\Sergey_strap_081817_0.raw]
2	1	Q8SWH2	Heat shock protein ECU02_0100 OS=Encephalitozoon cuniculi (strain GB-M1) OX=284813 GN=ECU02_0100 PE=1 SV=2	30403	75985	815	815	59	59	16445	1	1	1	422.75	843.485	2	843.481	0.0031	1	59.52	4.4e-06	R	KANPSISK	S			2807: Scan 5214 (rt=8.1783) [\\qehf\Data\2017\August\Sergey strap rerun\Sergey_strap_081817_0.raw]
2	1	Q8SWH2	Heat shock protein ECU02_0100 OS=Encephalitozoon cuniculi (strain GB-M1) OX=284813 GN=ECU02_0100 PE=1 SV=2	30403	75985	815	815	59	59	16446	1	1	1	422.75	843.485	2	843.481	0.0032	1	66.84	8.2e-07	R	KANPSISK	S			2695: Scan 5009 (rt=7.86094) [\\qehf\Data\2017\August\Sergey strap rerun\Sergey_strap_081817_0.raw]
2	1	Q8SWH2	Heat shock protein ECU02_0100 OS=Encephalitozoon cuniculi (strain GB-M1) OX=284813 GN=ECU02_0100 PE=1 SV=2	30403	75985	815	815	59	59	16447	1	1	1	422.75	843.485	2	843.481	0.0032	1	61.45	2.8e-06	R	KANPSISK	S			2164: Scan 4018 (rt=6.3001) [\\qehf\Data\2017\August\Sergey strap rerun\Sergey_strap_081817_0.raw]
2	1	Q8SWH2	Heat shock protein ECU02_0100 OS=Encephalitozoon cuniculi (strain GB-M1) OX=284813 GN=ECU02_0100 PE=1 SV=2	30403	75985	815	815	59	59	16448	1	1	1	422.75	843.485	2	843.481	0.0032	1	66.86	8.2e-07	R	KANPSISK	S			2392: Scan 4475 (rt=7.02993) [\\qehf\Data\2017\August\Sergey strap rerun\Sergey_strap_081817_0.raw]
2	1	Q8SWH2	Heat shock protein ECU02_0100 OS=Encephalitozoon cuniculi (strain GB-M1) OX=284813 GN=ECU02_0100 PE=1 SV=2	30403	75985	815	815	59	59	16449	1	1	1	422.75	843.485	2	843.481	0.0032	1	55.41	1.2e-05	R	KANPSISK	S			1760: Scan 3233 (rt=5.06226) [\\qehf\Data\2017\August\Sergey strap rerun\Sergey_strap_081817_0.raw]
2	1	Q8SWH2	Heat shock protein ECU02_0100 OS=Encephalitozoon cuniculi (strain GB-M1) OX=284813 GN=ECU02_0100 PE=1 SV=2	30403	75985	815	815	59	59	16450	1	1	1	422.75	843.485	2	843.481	0.0032	1	67.27	7.8e-07	R	KANPSISK	S			2915: Scan 5420 (rt=8.4924) [\\qehf\Data\2017\August\Sergey strap rerun\Sergey_strap_081817_0.raw]
2	1	Q8SWH2	Heat shock protein ECU02_0100 OS=Encephalitozoon cuniculi (strain GB-M1) OX=284813 GN=ECU02_0100 PE=1 SV=2	30403	75985	815	815	59	59	16451	1	1	1	422.75	843.485	2	843.481	0.0032	1	48.36	6.1e-05	R	KANPSISK	S			1654: Scan 3035 (rt=4.74955) [\\qehf\Data\2017\August\Sergey strap rerun\Sergey_strap_081817_0.raw]
2	1	Q8SWH2	Heat shock protein ECU02_0100 OS=Encephalitozoon cuniculi (strain GB-M1) OX=284813 GN=ECU02_0100 PE=1 SV=2	30403	75985	815	815	59	59	16452	1	1	1	422.75	843.485	2	843.481	0.0032	1	65.77	1.1e-06	R	KANPSISK	S			1973: Scan 3629 (rt=5.68166) [\\qehf\Data\2017\August\Sergey strap rerun\Sergey_strap_081817_0.raw]
2	1	Q8SWH2	Heat shock protein ECU02_0100 OS=Encephalitozoon cuniculi (strain GB-M1) OX=284813 GN=ECU02_0100 PE=1 SV=2	30403	75985	815	815	59	59	16453	1	1	1	422.75	843.485	2	843.481	0.0032	1	58.96	5.3e-06	R	KANPSISK	S			1693: Scan 3104 (rt=4.85656) [\\qehf\Data\2017\August\Sergey strap rerun\Sergey_strap_081817_0.raw]
2	1	Q8SWH2	Heat shock protein ECU02_0100 OS=Encephalitozoon cuniculi (strain GB-M1) OX=284813 GN=ECU02_0100 PE=1 SV=2	30403	75985	815	815	59	59	16454	1	1	1	422.75	843.485	2	843.481	0.0032	1	52.89	2.1e-05	R	KANPSISK	S			1616: Scan 2967 (rt=4.64643) [\\qehf\Data\2017\August\Sergey strap rerun\Sergey_strap_081817_0.raw]
2	1	Q8SWH2	Heat shock protein ECU02_0100 OS=Encephalitozoon cuniculi (strain GB-M1) OX=284813 GN=ECU02_0100 PE=1 SV=2	30403	75985	815	815	59	59	16456	1	1	1	422.75	843.485	2	843.481	0.0033	1	69.54	4.6e-07	R	KANPSISK	S			2768: Scan 5145 (rt=8.07113) [\\qehf\Data\2017\August\Sergey strap rerun\Sergey_strap_081817_0.raw]
2	1	Q8SWH2	Heat shock protein ECU02_0100 OS=Encephalitozoon cuniculi (strain GB-M1) OX=284813 GN=ECU02_0100 PE=1 SV=2	30403	75985	815	815	59	59	16457	1	1	1	422.75	843.485	2	843.481	0.0033	1	61.76	2.8e-06	R	KANPSISK	S			2360: Scan 4413 (rt=6.92853) [\\qehf\Data\2017\August\Sergey strap rerun\Sergey_strap_081817_0.raw]
2	1	Q8SWH2	Heat shock protein ECU02_0100 OS=Encephalitozoon cuniculi (strain GB-M1) OX=284813 GN=ECU02_0100 PE=1 SV=2	30403	75985	815	815	59	59	16458	1	1	1	422.75	843.485	2	843.481	0.0033	1	54.35	1.5e-05	R	KANPSISK	S			2656: Scan 4941 (rt=7.75667) [\\qehf\Data\2017\August\Sergey strap rerun\Sergey_strap_081817_0.raw]
2	1	Q8SWH2	Heat shock protein ECU02_0100 OS=Encephalitozoon cuniculi (strain GB-M1) OX=284813 GN=ECU02_0100 PE=1 SV=2	30403	75985	815	815	59	59	16459	1	1	1	422.75	843.485	2	843.481	0.0033	1	63.83	1.7e-06	R	KANPSISK	S			3103: Scan 5765 (rt=9.01614) [\\qehf\Data\2017\August\Sergey strap rerun\Sergey_strap_081817_0.raw]
2	1	Q8SWH2	Heat shock protein ECU02_0100 OS=Encephalitozoon cuniculi (strain GB-M1) OX=284813 GN=ECU02_0100 PE=1 SV=2	30403	75985	815	815	59	59	16460	1	1	1	422.75	843.485	2	843.481	0.0033	1	57.61	7.2e-06	R	KANPSISK	S			2587: Scan 4810 (rt=7.55045) [\\qehf\Data\2017\August\Sergey strap rerun\Sergey_strap_081817_0.raw]
2	1	Q8SWH2	Heat shock protein ECU02_0100 OS=Encephalitozoon cuniculi (strain GB-M1) OX=284813 GN=ECU02_0100 PE=1 SV=2	30403	75985	815	815	59	59	16461	1	1	1	422.75	843.485	2	843.481	0.0033	1	68.29	6.2e-07	R	KANPSISK	S			2730: Scan 5075 (rt=7.96342) [\\qehf\Data\2017\August\Sergey strap rerun\Sergey_strap_081817_0.raw]
2	1	Q8SWH2	Heat shock protein ECU02_0100 OS=Encephalitozoon cuniculi (strain GB-M1) OX=284813 GN=ECU02_0100 PE=1 SV=2	30403	75985	815	815	59	59	16462	1	1	1	422.75	843.485	2	843.481	0.0033	1	66.98	8.3e-07	R	KANPSISK	S			1862: Scan 3426 (rt=5.36713) [\\qehf\Data\2017\August\Sergey strap rerun\Sergey_strap_081817_0.raw]
2	1	Q8SWH2	Heat shock protein ECU02_0100 OS=Encephalitozoon cuniculi (strain GB-M1) OX=284813 GN=ECU02_0100 PE=1 SV=2	30403	75985	815	815	59	59	16463	1	1	1	422.75	843.485	2	843.481	0.0033	1	33.38	0.0019	R	KANPSISK	S			256: Scan 460 (rt=0.737269) [\\qehf\Data\2017\August\Sergey strap rerun\Sergey_strap_081817_0_170818145620.raw]
2	1	Q8SWH2	Heat shock protein ECU02_0100 OS=Encephalitozoon cuniculi (strain GB-M1) OX=284813 GN=ECU02_0100 PE=1 SV=2	30403	75985	815	815	59	59	16464	1	1	1	422.75	843.485	2	843.481	0.0034	1	65.94	1.1e-06	R	KANPSISK	S			2843: Scan 5282 (rt=8.28175) [\\qehf\Data\2017\August\Sergey strap rerun\Sergey_strap_081817_0.raw]
2	1	Q8SWH2	Heat shock protein ECU02_0100 OS=Encephalitozoon cuniculi (strain GB-M1) OX=284813 GN=ECU02_0100 PE=1 SV=2	30403	75985	815	815	59	59	16465	1	1	1	422.75	843.485	2	843.481	0.0034	1	60.07	4.1e-06	R	KANPSISK	S			2229: Scan 4151 (rt=6.51194) [\\qehf\Data\2017\August\Sergey strap rerun\Sergey_strap_081817_0.raw]
2	1	Q8SWH2	Heat shock protein ECU02_0100 OS=Encephalitozoon cuniculi (strain GB-M1) OX=284813 GN=ECU02_0100 PE=1 SV=2	30403	75985	815	815	59	59	16466	1	1	1	422.75	843.485	2	843.481	0.0034	1	56.64	9e-06	R	KANPSISK	S			1937: Scan 3563 (rt=5.57889) [\\qehf\Data\2017\August\Sergey strap rerun\Sergey_strap_081817_0.raw]
2	1	Q8SWH2	Heat shock protein ECU02_0100 OS=Encephalitozoon cuniculi (strain GB-M1) OX=284813 GN=ECU02_0100 PE=1 SV=2	30403	75985	815	815	59	59	16467	1	1	1	422.75	843.485	2	843.481	0.0034	1	71	3.3e-07	R	KANPSISK	S			2007: Scan 3696 (rt=5.78502) [\\qehf\Data\2017\August\Sergey strap rerun\Sergey_strap_081817_0.raw]
2	1	Q8SWH2	Heat shock protein ECU02_0100 OS=Encephalitozoon cuniculi (strain GB-M1) OX=284813 GN=ECU02_0100 PE=1 SV=2	30403	75985	815	815	59	59	16468	1	1	1	422.75	843.485	2	843.481	0.0034	1	56.16	1e-05	R	KANPSISK	S			622: Scan 1138 (rt=1.77923) [\\qehf\Data\2017\August\Sergey strap rerun\Sergey_strap_081817_0_170818145620.raw]
2	1	Q8SWH2	Heat shock protein ECU02_0100 OS=Encephalitozoon cuniculi (strain GB-M1) OX=284813 GN=ECU02_0100 PE=1 SV=2	30403	75985	815	815	59	59	16469	1	1	1	422.75	843.485	2	843.481	0.0034	1	63.71	1.8e-06	R	KANPSISK	S			2291: Scan 4282 (rt=6.72087) [\\qehf\Data\2017\August\Sergey strap rerun\Sergey_strap_081817_0.raw]
2	1	Q8SWH2	Heat shock protein ECU02_0100 OS=Encephalitozoon cuniculi (strain GB-M1) OX=284813 GN=ECU02_0100 PE=1 SV=2	30403	75985	815	815	59	59	16470	1	1	1	422.75	843.485	2	843.481	0.0035	1	44.39	0.00015	R	KANPSISK	S			327: Scan 597 (rt=0.952464) [\\qehf\Data\2017\August\Sergey strap rerun\Sergey_strap_081817_0_170818145620.raw]
2	1	Q8SWH2	Heat shock protein ECU02_0100 OS=Encephalitozoon cuniculi (strain GB-M1) OX=284813 GN=ECU02_0100 PE=1 SV=2	30403	75985	815	815	59	59	16471	1	1	1	422.75	843.485	2	843.481	0.0035	1	64.07	1.6e-06	R	KANPSISK	S			2039: Scan 3762 (rt=5.88856) [\\qehf\Data\2017\August\Sergey strap rerun\Sergey_strap_081817_0.raw]
2	1	Q8SWH2	Heat shock protein ECU02_0100 OS=Encephalitozoon cuniculi (strain GB-M1) OX=284813 GN=ECU02_0100 PE=1 SV=2	30403	75985	815	815	59	59	16472	1	1	1	422.75	843.485	2	843.481	0.0035	1	68.14	6.4e-07	R	KANPSISK	S			2987: Scan 5553 (rt=8.69715) [\\qehf\Data\2017\August\Sergey strap rerun\Sergey_strap_081817_0.raw]
2	1	Q8SWH2	Heat shock protein ECU02_0100 OS=Encephalitozoon cuniculi (strain GB-M1) OX=284813 GN=ECU02_0100 PE=1 SV=2	30403	75985	815	815	59	59	16473	1	1	1	422.75	843.485	2	843.481	0.0035	1	61.94	2.7e-06	R	KANPSISK	S			2195: Scan 4086 (rt=6.40689) [\\qehf\Data\2017\August\Sergey strap rerun\Sergey_strap_081817_0.raw]
2	1	Q8SWH2	Heat shock protein ECU02_0100 OS=Encephalitozoon cuniculi (strain GB-M1) OX=284813 GN=ECU02_0100 PE=1 SV=2	30403	75985	815	815	59	59	16475	1	1	1	422.75	843.485	2	843.481	0.0035	1	75.04	1.3e-07	R	KANPSISK	S			1205: Scan 2306 (rt=3.64545) [\\qehf\Data\2017\August\Sergey strap rerun\Sergey_strap_081817_0_170818145620.raw]
2	1	Q8SWH2	Heat shock protein ECU02_0100 OS=Encephalitozoon cuniculi (strain GB-M1) OX=284813 GN=ECU02_0100 PE=1 SV=2	30403	75985	815	815	59	59	16476	1	1	1	422.75	843.485	2	843.481	0.0035	1	66.84	8.6e-07	R	KANPSISK	S			2186: Scan 4236 (rt=6.73105) [\\qehf\Data\2017\August\Sergey strap rerun\Sergey_strap_081817_0_170818145620.raw]
2	1	Q8SWH2	Heat shock protein ECU02_0100 OS=Encephalitozoon cuniculi (strain GB-M1) OX=284813 GN=ECU02_0100 PE=1 SV=2	30403	75985	815	815	59	59	16477	1	1	1	422.75	843.485	2	843.481	0.0036	1	60.05	4.1e-06	R	KANPSISK	S			2259: Scan 4218 (rt=6.6167) [\\qehf\Data\2017\August\Sergey strap rerun\Sergey_strap_081817_0.raw]
2	1	Q8SWH2	Heat shock protein ECU02_0100 OS=Encephalitozoon cuniculi (strain GB-M1) OX=284813 GN=ECU02_0100 PE=1 SV=2	30403	75985	815	815	59	59	16478	1	1	1	422.75	843.485	2	843.481	0.0036	1	48.33	6.1e-05	R	KANPSISK	S			661: Scan 1208 (rt=1.88412) [\\qehf\Data\2017\August\Sergey strap rerun\Sergey_strap_081817_0_170818145620.raw]
2	1	Q8SWH2	Heat shock protein ECU02_0100 OS=Encephalitozoon cuniculi (strain GB-M1) OX=284813 GN=ECU02_0100 PE=1 SV=2	30403	75985	815	815	59	59	16480	1	1	1	422.75	843.485	2	843.481	0.0036	1	70.92	3.4e-07	R	KANPSISK	S			1174: Scan 2240 (rt=3.53921) [\\qehf\Data\2017\August\Sergey strap rerun\Sergey_strap_081817_0_170818145620.raw]
2	1	Q8SWH2	Heat shock protein ECU02_0100 OS=Encephalitozoon cuniculi (strain GB-M1) OX=284813 GN=ECU02_0100 PE=1 SV=2	30403	75985	815	815	59	59	16481	1	1	1	422.75	843.485	2	843.481	0.0036	1	47.92	6.7e-05	R	KANPSISK	S			362: Scan 665 (rt=1.05611) [\\qehf\Data\2017\August\Sergey strap rerun\Sergey_strap_081817_0_170818145620.raw]
2	1	Q8SWH2	Heat shock protein ECU02_0100 OS=Encephalitozoon cuniculi (strain GB-M1) OX=284813 GN=ECU02_0100 PE=1 SV=2	30403	75985	815	815	59	59	16482	1	1	1	422.75	843.485	2	843.481	0.0036	1	51.57	2.9e-05	R	KANPSISK	S			2509: Scan 4890 (rt=7.76347) [\\qehf\Data\2017\August\Sergey strap rerun\Sergey_strap_081817_0_170818145620.raw]
2	1	Q8SWH2	Heat shock protein ECU02_0100 OS=Encephalitozoon cuniculi (strain GB-M1) OX=284813 GN=ECU02_0100 PE=1 SV=2	30403	75985	815	815	59	59	16483	1	1	1	422.75	843.485	2	843.481	0.0036	1	58.03	6.5e-06	R	KANPSISK	S			1043: Scan 1980 (rt=3.12478) [\\qehf\Data\2017\August\Sergey strap rerun\Sergey_strap_081817_0_170818145620.raw]
2	1	Q8SWH2	Heat shock protein ECU02_0100 OS=Encephalitozoon cuniculi (strain GB-M1) OX=284813 GN=ECU02_0100 PE=1 SV=2	30403	75985	815	815	59	59	16484	1	1	1	422.75	843.485	2	843.481	0.0036	1	56.43	9.4e-06	R	KANPSISK	S			584: Scan 1072 (rt=1.6784) [\\qehf\Data\2017\August\Sergey strap rerun\Sergey_strap_081817_0_170818145620.raw]
2	1	Q8SWH2	Heat shock protein ECU02_0100 OS=Encephalitozoon cuniculi (strain GB-M1) OX=284813 GN=ECU02_0100 PE=1 SV=2	30403	75985	815	815	59	59	16485	1	1	1	422.75	843.485	2	843.481	0.0036	1	62.26	2.5e-06	R	KANPSISK	S			1873: Scan 3651 (rt=5.81389) [\\qehf\Data\2017\August\Sergey strap rerun\Sergey_strap_081817_0_170818145620.raw]
2	1	Q8SWH2	Heat shock protein ECU02_0100 OS=Encephalitozoon cuniculi (strain GB-M1) OX=284813 GN=ECU02_0100 PE=1 SV=2	30403	75985	815	815	59	59	16486	1	1	1	422.75	843.485	2	843.481	0.0036	1	56.46	9.4e-06	R	KANPSISK	S			438: Scan 802 (rt=1.26433) [\\qehf\Data\2017\August\Sergey strap rerun\Sergey_strap_081817_0_170818145620.raw]
2	1	Q8SWH2	Heat shock protein ECU02_0100 OS=Encephalitozoon cuniculi (strain GB-M1) OX=284813 GN=ECU02_0100 PE=1 SV=2	30403	75985	815	815	59	59	16487	1	1	1	422.75	843.485	2	843.481	0.0036	1	56.75	8.8e-06	R	KANPSISK	S			2349: Scan 4565 (rt=7.24715) [\\qehf\Data\2017\August\Sergey strap rerun\Sergey_strap_081817_0_170818145620.raw]
2	1	Q8SWH2	Heat shock protein ECU02_0100 OS=Encephalitozoon cuniculi (strain GB-M1) OX=284813 GN=ECU02_0100 PE=1 SV=2	30403	75985	815	815	59	59	16488	1	1	1	422.75	843.485	2	843.481	0.0036	1	43.28	0.0002	R	KANPSISK	S			509: Scan 938 (rt=1.47237) [\\qehf\Data\2017\August\Sergey strap rerun\Sergey_strap_081817_0_170818145620.raw]
2	1	Q8SWH2	Heat shock protein ECU02_0100 OS=Encephalitozoon cuniculi (strain GB-M1) OX=284813 GN=ECU02_0100 PE=1 SV=2	30403	75985	815	815	59	59	16489	1	1	1	422.75	843.485	2	843.481	0.0036	1	49.61	4.5e-05	R	KANPSISK	S			2475: Scan 4826 (rt=7.66053) [\\qehf\Data\2017\August\Sergey strap rerun\Sergey_strap_081817_0_170818145620.raw]
2	1	Q8SWH2	Heat shock protein ECU02_0100 OS=Encephalitozoon cuniculi (strain GB-M1) OX=284813 GN=ECU02_0100 PE=1 SV=2	30403	75985	815	815	59	59	16490	1	1	1	422.75	843.485	2	843.481	0.0037	1	69.75	4.4e-07	R	KANPSISK	S			1680: Scan 3267 (rt=5.19744) [\\qehf\Data\2017\August\Sergey strap rerun\Sergey_strap_081817_0_170818145620.raw]
2	1	Q8SWH2	Heat shock protein ECU02_0100 OS=Encephalitozoon cuniculi (strain GB-M1) OX=284813 GN=ECU02_0100 PE=1 SV=2	30403	75985	815	815	59	59	16491	1	1	1	422.75	843.485	2	843.481	0.0037	1	55.42	1.2e-05	R	KANPSISK	S			2321: Scan 4500 (rt=7.14284) [\\qehf\Data\2017\August\Sergey strap rerun\Sergey_strap_081817_0_170818145620.raw]
2	1	Q8SWH2	Heat shock protein ECU02_0100 OS=Encephalitozoon cuniculi (strain GB-M1) OX=284813 GN=ECU02_0100 PE=1 SV=2	30403	75985	815	815	59	59	16492	1	1	1	422.75	843.485	2	843.481	0.0037	1	59.64	4.5e-06	R	KANPSISK	S			1324: Scan 2561 (rt=4.06063) [\\qehf\Data\2017\August\Sergey strap rerun\Sergey_strap_081817_0_170818145620.raw]
2	1	Q8SWH2	Heat shock protein ECU02_0100 OS=Encephalitozoon cuniculi (strain GB-M1) OX=284813 GN=ECU02_0100 PE=1 SV=2	30403	75985	815	815	59	59	16493	1	1	1	422.75	843.485	2	843.481	0.0037	1	65.91	1.1e-06	R	KANPSISK	S			985: Scan 1855 (rt=2.92152) [\\qehf\Data\2017\August\Sergey strap rerun\Sergey_strap_081817_0_170818145620.raw]
2	1	Q8SWH2	Heat shock protein ECU02_0100 OS=Encephalitozoon cuniculi (strain GB-M1) OX=284813 GN=ECU02_0100 PE=1 SV=2	30403	75985	815	815	59	59	16494	1	1	1	422.75	843.485	2	843.481	0.0037	1	64.05	1.6e-06	R	KANPSISK	S			1138: Scan 2174 (rt=3.43357) [\\qehf\Data\2017\August\Sergey strap rerun\Sergey_strap_081817_0_170818145620.raw]
2	1	Q8SWH2	Heat shock protein ECU02_0100 OS=Encephalitozoon cuniculi (strain GB-M1) OX=284813 GN=ECU02_0100 PE=1 SV=2	30403	75985	815	815	59	59	16495	1	1	1	422.75	843.485	2	843.481	0.0037	1	69.66	4.5e-07	R	KANPSISK	S			2120: Scan 4107 (rt=6.52719) [\\qehf\Data\2017\August\Sergey strap rerun\Sergey_strap_081817_0_170818145620.raw]
2	1	Q8SWH2	Heat shock protein ECU02_0100 OS=Encephalitozoon cuniculi (strain GB-M1) OX=284813 GN=ECU02_0100 PE=1 SV=2	30403	75985	815	815	59	59	16496	1	1	1	422.75	843.485	2	843.481	0.0037	1	69.96	4.2e-07	R	KANPSISK	S			1073: Scan 2042 (rt=3.22699) [\\qehf\Data\2017\August\Sergey strap rerun\Sergey_strap_081817_0_170818145620.raw]
2	1	Q8SWH2	Heat shock protein ECU02_0100 OS=Encephalitozoon cuniculi (strain GB-M1) OX=284813 GN=ECU02_0100 PE=1 SV=2	30403	75985	815	815	59	59	16497	1	1	1	422.75	843.485	2	843.481	0.0037	1	53.48	1.9e-05	R	KANPSISK	S			886: Scan 1660 (rt=2.60947) [\\qehf\Data\2017\August\Sergey strap rerun\Sergey_strap_081817_0_170818145620.raw]
2	1	Q8SWH2	Heat shock protein ECU02_0100 OS=Encephalitozoon cuniculi (strain GB-M1) OX=284813 GN=ECU02_0100 PE=1 SV=2	30403	75985	815	815	59	59	16498	1	1	1	422.75	843.485	2	843.481	0.0037	1	65.97	1e-06	R	KANPSISK	S			1382: Scan 2686 (rt=4.26583) [\\qehf\Data\2017\August\Sergey strap rerun\Sergey_strap_081817_0_170818145620.raw]
2	1	Q8SWH2	Heat shock protein ECU02_0100 OS=Encephalitozoon cuniculi (strain GB-M1) OX=284813 GN=ECU02_0100 PE=1 SV=2	30403	75985	815	815	59	59	16499	1	1	1	422.75	843.485	2	843.481	0.0037	1	63.77	1.7e-06	R	KANPSISK	S			1948: Scan 3785 (rt=6.0176) [\\qehf\Data\2017\August\Sergey strap rerun\Sergey_strap_081817_0_170818145620.raw]
2	1	Q8SWH2	Heat shock protein ECU02_0100 OS=Encephalitozoon cuniculi (strain GB-M1) OX=284813 GN=ECU02_0100 PE=1 SV=2	30403	75985	815	815	59	59	16500	1	1	1	422.75	843.485	2	843.481	0.0037	1	59.62	4.5e-06	R	KANPSISK	S			2084: Scan 4042 (rt=6.4243) [\\qehf\Data\2017\August\Sergey strap rerun\Sergey_strap_081817_0_170818145620.raw]
2	1	Q8SWH2	Heat shock protein ECU02_0100 OS=Encephalitozoon cuniculi (strain GB-M1) OX=284813 GN=ECU02_0100 PE=1 SV=2	30403	75985	815	815	59	59	16501	1	1	1	422.75	843.485	2	843.481	0.0037	1	46.9	8.5e-05	R	KANPSISK	S			473: Scan 871 (rt=1.36889) [\\qehf\Data\2017\August\Sergey strap rerun\Sergey_strap_081817_0_170818145620.raw]
2	1	Q8SWH2	Heat shock protein ECU02_0100 OS=Encephalitozoon cuniculi (strain GB-M1) OX=284813 GN=ECU02_0100 PE=1 SV=2	30403	75985	815	815	59	59	16502	1	1	1	422.75	843.485	2	843.481	0.0038	1	69.49	4.7e-07	R	KANPSISK	S			1354: Scan 2623 (rt=4.16274) [\\qehf\Data\2017\August\Sergey strap rerun\Sergey_strap_081817_0_170818145620.raw]
2	1	Q8SWH2	Heat shock protein ECU02_0100 OS=Encephalitozoon cuniculi (strain GB-M1) OX=284813 GN=ECU02_0100 PE=1 SV=2	30403	75985	815	815	59	59	16503	1	1	1	422.75	843.485	2	843.481	0.0038	1	61.42	3e-06	R	KANPSISK	S			697: Scan 1274 (rt=1.98625) [\\qehf\Data\2017\August\Sergey strap rerun\Sergey_strap_081817_0_170818145620.raw]
2	1	Q8SWH2	Heat shock protein ECU02_0100 OS=Encephalitozoon cuniculi (strain GB-M1) OX=284813 GN=ECU02_0100 PE=1 SV=2	30403	75985	815	815	59	59	16504	1	1	1	422.75	843.485	2	843.481	0.0038	1	71.23	3.1e-07	R	KANPSISK	S			1805: Scan 3521 (rt=5.60782) [\\qehf\Data\2017\August\Sergey strap rerun\Sergey_strap_081817_0_170818145620.raw]
2	1	Q8SWH2	Heat shock protein ECU02_0100 OS=Encephalitozoon cuniculi (strain GB-M1) OX=284813 GN=ECU02_0100 PE=1 SV=2	30403	75985	815	815	59	59	16505	1	1	1	422.75	843.485	2	843.481	0.0038	1	74.74	1.4e-07	R	KANPSISK	S			1235: Scan 2371 (rt=3.75074) [\\qehf\Data\2017\August\Sergey strap rerun\Sergey_strap_081817_0_170818145620.raw]
2	1	Q8SWH2	Heat shock protein ECU02_0100 OS=Encephalitozoon cuniculi (strain GB-M1) OX=284813 GN=ECU02_0100 PE=1 SV=2	30403	75985	815	815	59	59	16507	1	1	1	422.75	843.485	2	843.481	0.0038	1	70.73	3.5e-07	R	KANPSISK	S			1716: Scan 3333 (rt=5.30076) [\\qehf\Data\2017\August\Sergey strap rerun\Sergey_strap_081817_0_170818145620.raw]
2	1	Q8SWH2	Heat shock protein ECU02_0100 OS=Encephalitozoon cuniculi (strain GB-M1) OX=284813 GN=ECU02_0100 PE=1 SV=2	30403	75985	815	815	59	59	16508	1	1	1	422.75	843.485	2	843.481	0.0038	1	69.64	4.5e-07	R	KANPSISK	S			1838: Scan 3586 (rt=5.71049) [\\qehf\Data\2017\August\Sergey strap rerun\Sergey_strap_081817_0_170818145620.raw]
2	1	Q8SWH2	Heat shock protein ECU02_0100 OS=Encephalitozoon cuniculi (strain GB-M1) OX=284813 GN=ECU02_0100 PE=1 SV=2	30403	75985	815	815	59	59	16509	1	1	1	422.75	843.485	2	843.481	0.0038	1	56.54	9.2e-06	R	KANPSISK	S			2380: Scan 4631 (rt=7.35077) [\\qehf\Data\2017\August\Sergey strap rerun\Sergey_strap_081817_0_170818145620.raw]
2	1	Q8SWH2	Heat shock protein ECU02_0100 OS=Encephalitozoon cuniculi (strain GB-M1) OX=284813 GN=ECU02_0100 PE=1 SV=2	30403	75985	815	815	59	59	16510	1	1	1	422.75	843.485	2	843.481	0.0038	1	42.65	0.00023	R	KANPSISK	S			401: Scan 735 (rt=1.16084) [\\qehf\Data\2017\August\Sergey strap rerun\Sergey_strap_081817_0_170818145620.raw]
2	1	Q8SWH2	Heat shock protein ECU02_0100 OS=Encephalitozoon cuniculi (strain GB-M1) OX=284813 GN=ECU02_0100 PE=1 SV=2	30403	75985	815	815	59	59	16512	1	1	1	422.75	843.485	2	843.481	0.0038	1	60.4	3.8e-06	R	KANPSISK	S			1984: Scan 3849 (rt=6.11801) [\\qehf\Data\2017\August\Sergey strap rerun\Sergey_strap_081817_0_170818145620.raw]
2	1	Q8SWH2	Heat shock protein ECU02_0100 OS=Encephalitozoon cuniculi (strain GB-M1) OX=284813 GN=ECU02_0100 PE=1 SV=2	30403	75985	815	815	59	59	16513	1	1	1	422.75	843.485	2	843.481	0.0038	1	64.29	1.5e-06	R	KANPSISK	S			1264: Scan 2434 (rt=3.85619) [\\qehf\Data\2017\August\Sergey strap rerun\Sergey_strap_081817_0_170818145620.raw]
2	1	Q8SWH2	Heat shock protein ECU02_0100 OS=Encephalitozoon cuniculi (strain GB-M1) OX=284813 GN=ECU02_0100 PE=1 SV=2	30403	75985	815	815	59	59	16514	1	1	1	422.75	843.485	2	843.481	0.0038	1	61.87	2.7e-06	R	KANPSISK	S			1746: Scan 3396 (rt=5.40364) [\\qehf\Data\2017\August\Sergey strap rerun\Sergey_strap_081817_0_170818145620.raw]
2	1	Q8SWH2	Heat shock protein ECU02_0100 OS=Encephalitozoon cuniculi (strain GB-M1) OX=284813 GN=ECU02_0100 PE=1 SV=2	30403	75985	815	815	59	59	16515	1	1	1	422.75	843.485	2	843.481	0.0038	1	59.07	5.1e-06	R	KANPSISK	S			544: Scan 1003 (rt=1.57421) [\\qehf\Data\2017\August\Sergey strap rerun\Sergey_strap_081817_0_170818145620.raw]
2	1	Q8SWH2	Heat shock protein ECU02_0100 OS=Encephalitozoon cuniculi (strain GB-M1) OX=284813 GN=ECU02_0100 PE=1 SV=2	30403	75985	815	815	59	59	16516	1	1	1	422.75	843.485	2	843.481	0.0038	1	33.71	0.0018	R	KANPSISK	S			293: Scan 528 (rt=0.844443) [\\qehf\Data\2017\August\Sergey strap rerun\Sergey_strap_081817_0_170818145620.raw]
2	1	Q8SWH2	Heat shock protein ECU02_0100 OS=Encephalitozoon cuniculi (strain GB-M1) OX=284813 GN=ECU02_0100 PE=1 SV=2	30403	75985	815	815	59	59	16517	1	1	1	422.75	843.485	2	843.481	0.0038	1	62.54	2.3e-06	R	KANPSISK	S			1443: Scan 2812 (rt=4.47351) [\\qehf\Data\2017\August\Sergey strap rerun\Sergey_strap_081817_0_170818145620.raw]
2	1	Q8SWH2	Heat shock protein ECU02_0100 OS=Encephalitozoon cuniculi (strain GB-M1) OX=284813 GN=ECU02_0100 PE=1 SV=2	30403	75985	815	815	59	59	16518	1	1	1	422.75	843.485	2	843.481	0.0038	1	61.41	3e-06	R	KANPSISK	S			1102: Scan 2108 (rt=3.33007) [\\qehf\Data\2017\August\Sergey strap rerun\Sergey_strap_081817_0_170818145620.raw]
2	1	Q8SWH2	Heat shock protein ECU02_0100 OS=Encephalitozoon cuniculi (strain GB-M1) OX=284813 GN=ECU02_0100 PE=1 SV=2	30403	75985	815	815	59	59	16519	1	1	1	422.75	843.485	2	843.481	0.0038	1	57.53	7.3e-06	R	KANPSISK	S			2290: Scan 4434 (rt=7.04034) [\\qehf\Data\2017\August\Sergey strap rerun\Sergey_strap_081817_0_170818145620.raw]
2	1	Q8SWH2	Heat shock protein ECU02_0100 OS=Encephalitozoon cuniculi (strain GB-M1) OX=284813 GN=ECU02_0100 PE=1 SV=2	30403	75985	815	815	59	59	16520	1	1	1	422.75	843.485	2	843.481	0.0038	1	56.82	8.6e-06	R	KANPSISK	S			854: Scan 1598 (rt=2.50735) [\\qehf\Data\2017\August\Sergey strap rerun\Sergey_strap_081817_0_170818145620.raw]
2	1	Q8SWH2	Heat shock protein ECU02_0100 OS=Encephalitozoon cuniculi (strain GB-M1) OX=284813 GN=ECU02_0100 PE=1 SV=2	30403	75985	815	815	59	59	16521	1	1	1	422.75	843.485	2	843.481	0.0038	1	57.71	7e-06	R	KANPSISK	S			763: Scan 1405 (rt=2.19475) [\\qehf\Data\2017\August\Sergey strap rerun\Sergey_strap_081817_0_170818145620.raw]
2	1	Q8SWH2	Heat shock protein ECU02_0100 OS=Encephalitozoon cuniculi (strain GB-M1) OX=284813 GN=ECU02_0100 PE=1 SV=2	30403	75985	815	815	59	59	16522	1	1	1	422.75	843.485	2	843.481	0.0039	1	60.33	3.8e-06	R	KANPSISK	S			1471: Scan 2874 (rt=4.57584) [\\qehf\Data\2017\August\Sergey strap rerun\Sergey_strap_081817_0_170818145620.raw]
2	1	Q8SWH2	Heat shock protein ECU02_0100 OS=Encephalitozoon cuniculi (strain GB-M1) OX=284813 GN=ECU02_0100 PE=1 SV=2	30403	75985	815	815	59	59	16523	1	1	1	422.75	843.485	2	843.481	0.0039	1	63.85	1.7e-06	R	KANPSISK	S			1015: Scan 1919 (rt=3.02311) [\\qehf\Data\2017\August\Sergey strap rerun\Sergey_strap_081817_0_170818145620.raw]
2	1	Q8SWH2	Heat shock protein ECU02_0100 OS=Encephalitozoon cuniculi (strain GB-M1) OX=284813 GN=ECU02_0100 PE=1 SV=2	30403	75985	815	815	59	59	16524	1	1	1	422.75	843.485	2	843.481	0.0039	1	64.04	1.6e-06	R	KANPSISK	S			1775: Scan 3458 (rt=5.506) [\\qehf\Data\2017\August\Sergey strap rerun\Sergey_strap_081817_0_170818145620.raw]
2	1	Q8SWH2	Heat shock protein ECU02_0100 OS=Encephalitozoon cuniculi (strain GB-M1) OX=284813 GN=ECU02_0100 PE=1 SV=2	30403	75985	815	815	59	59	16525	1	1	1	422.75	843.485	2	843.481	0.0039	1	61.4	3e-06	R	KANPSISK	S			1911: Scan 3717 (rt=5.91451) [\\qehf\Data\2017\August\Sergey strap rerun\Sergey_strap_081817_0_170818145620.raw]
2	1	Q8SWH2	Heat shock protein ECU02_0100 OS=Encephalitozoon cuniculi (strain GB-M1) OX=284813 GN=ECU02_0100 PE=1 SV=2	30403	75985	815	815	59	59	16526	1	1	1	422.75	843.485	2	843.481	0.0039	1	67.24	7.8e-07	R	KANPSISK	S			915: Scan 1722 (rt=2.71433) [\\qehf\Data\2017\August\Sergey strap rerun\Sergey_strap_081817_0_170818145620.raw]
2	1	Q8SWH2	Heat shock protein ECU02_0100 OS=Encephalitozoon cuniculi (strain GB-M1) OX=284813 GN=ECU02_0100 PE=1 SV=2	30403	75985	815	815	59	59	16527	1	1	1	422.75	843.485	2	843.481	0.0039	1	56.75	8.8e-06	R	KANPSISK	S			2411: Scan 4694 (rt=7.45242) [\\qehf\Data\2017\August\Sergey strap rerun\Sergey_strap_081817_0_170818145620.raw]
2	1	Q8SWH2	Heat shock protein ECU02_0100 OS=Encephalitozoon cuniculi (strain GB-M1) OX=284813 GN=ECU02_0100 PE=1 SV=2	30403	75985	815	815	59	59	16528	1	1	1	422.75	843.485	2	843.481	0.0039	1	64.54	1.5e-06	R	KANPSISK	S			823: Scan 1533 (rt=2.40289) [\\qehf\Data\2017\August\Sergey strap rerun\Sergey_strap_081817_0_170818145620.raw]
2	1	Q8SWH2	Heat shock protein ECU02_0100 OS=Encephalitozoon cuniculi (strain GB-M1) OX=284813 GN=ECU02_0100 PE=1 SV=2	30403	75985	815	815	59	59	16529	1	1	1	422.75	843.485	2	843.481	0.0039	1	66.01	1e-06	R	KANPSISK	S			2016: Scan 3912 (rt=6.21978) [\\qehf\Data\2017\August\Sergey strap rerun\Sergey_strap_081817_0_170818145620.raw]
2	1	Q8SWH2	Heat shock protein ECU02_0100 OS=Encephalitozoon cuniculi (strain GB-M1) OX=284813 GN=ECU02_0100 PE=1 SV=2	30403	75985	815	815	59	59	16530	1	1	1	422.75	843.485	2	843.481	0.0039	1	72.56	2.3e-07	R	KANPSISK	S			1545: Scan 3007 (rt=4.78215) [\\qehf\Data\2017\August\Sergey strap rerun\Sergey_strap_081817_0_170818145620.raw]
2	1	Q8SWH2	Heat shock protein ECU02_0100 OS=Encephalitozoon cuniculi (strain GB-M1) OX=284813 GN=ECU02_0100 PE=1 SV=2	30403	75985	815	815	59	59	16531	1	1	1	422.75	843.485	2	843.481	0.0039	1	57.89	6.7e-06	R	KANPSISK	S			1505: Scan 2938 (rt=4.67747) [\\qehf\Data\2017\August\Sergey strap rerun\Sergey_strap_081817_0_170818145620.raw]
2	1	Q8SWH2	Heat shock protein ECU02_0100 OS=Encephalitozoon cuniculi (strain GB-M1) OX=284813 GN=ECU02_0100 PE=1 SV=2	30403	75985	815	815	59	59	16532	1	1	1	422.75	843.485	2	843.481	0.0039	1	50.78	3.5e-05	R	KANPSISK	S			2446: Scan 4761 (rt=7.55774) [\\qehf\Data\2017\August\Sergey strap rerun\Sergey_strap_081817_0_170818145620.raw]
2	1	Q8SWH2	Heat shock protein ECU02_0100 OS=Encephalitozoon cuniculi (strain GB-M1) OX=284813 GN=ECU02_0100 PE=1 SV=2	30403	75985	815	815	59	59	16533	1	1	1	422.75	843.485	2	843.481	0.0039	1	63.03	2.1e-06	R	KANPSISK	S			1580: Scan 3073 (rt=4.88687) [\\qehf\Data\2017\August\Sergey strap rerun\Sergey_strap_081817_0_170818145620.raw]
2	1	Q8SWH2	Heat shock protein ECU02_0100 OS=Encephalitozoon cuniculi (strain GB-M1) OX=284813 GN=ECU02_0100 PE=1 SV=2	30403	75985	815	815	59	59	16534	1	1	1	422.75	843.485	2	843.481	0.0039	1	64.57	1.4e-06	R	KANPSISK	S			1295: Scan 2498 (rt=3.95842) [\\qehf\Data\2017\August\Sergey strap rerun\Sergey_strap_081817_0_170818145620.raw]
2	1	Q8SWH2	Heat shock protein ECU02_0100 OS=Encephalitozoon cuniculi (strain GB-M1) OX=284813 GN=ECU02_0100 PE=1 SV=2	30403	75985	815	815	59	59	16535	1	1	1	422.75	843.485	2	843.481	0.0039	1	64.35	1.5e-06	R	KANPSISK	S			948: Scan 1789 (rt=2.81768) [\\qehf\Data\2017\August\Sergey strap rerun\Sergey_strap_081817_0_170818145620.raw]
2	1	Q8SWH2	Heat shock protein ECU02_0100 OS=Encephalitozoon cuniculi (strain GB-M1) OX=284813 GN=ECU02_0100 PE=1 SV=2	30403	75985	815	815	59	59	16536	1	1	1	422.75	843.485	2	843.481	0.004	1	66.06	1e-06	R	KANPSISK	S			1648: Scan 3200 (rt=5.09358) [\\qehf\Data\2017\August\Sergey strap rerun\Sergey_strap_081817_0_170818145620.raw]
2	1	Q8SWH2	Heat shock protein ECU02_0100 OS=Encephalitozoon cuniculi (strain GB-M1) OX=284813 GN=ECU02_0100 PE=1 SV=2	30403	75985	815	815	59	59	16537	1	1	1	422.75	843.485	2	843.481	0.004	1	56.38	9.6e-06	R	KANPSISK	S			794: Scan 1471 (rt=2.30013) [\\qehf\Data\2017\August\Sergey strap rerun\Sergey_strap_081817_0_170818145620.raw]
2	1	Q8SWH2	Heat shock protein ECU02_0100 OS=Encephalitozoon cuniculi (strain GB-M1) OX=284813 GN=ECU02_0100 PE=1 SV=2	30403	75985	815	815	59	59	16538	1	1	1	422.75	843.485	2	843.481	0.004	1	59.38	4.8e-06	R	KANPSISK	S			2155: Scan 4172 (rt=6.62947) [\\qehf\Data\2017\August\Sergey strap rerun\Sergey_strap_081817_0_170818145620.raw]
2	1	Q8SWH2	Heat shock protein ECU02_0100 OS=Encephalitozoon cuniculi (strain GB-M1) OX=284813 GN=ECU02_0100 PE=1 SV=2	30403	75985	815	815	59	59	16539	1	1	1	422.75	843.485	2	843.481	0.004	1	56.79	8.7e-06	R	KANPSISK	S			2052: Scan 3978 (rt=6.32216) [\\qehf\Data\2017\August\Sergey strap rerun\Sergey_strap_081817_0_170818145620.raw]
2	1	Q8SWH2	Heat shock protein ECU02_0100 OS=Encephalitozoon cuniculi (strain GB-M1) OX=284813 GN=ECU02_0100 PE=1 SV=2	30403	75985	815	815	59	59	16540	1	1	1	422.75	843.485	2	843.481	0.004	1	59.54	4.6e-06	R	KANPSISK	S			2221: Scan 4301 (rt=6.8323) [\\qehf\Data\2017\August\Sergey strap rerun\Sergey_strap_081817_0_170818145620.raw]
2	1	Q8SWH2	Heat shock protein ECU02_0100 OS=Encephalitozoon cuniculi (strain GB-M1) OX=284813 GN=ECU02_0100 PE=1 SV=2	30403	75985	815	815	59	59	16541	1	1	1	422.75	843.485	2	843.481	0.004	1	57.71	7e-06	R	KANPSISK	S			2256: Scan 4370 (rt=6.93853) [\\qehf\Data\2017\August\Sergey strap rerun\Sergey_strap_081817_0_170818145620.raw]
2	1	Q8SWH2	Heat shock protein ECU02_0100 OS=Encephalitozoon cuniculi (strain GB-M1) OX=284813 GN=ECU02_0100 PE=1 SV=2	30403	75985	815	815	59	59	16542	1	1	1	422.75	843.485	2	843.481	0.0041	1	67.07	8.1e-07	R	KANPSISK	S			1613: Scan 3135 (rt=4.98784) [\\qehf\Data\2017\August\Sergey strap rerun\Sergey_strap_081817_0_170818145620.raw]
2	1	Q8SWH2	Heat shock protein ECU02_0100 OS=Encephalitozoon cuniculi (strain GB-M1) OX=284813 GN=ECU02_0100 PE=1 SV=2	30403	75985	815	815	59	59	16543	1	1	1	422.75	843.486	2	843.481	0.0041	1	64.56	1.5e-06	R	KANPSISK	S			727: Scan 1342 (rt=2.09269) [\\qehf\Data\2017\August\Sergey strap rerun\Sergey_strap_081817_0_170818145620.raw]
2	1	Q8SWH2	Heat shock protein ECU02_0100 OS=Encephalitozoon cuniculi (strain GB-M1) OX=284813 GN=ECU02_0100 PE=1 SV=2	30403	75985	815	815	59	59	16545	1	1	1	422.75	843.486	2	843.481	0.0041	1	64.01	1.6e-06	R	KANPSISK	S			1411: Scan 2749 (rt=4.37075) [\\qehf\Data\2017\August\Sergey strap rerun\Sergey_strap_081817_0_170818145620.raw]
2	1	Q8SWH2	Heat shock protein ECU02_0100 OS=Encephalitozoon cuniculi (strain GB-M1) OX=284813 GN=ECU02_0100 PE=1 SV=2	30403	75985	815	815	59	59	17174	2	1	1	424.714	847.414	2	847.411	0.0034	0	42.03	8.5e-05	R	NVVEDMK	R			21768: Scan 30063 (rt=38.1772) [\\qehf\Data\2017\August\Sergey strap rerun\Sergey_strap_081817_0_170818145620.raw]
2	1	Q8SWH2	Heat shock protein ECU02_0100 OS=Encephalitozoon cuniculi (strain GB-M1) OX=284813 GN=ECU02_0100 PE=1 SV=2	30403	75985	815	815	59	59	17175	1	1	1	424.715	847.415	2	847.411	0.0038	0	40.93	0.00015	R	NVVEDMK	R			21682: Scan 29959 (rt=38.0623) [\\qehf\Data\2017\August\Sergey strap rerun\Sergey_strap_081817_0_170818145620.raw]
2	1	Q8SWH2	Heat shock protein ECU02_0100 OS=Encephalitozoon cuniculi (strain GB-M1) OX=284813 GN=ECU02_0100 PE=1 SV=2	30403	75985	815	815	59	59	17176	2	1	1	424.715	847.415	2	847.411	0.0038	0	41.08	0.00014	R	NVVEDMK	R			22336: Scan 30691 (rt=38.875) [\\qehf\Data\2017\August\Sergey strap rerun\Sergey_strap_081817_0.raw]
2	1	Q8SWH2	Heat shock protein ECU02_0100 OS=Encephalitozoon cuniculi (strain GB-M1) OX=284813 GN=ECU02_0100 PE=1 SV=2	30403	75985	815	815	59	59	17177	2	1	1	424.715	847.415	2	847.411	0.004	0	31.25	0.0013	R	NVVEDMK	R			21854: Scan 30164 (rt=38.2917) [\\qehf\Data\2017\August\Sergey strap rerun\Sergey_strap_081817_0_170818145620.raw]
2	1	Q8SWH2	Heat shock protein ECU02_0100 OS=Encephalitozoon cuniculi (strain GB-M1) OX=284813 GN=ECU02_0100 PE=1 SV=2	30403	75985	815	815	59	59	17178	2	1	1	424.715	847.415	2	847.411	0.0042	0	33.45	0.00081	R	NVVEDMK	R			22343: Scan 30699 (rt=38.8819) [\\qehf\Data\2017\August\Sergey strap rerun\Sergey_strap_081817_0.raw]
2	1	Q8SWH2	Heat shock protein ECU02_0100 OS=Encephalitozoon cuniculi (strain GB-M1) OX=284813 GN=ECU02_0100 PE=1 SV=2	30403	75985	815	815	59	59	17490	1	1	1	425.75	849.485	2	849.482	0.0026	1	42.27	7.7e-05	K	HKEIAPR	I			3741: Scan 6720 (rt=10.3396) [\\qehf\Data\2017\August\Sergey strap rerun\Sergey_strap_081817_0.raw]
2	1	Q8SWH2	Heat shock protein ECU02_0100 OS=Encephalitozoon cuniculi (strain GB-M1) OX=284813 GN=ECU02_0100 PE=1 SV=2	30403	75985	815	815	59	59	17491	1	1	1	425.75	849.485	2	849.482	0.0027	1	50.23	1.2e-05	K	HKEIAPR	I			3701: Scan 6654 (rt=10.2371) [\\qehf\Data\2017\August\Sergey strap rerun\Sergey_strap_081817_0.raw]
2	1	Q8SWH2	Heat shock protein ECU02_0100 OS=Encephalitozoon cuniculi (strain GB-M1) OX=284813 GN=ECU02_0100 PE=1 SV=2	30403	75985	815	815	59	59	17492	1	1	1	425.75	849.485	2	849.482	0.0027	1	52.42	7.4e-06	K	HKEIAPR	I			3660: Scan 6587 (rt=10.1353) [\\qehf\Data\2017\August\Sergey strap rerun\Sergey_strap_081817_0.raw]
2	1	Q8SWH2	Heat shock protein ECU02_0100 OS=Encephalitozoon cuniculi (strain GB-M1) OX=284813 GN=ECU02_0100 PE=1 SV=2	30403	75985	815	815	59	59	17493	1	1	1	425.75	849.485	2	849.482	0.0027	1	37.51	0.00023	K	HKEIAPR	I			3820: Scan 6852 (rt=10.5455) [\\qehf\Data\2017\August\Sergey strap rerun\Sergey_strap_081817_0.raw]
2	1	Q8SWH2	Heat shock protein ECU02_0100 OS=Encephalitozoon cuniculi (strain GB-M1) OX=284813 GN=ECU02_0100 PE=1 SV=2	30403	75985	815	815	59	59	17494	1	1	1	425.75	849.485	2	849.482	0.0027	1	52.25	7.7e-06	K	HKEIAPR	I			3480: Scan 6303 (rt=9.71837) [\\qehf\Data\2017\August\Sergey strap rerun\Sergey_strap_081817_0.raw]
2	1	Q8SWH2	Heat shock protein ECU02_0100 OS=Encephalitozoon cuniculi (strain GB-M1) OX=284813 GN=ECU02_0100 PE=1 SV=2	30403	75985	815	815	59	59	17495	1	1	1	425.75	849.485	2	849.482	0.0028	1	36.51	0.00029	K	HKEIAPR	I			3858: Scan 6919 (rt=10.6527) [\\qehf\Data\2017\August\Sergey strap rerun\Sergey_strap_081817_0.raw]
2	1	Q8SWH2	Heat shock protein ECU02_0100 OS=Encephalitozoon cuniculi (strain GB-M1) OX=284813 GN=ECU02_0100 PE=1 SV=2	30403	75985	815	815	59	59	17496	1	1	1	425.75	849.485	2	849.482	0.0028	1	52.66	7e-06	K	HKEIAPR	I			3618: Scan 6516 (rt=10.0284) [\\qehf\Data\2017\August\Sergey strap rerun\Sergey_strap_081817_0.raw]
2	1	Q8SWH2	Heat shock protein ECU02_0100 OS=Encephalitozoon cuniculi (strain GB-M1) OX=284813 GN=ECU02_0100 PE=1 SV=2	30403	75985	815	815	59	59	17497	1	1	1	425.75	849.485	2	849.482	0.003	1	35.45	0.00037	K	HKEIAPR	I			3427: Scan 6227 (rt=9.61605) [\\qehf\Data\2017\August\Sergey strap rerun\Sergey_strap_081817_0.raw]
2	1	Q8SWH2	Heat shock protein ECU02_0100 OS=Encephalitozoon cuniculi (strain GB-M1) OX=284813 GN=ECU02_0100 PE=1 SV=2	30403	75985	815	815	59	59	17498	1	1	1	425.75	849.485	2	849.482	0.0032	1	52.7	7e-06	K	HKEIAPR	I			3573: Scan 6444 (rt=9.92293) [\\qehf\Data\2017\August\Sergey strap rerun\Sergey_strap_081817_0.raw]
2	1	Q8SWH2	Heat shock protein ECU02_0100 OS=Encephalitozoon cuniculi (strain GB-M1) OX=284813 GN=ECU02_0100 PE=1 SV=2	30403	75985	815	815	59	59	17499	1	1	1	425.75	849.485	2	849.482	0.0034	1	52.46	7.4e-06	K	HKEIAPR	I			3529: Scan 6375 (rt=9.82158) [\\qehf\Data\2017\August\Sergey strap rerun\Sergey_strap_081817_0.raw]
2	1	Q8SWH2	Heat shock protein ECU02_0100 OS=Encephalitozoon cuniculi (strain GB-M1) OX=284813 GN=ECU02_0100 PE=1 SV=2	30403	75985	815	815	59	59	17500	1	1	1	425.75	849.486	2	849.482	0.0036	1	48.91	1.7e-05	K	HKEIAPR	I			3282: Scan 6208 (rt=9.75895) [\\qehf\Data\2017\August\Sergey strap rerun\Sergey_strap_081817_0_170818145620.raw]
2	1	Q8SWH2	Heat shock protein ECU02_0100 OS=Encephalitozoon cuniculi (strain GB-M1) OX=284813 GN=ECU02_0100 PE=1 SV=2	30403	75985	815	815	59	59	17501	1	1	1	425.75	849.486	2	849.482	0.0036	1	54.21	4.9e-06	K	HKEIAPR	I			3416: Scan 6423 (rt=10.0765) [\\qehf\Data\2017\August\Sergey strap rerun\Sergey_strap_081817_0_170818145620.raw]
2	1	Q8SWH2	Heat shock protein ECU02_0100 OS=Encephalitozoon cuniculi (strain GB-M1) OX=284813 GN=ECU02_0100 PE=1 SV=2	30403	75985	815	815	59	59	17502	1	1	1	425.75	849.486	2	849.482	0.0036	1	42.39	7.5e-05	K	HKEIAPR	I			3470: Scan 6506 (rt=10.1953) [\\qehf\Data\2017\August\Sergey strap rerun\Sergey_strap_081817_0_170818145620.raw]
2	1	Q8SWH2	Heat shock protein ECU02_0100 OS=Encephalitozoon cuniculi (strain GB-M1) OX=284813 GN=ECU02_0100 PE=1 SV=2	30403	75985	815	815	59	59	17503	1	1	1	425.75	849.486	2	849.482	0.0036	1	34.07	0.00051	K	HKEIAPR	I			3111: Scan 5971 (rt=9.44158) [\\qehf\Data\2017\August\Sergey strap rerun\Sergey_strap_081817_0_170818145620.raw]
2	1	Q8SWH2	Heat shock protein ECU02_0100 OS=Encephalitozoon cuniculi (strain GB-M1) OX=284813 GN=ECU02_0100 PE=1 SV=2	30403	75985	815	815	59	59	17504	1	1	1	425.75	849.486	2	849.482	0.0037	1	52.52	7.3e-06	K	HKEIAPR	I			3226: Scan 6131 (rt=9.65328) [\\qehf\Data\2017\August\Sergey strap rerun\Sergey_strap_081817_0_170818145620.raw]
2	1	Q8SWH2	Heat shock protein ECU02_0100 OS=Encephalitozoon cuniculi (strain GB-M1) OX=284813 GN=ECU02_0100 PE=1 SV=2	30403	75985	815	815	59	59	17505	1	1	1	425.75	849.486	2	849.482	0.0037	1	52.63	7.1e-06	K	HKEIAPR	I			3369: Scan 6350 (rt=9.96948) [\\qehf\Data\2017\August\Sergey strap rerun\Sergey_strap_081817_0_170818145620.raw]
2	1	Q8SWH2	Heat shock protein ECU02_0100 OS=Encephalitozoon cuniculi (strain GB-M1) OX=284813 GN=ECU02_0100 PE=1 SV=2	30403	75985	815	815	59	59	17506	1	1	1	425.75	849.486	2	849.482	0.0038	1	48.9	1.4e-05	K	HKEIAPR	I			3323: Scan 6278 (rt=9.86387) [\\qehf\Data\2017\August\Sergey strap rerun\Sergey_strap_081817_0_170818145620.raw]
2	1	Q8SWH2	Heat shock protein ECU02_0100 OS=Encephalitozoon cuniculi (strain GB-M1) OX=284813 GN=ECU02_0100 PE=1 SV=2	30403	75985	815	815	59	59	17507	1	1	1	425.75	849.486	2	849.482	0.0038	1	40	0.00011	K	HKEIAPR	I			3175: Scan 6053 (rt=9.54693) [\\qehf\Data\2017\August\Sergey strap rerun\Sergey_strap_081817_0_170818145620.raw]
2	1	Q8SWH2	Heat shock protein ECU02_0100 OS=Encephalitozoon cuniculi (strain GB-M1) OX=284813 GN=ECU02_0100 PE=1 SV=2	30403	75985	815	815	59	59	23227	1	1	1	448.188	894.36	2	894.357	0.0028	0	30.22	0.00095	R	DLCDEVR	K			40287: Scan 52411 (rt=63.3757) [\\qehf\Data\2017\August\Sergey strap rerun\Sergey_strap_081817_0.raw]
2	1	Q8SWH2	Heat shock protein ECU02_0100 OS=Encephalitozoon cuniculi (strain GB-M1) OX=284813 GN=ECU02_0100 PE=1 SV=2	30403	75985	815	815	59	59	23956	1	1	1	451.242	900.47	2	900.466	0.0032	0	40.06	0.0002	K	AVDLQNNK	E			7576: Scan 12077 (rt=17.1464) [\\qehf\Data\2017\August\Sergey strap rerun\Sergey_strap_081817_0.raw]
2	1	Q8SWH2	Heat shock protein ECU02_0100 OS=Encephalitozoon cuniculi (strain GB-M1) OX=284813 GN=ECU02_0100 PE=1 SV=2	30403	75985	815	815	59	59	23957	1	1	1	451.242	900.47	2	900.466	0.0033	0	37.65	0.00034	K	AVDLQNNK	E			7628: Scan 12157 (rt=17.2489) [\\qehf\Data\2017\August\Sergey strap rerun\Sergey_strap_081817_0.raw]
2	1	Q8SWH2	Heat shock protein ECU02_0100 OS=Encephalitozoon cuniculi (strain GB-M1) OX=284813 GN=ECU02_0100 PE=1 SV=2	30403	75985	815	815	59	59	23958	1	1	1	451.242	900.47	2	900.466	0.0036	0	36.99	0.0004	K	AVDLQNNK	E			7526: Scan 12001 (rt=17.0426) [\\qehf\Data\2017\August\Sergey strap rerun\Sergey_strap_081817_0.raw]
2	1	Q8SWH2	Heat shock protein ECU02_0100 OS=Encephalitozoon cuniculi (strain GB-M1) OX=284813 GN=ECU02_0100 PE=1 SV=2	30403	75985	815	815	59	59	23959	1	1	1	451.242	900.47	2	900.466	0.0038	0	55	6.3e-06	K	AVDLQNNK	E			7228: Scan 11819 (rt=17.0056) [\\qehf\Data\2017\August\Sergey strap rerun\Sergey_strap_081817_0_170818145620.raw]
2	1	Q8SWH2	Heat shock protein ECU02_0100 OS=Encephalitozoon cuniculi (strain GB-M1) OX=284813 GN=ECU02_0100 PE=1 SV=2	30403	75985	815	815	59	59	23960	1	1	1	451.243	900.47	2	900.466	0.004	0	37.38	0.00037	K	AVDLQNNK	E			7346: Scan 11983 (rt=17.218) [\\qehf\Data\2017\August\Sergey strap rerun\Sergey_strap_081817_0_170818145620.raw]
2	1	Q8SWH2	Heat shock protein ECU02_0100 OS=Encephalitozoon cuniculi (strain GB-M1) OX=284813 GN=ECU02_0100 PE=1 SV=2	30403	75985	815	815	59	59	23961	1	1	1	451.243	900.471	2	900.466	0.0041	0	51.96	1.3e-05	K	AVDLQNNK	E			7178: Scan 11743 (rt=16.9006) [\\qehf\Data\2017\August\Sergey strap rerun\Sergey_strap_081817_0_170818145620.raw]
2	1	Q8SWH2	Heat shock protein ECU02_0100 OS=Encephalitozoon cuniculi (strain GB-M1) OX=284813 GN=ECU02_0100 PE=1 SV=2	30403	75985	815	815	59	59	23962	1	1	1	451.243	900.471	2	900.466	0.0041	0	55.29	5.9e-06	K	AVDLQNNK	E			7284: Scan 11896 (rt=17.1065) [\\qehf\Data\2017\August\Sergey strap rerun\Sergey_strap_081817_0_170818145620.raw]
2	1	Q8SWH2	Heat shock protein ECU02_0100 OS=Encephalitozoon cuniculi (strain GB-M1) OX=284813 GN=ECU02_0100 PE=1 SV=2	30403	75985	815	815	59	59	24018	1	1	1	451.277	900.539	2	900.539	-0.0006	2	43.99	0.00013	K	KVEEIKR	N			4133: Scan 7496 (rt=11.5668) [\\qehf\Data\2017\August\Sergey strap rerun\Sergey_strap_081817_0_170818145620.raw]
2	1	Q8SWH2	Heat shock protein ECU02_0100 OS=Encephalitozoon cuniculi (strain GB-M1) OX=284813 GN=ECU02_0100 PE=1 SV=2	30403	75985	815	815	59	59	24019	1	1	1	451.278	900.542	2	900.539	0.003	2	45.56	9.3e-05	K	KVEEIKR	N			4400: Scan 7647 (rt=11.5858) [\\qehf\Data\2017\August\Sergey strap rerun\Sergey_strap_081817_0.raw]
2	1	Q8SWH2	Heat shock protein ECU02_0100 OS=Encephalitozoon cuniculi (strain GB-M1) OX=284813 GN=ECU02_0100 PE=1 SV=2	30403	75985	815	815	59	59	24020	1	1	1	451.279	900.543	2	900.539	0.0033	0	54.46	1.2e-05	R	VLLVGGSTR	I			24648: Scan 33442 (rt=41.8618) [\\qehf\Data\2017\August\Sergey strap rerun\Sergey_strap_081817_0.raw]
2	1	Q8SWH2	Heat shock protein ECU02_0100 OS=Encephalitozoon cuniculi (strain GB-M1) OX=284813 GN=ECU02_0100 PE=1 SV=2	30403	75985	815	815	59	59	24021	1	1	1	451.279	900.543	2	900.539	0.0035	0	42.53	0.00019	R	VLLVGGSTR	I			24718: Scan 33531 (rt=41.9636) [\\qehf\Data\2017\August\Sergey strap rerun\Sergey_strap_081817_0.raw]
2	1	Q8SWH2	Heat shock protein ECU02_0100 OS=Encephalitozoon cuniculi (strain GB-M1) OX=284813 GN=ECU02_0100 PE=1 SV=2	30403	75985	815	815	59	59	24022	1	1	1	451.279	900.543	2	900.539	0.0036	0	43.11	0.00016	R	VLLVGGSTR	I			24505: Scan 33260 (rt=41.6485) [\\qehf\Data\2017\August\Sergey strap rerun\Sergey_strap_081817_0.raw]
2	1	Q8SWH2	Heat shock protein ECU02_0100 OS=Encephalitozoon cuniculi (strain GB-M1) OX=284813 GN=ECU02_0100 PE=1 SV=2	30403	75985	815	815	59	59	24023	1	1	1	451.279	900.543	2	900.539	0.0036	0	69.37	3.9e-07	R	VLLVGGSTR	I			24579: Scan 33352 (rt=41.7535) [\\qehf\Data\2017\August\Sergey strap rerun\Sergey_strap_081817_0.raw]
2	1	Q8SWH2	Heat shock protein ECU02_0100 OS=Encephalitozoon cuniculi (strain GB-M1) OX=284813 GN=ECU02_0100 PE=1 SV=2	30403	75985	815	815	59	59	24024	1	1	1	451.279	900.543	2	900.539	0.0037	0	49.32	3.9e-05	R	VLLVGGSTR	I			24459: Scan 33280 (rt=41.6959) [\\qehf\Data\2017\August\Sergey strap rerun\Sergey_strap_081817_0_170818145620.raw]
2	1	Q8SWH2	Heat shock protein ECU02_0100 OS=Encephalitozoon cuniculi (strain GB-M1) OX=284813 GN=ECU02_0100 PE=1 SV=2	30403	75985	815	815	59	59	24025	1	1	1	451.279	900.543	2	900.539	0.0037	0	68.34	4.9e-07	R	VLLVGGSTR	I			24309: Scan 33093 (rt=41.489) [\\qehf\Data\2017\August\Sergey strap rerun\Sergey_strap_081817_0_170818145620.raw]
2	1	Q8SWH2	Heat shock protein ECU02_0100 OS=Encephalitozoon cuniculi (strain GB-M1) OX=284813 GN=ECU02_0100 PE=1 SV=2	30403	75985	815	815	59	59	24026	1	1	1	451.279	900.543	2	900.539	0.0037	0	52.51	1.9e-05	R	VLLVGGSTR	I			24381: Scan 33183 (rt=41.5913) [\\qehf\Data\2017\August\Sergey strap rerun\Sergey_strap_081817_0_170818145620.raw]
2	1	Q8SWH2	Heat shock protein ECU02_0100 OS=Encephalitozoon cuniculi (strain GB-M1) OX=284813 GN=ECU02_0100 PE=1 SV=2	30403	75985	815	815	59	59	24027	1	1	1	451.279	900.543	2	900.539	0.0038	0	55.78	8.9e-06	R	VLLVGGSTR	I			24241: Scan 33005 (rt=41.3863) [\\qehf\Data\2017\August\Sergey strap rerun\Sergey_strap_081817_0_170818145620.raw]
2	1	Q8SWH2	Heat shock protein ECU02_0100 OS=Encephalitozoon cuniculi (strain GB-M1) OX=284813 GN=ECU02_0100 PE=1 SV=2	30403	75985	815	815	59	59	24028	1	1	1	451.279	900.543	2	900.539	0.0042	0	39.32	0.00044	R	VLLVGGSTR	I			28353: Scan 38186 (rt=47.5188) [\\qehf\Data\2017\August\Sergey strap rerun\Sergey_strap_081817_0.raw]
2	1	Q8SWH2	Heat shock protein ECU02_0100 OS=Encephalitozoon cuniculi (strain GB-M1) OX=284813 GN=ECU02_0100 PE=1 SV=2	30403	75985	815	815	59	59	26322	1	1	1	460.233	918.452	2	918.449	0.0038	0	38.67	0.00029	K	YFADYIK	S			38054: Scan 49729 (rt=60.3474) [\\qehf\Data\2017\August\Sergey strap rerun\Sergey_strap_081817_0.raw]
2	1	Q8SWH2	Heat shock protein ECU02_0100 OS=Encephalitozoon cuniculi (strain GB-M1) OX=284813 GN=ECU02_0100 PE=1 SV=2	30403	75985	815	815	59	59	26323	1	1	1	460.233	918.452	2	918.449	0.0038	0	41.12	0.00017	K	YFADYIK	S			38145: Scan 49833 (rt=60.4572) [\\qehf\Data\2017\August\Sergey strap rerun\Sergey_strap_081817_0.raw]
2	1	Q8SWH2	Heat shock protein ECU02_0100 OS=Encephalitozoon cuniculi (strain GB-M1) OX=284813 GN=ECU02_0100 PE=1 SV=2	30403	75985	815	815	59	59	26324	1	1	1	460.234	918.453	2	918.449	0.0039	0	29.42	0.0025	K	YFADYIK	S			37614: Scan 49183 (rt=59.6667) [\\qehf\Data\2017\August\Sergey strap rerun\Sergey_strap_081817_0_170818145620.raw]
2	1	Q8SWH2	Heat shock protein ECU02_0100 OS=Encephalitozoon cuniculi (strain GB-M1) OX=284813 GN=ECU02_0100 PE=1 SV=2	30403	75985	815	815	59	59	26326	1	1	1	460.234	918.453	2	918.449	0.004	0	39.5	0.00013	K	YFADYIK	S			37065: Scan 48557 (rt=58.994) [\\qehf\Data\2017\August\Sergey strap rerun\Sergey_strap_081817_0_170818145620.raw]
2	1	Q8SWH2	Heat shock protein ECU02_0100 OS=Encephalitozoon cuniculi (strain GB-M1) OX=284813 GN=ECU02_0100 PE=1 SV=2	30403	75985	815	815	59	59	26328	1	1	1	460.234	918.453	2	918.449	0.004	0	41.29	8.9e-05	K	YFADYIK	S			37968: Scan 49629 (rt=60.243) [\\qehf\Data\2017\August\Sergey strap rerun\Sergey_strap_081817_0.raw]
2	1	Q8SWH2	Heat shock protein ECU02_0100 OS=Encephalitozoon cuniculi (strain GB-M1) OX=284813 GN=ECU02_0100 PE=1 SV=2	30403	75985	815	815	59	59	26329	1	1	1	460.234	918.453	2	918.449	0.0041	0	43.52	5.3e-05	K	YFADYIK	S			37875: Scan 49520 (rt=60.1334) [\\qehf\Data\2017\August\Sergey strap rerun\Sergey_strap_081817_0.raw]
2	1	Q8SWH2	Heat shock protein ECU02_0100 OS=Encephalitozoon cuniculi (strain GB-M1) OX=284813 GN=ECU02_0100 PE=1 SV=2	30403	75985	815	815	59	59	26330	1	1	1	460.234	918.453	2	918.449	0.0042	0	41.37	8.8e-05	K	YFADYIK	S			37242: Scan 48761 (rt=59.2157) [\\qehf\Data\2017\August\Sergey strap rerun\Sergey_strap_081817_0_170818145620.raw]
2	1	Q8SWH2	Heat shock protein ECU02_0100 OS=Encephalitozoon cuniculi (strain GB-M1) OX=284813 GN=ECU02_0100 PE=1 SV=2	30403	75985	815	815	59	59	26331	1	1	1	460.234	918.453	2	918.449	0.0043	0	38.62	0.00016	K	YFADYIK	S			37501: Scan 49055 (rt=59.5334) [\\qehf\Data\2017\August\Sergey strap rerun\Sergey_strap_081817_0_170818145620.raw]
2	1	Q8SWH2	Heat shock protein ECU02_0100 OS=Encephalitozoon cuniculi (strain GB-M1) OX=284813 GN=ECU02_0100 PE=1 SV=2	30403	75985	815	815	59	59	26332	1	1	1	460.234	918.453	2	918.449	0.0043	0	43.6	5.2e-05	K	YFADYIK	S			37780: Scan 49413 (rt=60.027) [\\qehf\Data\2017\August\Sergey strap rerun\Sergey_strap_081817_0.raw]
2	1	Q8SWH2	Heat shock protein ECU02_0100 OS=Encephalitozoon cuniculi (strain GB-M1) OX=284813 GN=ECU02_0100 PE=1 SV=2	30403	75985	815	815	59	59	26333	1	1	1	460.234	918.453	2	918.449	0.0044	0	43.15	5.8e-05	K	YFADYIK	S			37325: Scan 48857 (rt=59.3207) [\\qehf\Data\2017\August\Sergey strap rerun\Sergey_strap_081817_0_170818145620.raw]
2	1	Q8SWH2	Heat shock protein ECU02_0100 OS=Encephalitozoon cuniculi (strain GB-M1) OX=284813 GN=ECU02_0100 PE=1 SV=2	30403	75985	815	815	59	59	26334	1	1	1	460.234	918.453	2	918.449	0.0044	0	31.99	0.00076	K	YFADYIK	S			36973: Scan 48452 (rt=58.8844) [\\qehf\Data\2017\August\Sergey strap rerun\Sergey_strap_081817_0_170818145620.raw]
2	1	Q8SWH2	Heat shock protein ECU02_0100 OS=Encephalitozoon cuniculi (strain GB-M1) OX=284813 GN=ECU02_0100 PE=1 SV=2	30403	75985	815	815	59	59	26336	1	1	1	460.234	918.453	2	918.449	0.0046	0	42.56	6.7e-05	K	YFADYIK	S			37412: Scan 48956 (rt=59.4297) [\\qehf\Data\2017\August\Sergey strap rerun\Sergey_strap_081817_0_170818145620.raw]
2	1	Q8SWH2	Heat shock protein ECU02_0100 OS=Encephalitozoon cuniculi (strain GB-M1) OX=284813 GN=ECU02_0100 PE=1 SV=2	30403	75985	815	815	59	59	27529	1	1	1	464.776	927.538	2	927.539	-0.0011	0	48.87	2.2e-05	K	GALLPATGTK	E			22081: Scan 30430 (rt=38.5841) [\\qehf\Data\2017\August\Sergey strap rerun\Sergey_strap_081817_0_170818145620.raw]
2	1	Q8SWH2	Heat shock protein ECU02_0100 OS=Encephalitozoon cuniculi (strain GB-M1) OX=284813 GN=ECU02_0100 PE=1 SV=2	30403	75985	815	815	59	59	27534	1	1	1	464.779	927.543	2	927.539	0.0036	0	41.21	9.1e-05	K	GALLPATGTK	E			22890: Scan 31369 (rt=39.6263) [\\qehf\Data\2017\August\Sergey strap rerun\Sergey_strap_081817_0.raw]
2	1	Q8SWH2	Heat shock protein ECU02_0100 OS=Encephalitozoon cuniculi (strain GB-M1) OX=284813 GN=ECU02_0100 PE=1 SV=2	30403	75985	815	815	59	59	27536	1	1	1	464.779	927.543	2	927.539	0.0041	0	58.26	1.8e-06	K	GALLPATGTK	E			22797: Scan 31260 (rt=39.5102) [\\qehf\Data\2017\August\Sergey strap rerun\Sergey_strap_081817_0.raw]
2	1	Q8SWH2	Heat shock protein ECU02_0100 OS=Encephalitozoon cuniculi (strain GB-M1) OX=284813 GN=ECU02_0100 PE=1 SV=2	30403	75985	815	815	59	59	27538	1	1	1	464.779	927.543	2	927.539	0.0041	0	57.01	2.4e-06	K	GALLPATGTK	E			22478: Scan 30905 (rt=39.1124) [\\qehf\Data\2017\August\Sergey strap rerun\Sergey_strap_081817_0_170818145620.raw]
2	1	Q8SWH2	Heat shock protein ECU02_0100 OS=Encephalitozoon cuniculi (strain GB-M1) OX=284813 GN=ECU02_0100 PE=1 SV=2	30403	75985	815	815	59	59	27540	1	1	1	464.779	927.543	2	927.539	0.0044	0	57.6	2.1e-06	K	GALLPATGTK	E			22715: Scan 31163 (rt=39.4062) [\\qehf\Data\2017\August\Sergey strap rerun\Sergey_strap_081817_0.raw]
2	1	Q8SWH2	Heat shock protein ECU02_0100 OS=Encephalitozoon cuniculi (strain GB-M1) OX=284813 GN=ECU02_0100 PE=1 SV=2	30403	75985	815	815	59	59	27541	1	1	1	464.779	927.543	2	927.539	0.0044	0	60.05	1.2e-06	K	GALLPATGTK	E			22396: Scan 30807 (rt=39.0055) [\\qehf\Data\2017\August\Sergey strap rerun\Sergey_strap_081817_0_170818145620.raw]
2	1	Q8SWH2	Heat shock protein ECU02_0100 OS=Encephalitozoon cuniculi (strain GB-M1) OX=284813 GN=ECU02_0100 PE=1 SV=2	30403	75985	815	815	59	59	27542	1	1	1	464.779	927.543	2	927.539	0.0045	0	61.69	8.1e-07	K	GALLPATGTK	E			22246: Scan 30624 (rt=38.7999) [\\qehf\Data\2017\August\Sergey strap rerun\Sergey_strap_081817_0_170818145620.raw]
2	1	Q8SWH2	Heat shock protein ECU02_0100 OS=Encephalitozoon cuniculi (strain GB-M1) OX=284813 GN=ECU02_0100 PE=1 SV=2	30403	75985	815	815	59	59	27543	1	1	1	464.779	927.543	2	927.539	0.0046	0	56.24	2.9e-06	K	GALLPATGTK	E			22563: Scan 30976 (rt=39.1978) [\\qehf\Data\2017\August\Sergey strap rerun\Sergey_strap_081817_0.raw]
2	1	Q8SWH2	Heat shock protein ECU02_0100 OS=Encephalitozoon cuniculi (strain GB-M1) OX=284813 GN=ECU02_0100 PE=1 SV=2	30403	75985	815	815	59	59	27544	1	1	1	464.779	927.543	2	927.539	0.0046	0	56.62	2.6e-06	K	GALLPATGTK	E			22321: Scan 30716 (rt=38.9027) [\\qehf\Data\2017\August\Sergey strap rerun\Sergey_strap_081817_0_170818145620.raw]
2	1	Q8SWH2	Heat shock protein ECU02_0100 OS=Encephalitozoon cuniculi (strain GB-M1) OX=284813 GN=ECU02_0100 PE=1 SV=2	30403	75985	815	815	59	59	31188	1	1	1	479.731	957.447	2	957.444	0.0031	0	42.04	6.3e-05	K	SFIYDGEK	S			25221: Scan 34243 (rt=42.8656) [\\qehf\Data\2017\August\Sergey strap rerun\Sergey_strap_081817_0.raw]
2	1	Q8SWH2	Heat shock protein ECU02_0100 OS=Encephalitozoon cuniculi (strain GB-M1) OX=284813 GN=ECU02_0100 PE=1 SV=2	30403	75985	815	815	59	59	31189	1	1	1	479.731	957.448	2	957.444	0.0037	0	34.52	0.00035	K	SFIYDGEK	S			25158: Scan 34153 (rt=42.7518) [\\qehf\Data\2017\August\Sergey strap rerun\Sergey_strap_081817_0.raw]
2	1	Q8SWH2	Heat shock protein ECU02_0100 OS=Encephalitozoon cuniculi (strain GB-M1) OX=284813 GN=ECU02_0100 PE=1 SV=2	30403	75985	815	815	59	59	31190	1	1	1	479.731	957.448	2	957.444	0.0041	0	48.45	1.4e-05	K	SFIYDGEK	S			26884: Scan 36390 (rt=45.4569) [\\qehf\Data\2017\August\Sergey strap rerun\Sergey_strap_081817_0.raw]
2	1	Q8SWH2	Heat shock protein ECU02_0100 OS=Encephalitozoon cuniculi (strain GB-M1) OX=284813 GN=ECU02_0100 PE=1 SV=2	30403	75985	815	815	59	59	31191	1	1	1	479.731	957.448	2	957.444	0.0041	0	42.02	6.3e-05	K	SFIYDGEK	S			25294: Scan 34352 (rt=43.008) [\\qehf\Data\2017\August\Sergey strap rerun\Sergey_strap_081817_0.raw]
2	1	Q8SWH2	Heat shock protein ECU02_0100 OS=Encephalitozoon cuniculi (strain GB-M1) OX=284813 GN=ECU02_0100 PE=1 SV=2	30403	75985	815	815	59	59	31192	1	1	1	479.731	957.448	2	957.444	0.0042	0	30.35	0.00092	K	SFIYDGEK	S			25053: Scan 33992 (rt=42.5395) [\\qehf\Data\2017\August\Sergey strap rerun\Sergey_strap_081817_0.raw]
2	1	Q8SWH2	Heat shock protein ECU02_0100 OS=Encephalitozoon cuniculi (strain GB-M1) OX=284813 GN=ECU02_0100 PE=1 SV=2	30403	75985	815	815	59	59	31193	1	1	1	479.732	957.448	2	957.444	0.0042	0	38.85	0.00013	K	SFIYDGEK	S			26433: Scan 35867 (rt=44.8311) [\\qehf\Data\2017\August\Sergey strap rerun\Sergey_strap_081817_0_170818145620.raw]
2	1	Q8SWH2	Heat shock protein ECU02_0100 OS=Encephalitozoon cuniculi (strain GB-M1) OX=284813 GN=ECU02_0100 PE=1 SV=2	30403	75985	815	815	59	59	31194	1	1	1	479.732	957.449	2	957.444	0.0042	0	35.87	0.00026	K	SFIYDGEK	S			26504: Scan 35961 (rt=44.9374) [\\qehf\Data\2017\August\Sergey strap rerun\Sergey_strap_081817_0_170818145620.raw]
2	1	Q8SWH2	Heat shock protein ECU02_0100 OS=Encephalitozoon cuniculi (strain GB-M1) OX=284813 GN=ECU02_0100 PE=1 SV=2	30403	75985	815	815	59	59	31195	1	1	1	479.732	957.449	2	957.444	0.0042	0	34.54	0.00035	K	SFIYDGEK	S			27020: Scan 36570 (rt=45.6681) [\\qehf\Data\2017\August\Sergey strap rerun\Sergey_strap_081817_0.raw]
2	1	Q8SWH2	Heat shock protein ECU02_0100 OS=Encephalitozoon cuniculi (strain GB-M1) OX=284813 GN=ECU02_0100 PE=1 SV=2	30403	75985	815	815	59	59	31196	1	1	1	479.732	957.449	2	957.444	0.0043	0	30.39	0.00091	K	SFIYDGEK	S			24326: Scan 33112 (rt=41.5082) [\\qehf\Data\2017\August\Sergey strap rerun\Sergey_strap_081817_0_170818145620.raw]
2	1	Q8SWH2	Heat shock protein ECU02_0100 OS=Encephalitozoon cuniculi (strain GB-M1) OX=284813 GN=ECU02_0100 PE=1 SV=2	30403	75985	815	815	59	59	31197	1	1	1	479.732	957.449	2	957.444	0.0044	0	41.17	7.6e-05	K	SFIYDGEK	S			25105: Scan 34070 (rt=42.6437) [\\qehf\Data\2017\August\Sergey strap rerun\Sergey_strap_081817_0.raw]
2	1	Q8SWH2	Heat shock protein ECU02_0100 OS=Encephalitozoon cuniculi (strain GB-M1) OX=284813 GN=ECU02_0100 PE=1 SV=2	30403	75985	815	815	59	59	31198	1	1	1	479.732	957.449	2	957.444	0.0044	0	38.93	0.00013	K	SFIYDGEK	S			26955: Scan 36480 (rt=45.5602) [\\qehf\Data\2017\August\Sergey strap rerun\Sergey_strap_081817_0.raw]
2	1	Q8SWH2	Heat shock protein ECU02_0100 OS=Encephalitozoon cuniculi (strain GB-M1) OX=284813 GN=ECU02_0100 PE=1 SV=2	30403	75985	815	815	59	59	31199	1	1	1	479.732	957.449	2	957.444	0.0044	0	48.27	1.5e-05	K	SFIYDGEK	S			26366: Scan 35777 (rt=44.7275) [\\qehf\Data\2017\August\Sergey strap rerun\Sergey_strap_081817_0_170818145620.raw]
2	1	Q8SWH2	Heat shock protein ECU02_0100 OS=Encephalitozoon cuniculi (strain GB-M1) OX=284813 GN=ECU02_0100 PE=1 SV=2	30403	75985	815	815	59	59	32234	1	1	1	483.252	964.49	2	964.486	0.0038	0	42.34	0.00016	K	DALEYVQK	T			25321: Scan 34402 (rt=43.0848) [\\qehf\Data\2017\August\Sergey strap rerun\Sergey_strap_081817_0.raw]
2	1	Q8SWH2	Heat shock protein ECU02_0100 OS=Encephalitozoon cuniculi (strain GB-M1) OX=284813 GN=ECU02_0100 PE=1 SV=2	30403	75985	815	815	59	59	32236	1	1	1	483.253	964.491	2	964.486	0.0041	0	42.03	0.00018	K	DALEYVQK	T			24944: Scan 33962 (rt=42.553) [\\qehf\Data\2017\August\Sergey strap rerun\Sergey_strap_081817_0_170818145620.raw]
2	1	Q8SWH2	Heat shock protein ECU02_0100 OS=Encephalitozoon cuniculi (strain GB-M1) OX=284813 GN=ECU02_0100 PE=1 SV=2	30403	75985	815	815	59	59	32237	1	1	1	483.253	964.491	2	964.486	0.0041	0	36.92	0.00057	K	DALEYVQK	T			25457: Scan 34616 (rt=43.3885) [\\qehf\Data\2017\August\Sergey strap rerun\Sergey_strap_081817_0.raw]
2	1	Q8SWH2	Heat shock protein ECU02_0100 OS=Encephalitozoon cuniculi (strain GB-M1) OX=284813 GN=ECU02_0100 PE=1 SV=2	30403	75985	815	815	59	59	32238	1	1	1	483.253	964.491	2	964.486	0.0041	0	41.07	0.00022	K	DALEYVQK	T			25552: Scan 34763 (rt=43.5925) [\\qehf\Data\2017\August\Sergey strap rerun\Sergey_strap_081817_0.raw]
2	1	Q8SWH2	Heat shock protein ECU02_0100 OS=Encephalitozoon cuniculi (strain GB-M1) OX=284813 GN=ECU02_0100 PE=1 SV=2	30403	75985	815	815	59	59	32239	1	1	1	483.253	964.491	2	964.486	0.0041	0	45.16	8.5e-05	K	DALEYVQK	T			25081: Scan 34176 (rt=42.8711) [\\qehf\Data\2017\August\Sergey strap rerun\Sergey_strap_081817_0_170818145620.raw]
2	1	Q8SWH2	Heat shock protein ECU02_0100 OS=Encephalitozoon cuniculi (strain GB-M1) OX=284813 GN=ECU02_0100 PE=1 SV=2	30403	75985	815	815	59	59	32241	1	1	1	483.253	964.491	2	964.486	0.0042	0	34.96	0.00089	K	DALEYVQK	T			25668: Scan 34926 (rt=43.7989) [\\qehf\Data\2017\August\Sergey strap rerun\Sergey_strap_081817_0.raw]
2	1	Q8SWH2	Heat shock protein ECU02_0100 OS=Encephalitozoon cuniculi (strain GB-M1) OX=284813 GN=ECU02_0100 PE=1 SV=2	30403	75985	815	815	59	59	32243	1	1	1	483.253	964.491	2	964.486	0.0042	0	38.81	0.00037	K	DALEYVQK	T			25037: Scan 34104 (rt=42.7598) [\\qehf\Data\2017\August\Sergey strap rerun\Sergey_strap_081817_0_170818145620.raw]
2	1	Q8SWH2	Heat shock protein ECU02_0100 OS=Encephalitozoon cuniculi (strain GB-M1) OX=284813 GN=ECU02_0100 PE=1 SV=2	30403	75985	815	815	59	59	32244	1	1	1	483.253	964.491	2	964.486	0.0042	0	39.49	0.00031	K	DALEYVQK	T			25500: Scan 34687 (rt=43.4911) [\\qehf\Data\2017\August\Sergey strap rerun\Sergey_strap_081817_0.raw]
[truncated: 45,322 more rows]
